# Supplementary material for: Complex aneuploidy triggers autophagy and p53-mediated apoptosis and impairs the second lineage segregation in human preimplantation embryos
Source: eLife. 2024 Dec 9;12:RP88916. doi: 10.7554/eLife.88916 (PMC11627504; doi:10.7554/eLife.88916)
Supplement: Figure 1—source data 1. [file elife-88916-fig1-data1.zip]

Archive with 1 entries (1 files):
- source_data_count_table.txt
