# Supplementary material for: Complex aneuploidy triggers autophagy and p53-mediated apoptosis and impairs the second lineage segregation in human preimplantation embryos
Source: eLife. 2024 Dec 9;12:RP88916. doi: 10.7554/eLife.88916 (PMC11627504; doi:10.7554/eLife.88916)
Supplement: Figure 1—source data 1. [file elife-88916-fig1-data1.zip › source_data_count_table.txt]

	gene_id	Aneuploid_1	Aneuploid_10	Aneuploid_11	Aneuploid_12	Aneuploid_13	Aneuploid_14	Aneuploid_15	Aneuploid_16	Aneuploid_17	Aneuploid_18	Aneuploid_19	Aneuploid_2	Aneuploid_20	Aneuploid_3	Aneuploid_4	Aneuploid_5	Aneuploid_6	Aneuploid_7	Aneuploid_8	Aneuploid_9	Euploid_1	Euploid_10	Euploid_11	Euploid_12	Euploid_13	Euploid_14	Euploid_2	Euploid_3	Euploid_4	Euploid_5	Euploid_6	Euploid_7	Euploid_8	Euploid_9	Reversine_1	Reversine_10	Reversine_11	Reversine_2	Reversine_3	Reversine_4	Reversine_5	Reversine_6	Reversine_7	Reversine_8	Reversine_9
1	ENSG00000000003	3938	1817	755	1255	944	1300	2283	2163	1068	2714	1341	2543	1585	4007	5126	448	711	1726	1906	3069	3459	2095	1239	1381	2208	241	1850	1872	2042	2705	585	3425	1522	264	3006	2298	1105	780	1085	598	1159	1952	1275	1758	692
2	ENSG00000000005	0	0	0	0	0	0	0	0	0	0	0	0	0	0	0	0	0	0	0	0	0	0	0	0	0	0	0	0	0	0	0	2	0	0	0	0	0	0	0	0	0	0	0	0	0
3	ENSG00000000419	3925	1333	1625	945	1416	2653	1911	1887	1409	1739	1387	2510	2782	5322	3407	648	1684	1298	1451	1525	2410	1945	1482	1463	2349	1558	1529	2425	3700	2758	2109	3405	4689	269	2103	1935	966	1153	363	974	1472	1427	1794	2602	1229
4	ENSG00000000457	200.67	62.38	124.55	0	9.05	162.79	153.76	42.94	127.45	113.85	182.48	2.17	4	169.02	202.09	21.54	65.4	106.93	16.26	92.21	94.15	91.08	65.02	0	79.5	189.53	1.31	14.48	0	58.71	0	186.96	103.52	72.75	83.86	57.65	27.38	17.72	3.04	115.64	68.1	71.9	44.53	82.38	7.39
5	ENSG00000000460	837.33	175.62	219.45	197	236.95	404.21	446.24	727.06	428.55	651.15	487.52	405.83	448	2673.98	639.91	30.46	346.6	162.07	181.74	708.79	419.85	592.92	392.98	129	381.5	327.47	313.69	96.52	168	956.29	23	242.04	369.48	40.25	926.14	438.35	317.62	83.28	400.96	37.36	813.9	279.1	422.47	640.62	192.61
6	ENSG00000000938	0	0	0	0	0	0	0	0	0	0	0	0	0	0	0	0	0	0	0	0	0	0	0	0	0	0	0	0	0	0	0	0	0	0	0	0	0	0	0	0	0	0	0	0	0
7	ENSG00000000971	0	0	0	0	0	0	0	0	0	0	0	0	0	0	0	0	0	0	0	0	0	0	0	0	0	0	0	0	0	0	0	0	0	0	0	0	0	0	0	0	0	0	0	0	0
8	ENSG00000001036	3933.59	656.79	1024.64	1287.05	2024.77	1211.58	480.39	1121.89	489.84	2163.51	1128.12	1986.72	1012.12	4440.59	3663.04	368	1635.59	1217.71	247	608.47	958	1851.73	1439.81	404.56	644.69	386	76	3612.38	955.03	680	544	1167.69	1389.99	55	863.61	1206.51	479	428.95	199.16	413.52	2231.72	2766.37	1283.83	474.94	791.85
9	ENSG00000001084	611.98	612	328	273	635	380	192	253	181	473	407	30	211	108	562	66	158	19	73	210	258	231	356	444.99	369	699	30	417	332	343.98	1	305.99	240	111	239.99	301	81	249	0	160	157.75	235	182	175	280
10	ENSG00000001167	62	48	129	450	231	155	286	291	152	250	699	100	505	26	656	142	227	489	63	354	466	642	218	151	230	111	267	488	253	701	0	440	624	44	358	610	50	73	71	32	99	174	271	170	236
11	ENSG00000001460	108	0	29	66	111	159	38	115	117	149	68	0	142	124	115	37	2	23	159	119	53	153	42	1	129	175	0	132	60	238	0	213	94	2	109	220	0	36	240	0	41	51	58	160	26
12	ENSG00000001461	97	0	22	0	72	0	0	106	26	0	51	0	90	0	86	4	130	90	165	94	2	63	44	0	90	0	0	158	11	169	0	319	0	1	46	28	61	91	212	48	65	36	54	143	54
13	ENSG00000001497	548	1890	1411	191	2198	726	2070	749	2124	2108	557	326	937	571	3246	70	652	1129	382	1737	2019	2190	986	1395	1283	753	1087	1367	1369	418	1226	703	1169	75	2260	880	1046	460	1599	384	895	814	1947	1391	998
14	ENSG00000001561	0	26	47	88	14	0	0	50	0	0	0	300	64	0	0	35	0	44	0	89	0	0	37	26	0	0	0	0	0	0	0	37	0	8	43	0	0	17	0	0	0	39	73	0	0
15	ENSG00000001617	4	3	36	89	26	0	1	0	24	9	9	0	0	2	0	9	24	2	19	0	26	75	23	16	7	0	76	26	43	115	0	19	49	23	8	50	90	44	0	57	10	10	12	6	26
16	ENSG00000001626	0	0	11	3	0	0	0	3	29	6	45	0	41	239	0	0	3	0	9	4	0	0	0	0	7	0	7	0	2	12	0	73.32	0	15	83	67	104	3	0	126	93	14	1	87.36	32
17	ENSG00000001629	424	352	236	473	295	234	241.9	388.7	165.82	139	118	53	401	689	672	307	441	197	223	133	281.92	165	164.85	185	462	246	235	444	487	344	313	503.51	307.13	107	281	167	98	315	281	430	202	317.93	255	362.96	301
18	ENSG00000001630	9601.87	824.99	4682.93	1893.96	1326.96	5085.89	544	2319.96	360	5894.23	3455.93	1602	2003.91	1448.99	2185	435	4412.95	5648.94	505.99	979.98	4843.99	7870.92	2147.97	2629.97	1743.99	216	1073	5538.98	1472	7792.91	659	3852.95	2979.97	411	5258.88	7976.96	1450.99	1974	1020.88	746.99	4739.83	9924.28	6827.9	3178	666.99
19	ENSG00000001631	657.59	236	558.52	281	478.58	355.32	535.67	628.83	473.06	559.22	343.88	809	306.77	1864.95	926.16	119.2	291.69	438.55	295.51	207.85	387.66	407	353.15	399.24	318	395.23	571.98	564.67	462.32	692.7	521	547.49	893.95	35.97	599.22	187.39	42	518	129	217	169.4	369.81	415.34	354.6	427
20	ENSG00000002016	47	2	65	47	26	54	0	85	83	202	31	3	268.91	49.02	117	65.24	231.36	67	60	41	68	37.56	35	71.43	14	0	56	25	69	41	0	93	6	0	201.67	62	79	230.36	14	114.18	16	77	115	198.74	30
21	ENSG00000002079	0	102	0	0	0	0	0	0	0	0	0	0	0	0	0	0	0	0	24	0	0	4	0	0	0	0	0	0	0	0	0	0	0	0	0	0	0	0	0	0	0	0	0	0	0
22	ENSG00000002330	320.66	444.18	87.9	150	22.87	127.94	312.73	75.15	231.64	70.99	69.61	28	90	279.91	2	173.62	61.14	196.31	144	78.87	104.19	341.19	153.31	288.77	330.22	324.93	616.8	549.57	306.91	242.87	122	665.12	782.83	136	86.92	179.6	165	120.88	321.72	53.93	275.4	110.86	95.54	295.57	155.3
23	ENSG00000002549	605	743	1122	94	1011	1207	1144	638	573	1176	744	656	1455	1408	1040	225	316	435	165	835	2035	933	1196	701	1654	901	325	1144	780	1331	176	1568	1584	108	1550	772	796	998	44	55	675	636	1060	1738	381
24	ENSG00000002586	3503	392	525	2165	537	733	704	1570	386	637	660	1304	377	2717	2805	1149	740	951	747	715	1035	476	809	205	508	534	701	1640	620	1425	371	2541	2651	265	1144	372	1006	1279	543	496	1046	3044	1007	946	1301
25	ENSG00000002587	0	0	0	0	114	0	0	0	19	9	0	0	25	13	0	0	0	23	0	23	4	26	0	78	0	0	0	201	0	0	22	48	0	4	2	32	0	68	0	22	72	8	7	0	50
26	ENSG00000002726	0	0	0	0	0	0	0	0	0	0	0	0	0	0	0	0	0	0	0	0	0	0	0	0	0	0	0	0	0	0	0	0	0	0	0	0	0	0	0	0	0	0	0	0	0
27	ENSG00000002745	0	3	0	8	31	24	11	0	104	101	24	0	89	614	192	0	21	0	104	0	105	218	22	0	66	0	73	0	123	262	0	0	38	0	381	16	111	117	90	0	25	241	148	20	151
28	ENSG00000002746	0	0	0	0	0	0	0	31	3	0	0	0	0	0	0	0	0	0	0	0	0	0	0	0	0	0	0	0	13	0	5	0	0	0	0	0	0	0	0	0	0	0	0	0	0
29	ENSG00000002822	197.79	813.76	406.63	137.11	178.41	412.89	285.11	596.17	270.19	401.06	743.87	0	615	1086.83	1134.41	45	783.16	160.59	129	151.34	49.27	521.81	397.22	163	146	251	82.65	271.78	39.8	449.03	39	130	293.19	69	313.79	269.37	477.52	459.69	1238.89	71	271.08	247.48	450.94	251.75	258.51
30	ENSG00000002834	1360.45	807	334.59	685.9	482	204	1175	956	1502.75	555	790	594.42	1355	2022.04	1127.28	1012.44	765.07	780	952.97	891	1433.4	841	152.78	812.09	1244	1295	1965.59	997.66	1357.87	1054.32	1990.64	1526.03	207.32	261.76	1139	568.7	1791	569.88	1908	466.22	766	232	346	1173.92	719.27
31	ENSG00000002919	472	282	510	81	510	368	407	399	227	324	110	230	554	303	0	95	313	439	65	459	668	371	406	248	372	0	308	185	281	404	0	615	1030	23	314	454	188	9	700	54	20	220	344	528	64
32	ENSG00000002933	0	0	0	0	1	0	0	0	0	0	0	0	0	0	0	0	0	0	0	0	0	0	0	0	0	0	0	0	0	0	0	0	0	0	0	0	0	0	0	0	0	0	0	0	0
33	ENSG00000003056	1957	867	1289.95	2203.75	1408	2017.68	594.05	1564.06	506	851.76	542.13	2759.37	1082	3275.75	1084.17	180.39	1345.2	1342.77	742.44	963.23	1325.79	1118	1645.14	487	835.41	150	378.04	1547.42	658.66	766	562.34	2170.19	3050.74	114.32	1035	734.13	881.77	750.01	1909.44	106.21	1053.86	1798.53	1338.04	935.74	478.71
34	ENSG00000003096	0	0	0	0	0	0	0	24	0	0	0	0	0	0	0	0	0	0	0	14	0	0	0	0	0	0	0	0	0	0	0	0	0	0	0	0	0	0	0	0	0	0	0	1	0
35	ENSG00000003137	0	37	0	0	0	0	0	0	0	0	0	0	0	0	0	0	0	0	0	0	0	0	0	0	0	0	0	0	0	0	0	0	0	0	0	0	0	0	0	0	0	0	0	0	0
36	ENSG00000003147	0	0	7	0	0	29	18	232	0	0	77	469	16	0	0	2	0	15	0	24	1	67	0	1	24	19	0	2	0	138	0	35	0	9	14	89	0	69	0	1	56	47	38	95	0
37	ENSG00000003249	123	95	0	0	0	29	265	53	168	0	95	0	247	369	0	2	24	89	0	21	40	53	6	0	52	0	0	0	0	47	0	0	125	0	45	0	0	28	0	0	0	0	20	0	0
38	ENSG00000003393	236	210	83	10	218	278	463	335	0	461	199	61	57	0	146	61	100	417	8	230	156	149	61	199	146	16	49	825	211	77	1	244	456	33	273	468	0	233	217	89	387	195	188	335	191
39	ENSG00000003400	0	13	0	135	0	11	65	42	0	0	37	0	39	0	0	4	0	73	0	72	0	91	0	0	102	1	0	0	12	0	1	97	0	0	11	0	2	0	0	0	20	0	0	38	13
40	ENSG00000003402	406	250	0	97	7	19	887.77	771	542.02	59	230.05	140	372	1492	352	154	52.6	680	456	539.83	258	139.59	58	882.69	275	497	431.08	1	552.02	168.01	298	466	424	124.28	46	85	19	48.58	285	164	295.67	36	0	191	79
41	ENSG00000003436	136	398	5	288	20	222	135	286	39	52	2	0	139	0	377	73	117	133	63	135	106	52	36	229	238	86	112	80	78	140	0	265	239	25	148	157	69	230	257	185	219	94	105	208	188
42	ENSG00000003509	885.04	942.53	564.37	471	472.61	613.41	1592.34	572.77	788.58	597	690.52	1555	962.57	1793	1019	6	307	696.01	379.53	751.29	778	796.98	407.51	1225.28	1259.07	448.95	674.49	497.96	626.43	968.82	892	1361.17	1056.72	65.6	652.23	651	208.32	463	502	352.63	1453	738.28	596.04	698.2	565.74
43	ENSG00000003756	914.18	756	582.35	378.64	528.65	363	1155.37	1212	336.43	659	566.16	164	1169.66	1115.99	772.49	132	1123	737.94	460	864	302	494.87	743.48	1156.72	511	311	511	1796	551	655	549	939.03	390.89	132.84	842.29	432.14	419	429	885	499.95	527.56	824.37	752.44	1019	455.69
44	ENSG00000003987	0	36.44	233.86	140.59	100.18	269.98	32.43	22	6.54	314.69	7.43	70	62.96	68.73	163.34	41.64	14.14	17	6.24	22.76	31	118.81	363.96	47.31	36	6	3.8	30.34	21.31	205.12	0	47.28	198.88	0	257.07	67.22	110.41	76	2	25	70.81	230.36	358.16	0	33.1
45	ENSG00000003989	3862	2224	3631	6052	2241	3540	661	1104	436	6612	2087	4711	1565	2712	6365	980	2386	1207	1793	1485	8389	4306	4099	1508	2615	439	2079	11120	4234	7596	3514	3261	6779	910	4974	4190	2504	5091	177	2799	1248	9452	6892	1584	3221
46	ENSG00000004059	8428.3	1059.5	1686.72	1600.38	1203.53	1469.06	2654.36	3005.92	1533.86	1975	1425.9	3509.23	3103.53	5990.05	6519.52	1246.02	2752.76	2172.08	1660.04	1566.38	6591.93	2401.25	2184.29	1778.54	2879.03	2324.83	2802.9	5607.89	3579.45	2963.9	2222.94	4128.76	6858.1	380.62	2655.56	2076.15	1499.35	1442.74	1196	501.7	1768.79	1610.51	2054.45	2121.98	1603.6
47	ENSG00000004139	61.25	1.6	25.24	0	0	11.22	0	0	3.08	14.21	4.15	0	11.27	0	3	0	1.49	16.67	0	0	13.32	0	0	22.77	59.23	2.85	0	0	13	35.44	1.51	0	18.05	0	21.74	20.91	9.35	6.72	0	0	4	5.33	8	0	3.39
48	ENSG00000004142	4879.19	1862.65	2484.74	961.38	2778	3295.9	3970.28	3553.55	2877.33	2646.83	2598.4	2283	4760.06	8298.63	1600	736.86	3679.89	3775.74	577.04	3499.69	3629.98	3740.05	2846.3	2476.78	3620.66	3724.41	959.32	4578.75	2422.03	3565.59	2240	3872.08	5119	148.27	4746.37	2655.92	2575.84	1326	1270	862.86	4089.26	2221.11	2791.14	4525.06	1569
49	ENSG00000004399	225	99	55	77	89	22	86	103	129	78	79	90	386	830	366	203	530	192	79	102	241	185	89	699	142	15	197	251	127	194	506	253	196	142	304	61	167	101	363	300	107	170	163	284	98
50	ENSG00000004455	6462.7	1897.44	2301.58	2103.65	2389.93	3065.17	3152.46	2388.26	2164.35	3485.75	1794.97	4081.11	3085	6836.57	6328.57	1314.2	3308.93	2479.09	2175.88	4434.98	6546.55	3614.5	1902.75	1678.11	4247.33	3157.97	2036.57	7162.64	4477.57	4251.69	1584.46	7270.74	6608.82	278.84	4414.21	3167.2	1547	1234.7	2471.71	987.33	2764.11	2124.18	3359.53	3833.2	2218.59
51	ENSG00000004468	149	135	17	0	0	0	141	1	120	0	0	0	0	0	10	59	27	0	93	20	0	30	0	116	66	31	0	0	59	0	0	28	0	0	0	0	0	0	0	0	49	0	23	75	26
52	ENSG00000004478	5518.09	2379.87	2076.78	1004	1925.91	4357	5041	2397.82	3742	4660.85	4095.91	2183.62	3843.95	5688.89	11660.13	576.06	7035.23	2848	739	2091	4398.41	6286.88	4360	4000	4260.99	3904.9	1859	3400.89	1455.9	5285.53	1106.55	3574.37	9032.75	207.22	4816	2818.94	4928	2121	5946	358	6848.89	2195	4611	4221.88	1931.9
53	ENSG00000004487	1566	758	1595	672	2233	1489	1776	843	1976	2049	1035	1319	1881	1641	2194	360	901	1446	475	2344	1389	2442	1540	1617	2528	3192	503	1211	1269	1832	729	1469	1676	169	2009	1102	1539	888	951	521	2870	1237	1321	2731	1195
54	ENSG00000004534	921	605	783.58	1010	857.35	850	1010	605	532	908	792	144	893	460	1209	135	742	444	699	730	415	842	689	584	988	425	426	799	435	1061	521	528	808	188	775	462.41	279	796	1697	715	624	646	805	799	336
55	ENSG00000004660	4	0	1	0	0	0	0	0	0	0	4	0	20	1	0	0	0	0	0	11	0	0	2	0	0	0	1	0	0	0	1	0	0	0	0	32	0	5	0	0	0	0	22	0	21
56	ENSG00000004700	910.4	649.73	614.37	171.88	999.57	1032.72	837.12	1465.31	472.78	1193	504.92	801.92	776.35	2126.03	50.51	16.11	367.53	880.09	332.01	842.16	274.39	961.77	694.75	398.95	660.21	574.51	271.77	416	657.97	1147.63	759.89	880.07	685.42	27.13	954.07	347.09	270.14	28.02	705	168.45	1615.25	723.54	919.74	1349.03	449.87
57	ENSG00000004766	167	303	209	27	309	307	635	1016	0	435	277	51	230	607	115	25	567	571	112	369	183	445	291	272	218	642	9	480	209	582	244	904	536	80	413	318	0	131	37	83	541	307	442	521	174
58	ENSG00000004776	0	0	0	0	0	0	0	0	0	0	0	0	0	0	0	0	0	0	0	0	0	0	0	0	0	0	0	0	14	0	0	0	0	0	0	0	0	0	0	0	0	0	0	0	0
59	ENSG00000004777	0	0	3	0	7	0	7	0	0	0	0	0	0	0	0	0	0	0	0	0	20.91	0	0	13	8	0	5	0	0	0	0	0	0	11	0	0	0	0	0	1	0	12	2	0	10
60	ENSG00000004779	19166	6286	5605	3088	5411	5767	12368	13519	6804	5843	6415	14263	11884	39624	21198	6723	8475	7257	8034	8034	19122	7789	4617	9049	10179	7896	17412	16331	19900	15091	10737	20534	16897	2004	8308	8075	4353	5089	5767	3802	10310	5059	5548	10511	4404
61	ENSG00000004799	0	0	0	0	0	0	0	0	0	0	0	0	0	0	0	0	0	0	0	0	0	0	0	100	0	0	0	0	0	0	0	0	0	0	0	0	0	0	0	0	0	0	0	0	0
62	ENSG00000004809	0	0	0	0	0	0	0	0	28	0	0	0	0	0	0	0	0	0	0	0	0	0	0	0	0	0	0	0	0	0	0	0	0	0	0	0	0	0	0	0	0	0	0	0	0
63	ENSG00000004838	0	34	20	0	0	13	0	0	0	0	0	0	0	0	0	0	0	0	8	0	0	0	0	0	0	0	0	0	0	0	0	0	0	0	0	7	0	0	0	7	0	0	0	0	0
64	ENSG00000004846	0	0	0	0	2	0	0	17	0	0	0	0	0	0	0	0	0	0	16	0	0	0	0	12	0	0	0	0	3	0	0	0	0	0	0	0	16	0	1	0	0	0	0	0	0
65	ENSG00000004848	54	0	9	0	0	0	0	0	0	17	0	0	0	0	0	0	0	2	0	1	0	8	0	0	20	0	0	29	2	0	0	0	0	0	0	0	0	0	0	0	0	0	26	0	0
66	ENSG00000004864	1322	13	1078	257	792	1681	565	899	250	937	460	1029	905	2379	1176	225	904	439	246	199	626	726	1030	855	768	631	52	555	414	480	180	718	2462	77	939	675	272	143	383	70	646	796	957	911	498
67	ENSG00000004866	915	329.82	104	295.99	163	258.99	33	264	185	691.96	275	0	195.82	485.57	495.99	27	84.93	229.76	5	150	149	378.45	255	399.15	141	2	0	407	299	254.96	0	323.27	81	63	200	296.95	15	135	370	11	733.15	446.76	214.96	253.96	52
68	ENSG00000004897	1401	1167.95	1116	817	877	1797	1435	1169	1172.98	956	1353	1155	1145	1506	733	258	1422.99	1249	173	1515.98	905	1539	964	904.99	1098	978	758	1113	964.98	1479.97	789.98	2113.95	2044.99	150	1724	1356	524	561	506	303	1180.99	986	1572	1826	579
69	ENSG00000004939	0	0	0	0	5	0	0	0	0	0	0	0	0	33	0	0	0	0	0	0	0	0	0	39	0	0	0	0	0	0	0	0	0	0	0	0	0	0	0	0	0	0	0	0	0
70	ENSG00000004948	0	33	0	0	0	0	0	6	0	0	0	0	0	0	0	0	0	0	0	0	0	0	0	0	0	0	0	0	0	0	0	0	0	0	0	0	0	0	0	0	0	0	0	0	0
71	ENSG00000004961	4640	1759	2005	821	2021	1299	2323	1218	2522	2328	1258	1492	1082	4395	4371	539	1203	1160	875	1907	3528	2149	1007	884	2000	1699	1200	2931	2986	1926	927	2075	2838	44	2060	1693	758	509	1391	430	752	960	1845	1223	1067
72	ENSG00000004975	454	29	363	294	144	258	189	255	118	187	293	0	406	455	0	89	396	400	10	317	533	307	111	335	190	831	208	1070	100	330	70	169	50	47	464	236	529	111	982	65	451	193	254	218	123
73	ENSG00000005001	0	31	0	19	0	0	0	10	0	0	3	0	1	124	0	8	18	0	6	0	0	0	0	0	7	4	0	0	0	0	0	24	0	0	5	0	4	0	0	0	0	1	0	6	0
74	ENSG00000005007	492	504	881	251	347	479	439	375	698	787	747	535	596	574	1550	241	201	256	582	661	978	462	430	562	360	492	321	660	536	602	160	453	1431	229	951	191	1145	579	275	599	1134	260	580	655	366
75	ENSG00000005020	671	398	362	179	308	304	277	946	376	427	31	116	442	689	383	204	240	328	100	172	440	319	324	101	523	430	191	490	331	595	775	806	824	51	407	287	79	93	327	116	422	312	430	279	76
76	ENSG00000005022	27030.57	14924.84	22307.72	4655.96	22134.6	10926.99	26641.66	13837.73	17577.8	22029.86	8057.97	16774.21	9461.94	22763.12	37525.02	3821.94	10203.75	9681.78	7976.99	20025.66	33385.18	33455.52	11218.65	20357.81	21877.71	7446.95	10630.97	30525.92	23373.66	24319.05	12941.68	19838.71	30308.23	887	23700.93	14330.86	3743.72	6175.93	12777.88	3453.99	17442.86	7970.9	22933.9	13423.9	11277.85
77	ENSG00000005059	3426	1769	775	554	60	582	1338	3005	618	1265	1191	935	1176	6929	1676	639	808	400	524	515	2566	1980	1625	2038	2646	1438	540	681	3278	782	502	954	1546	165	1333	394	1415	196	1095	116	1250	1194	2086	1303	375
78	ENSG00000005073	0	0	0	0	0	0	0	0	0	0	0	0	0	0	0	0	0	0	0	0	0	0	0	0	0	0	0	0	0	0	0	0	1	0	0	0	0	0	0	0	0	0	0	0	0
79	ENSG00000005075	2472.12	1077.95	1054.64	499.86	1247.59	874.69	1524.23	2215.22	1136.56	1132.24	692.94	4397.35	1802.51	3618.87	2737.64	784.47	1117.93	1206.22	1160.65	779.96	3048.12	1169.45	1428.32	820.53	1801.19	1041.53	1855.01	4881.65	1718.74	2724.6	1758.15	2582.96	5692.39	263.59	1451.64	816.89	543.92	629.85	1211.7	383.02	1503.99	831.82	1144.74	1323.92	1257.48
80	ENSG00000005100	534	292	291	574	292	309	188	151	339	384	167	418	67	1103	258	340	233	147	339	125	1240	475	355	183	513	81	355	1284	382	467	358	510	1856	200	334	211	210	441	533	442	353	377	315	147	326
81	ENSG00000005102	0	0	0	0	0	0	0	0	0	0	0	0	0	0	0	0	0	0	0	0	0	0	3	0	0	0	0	0	0	0	0	0	0	0	0	0	0	0	0	0	0	0	0	0	0
82	ENSG00000005108	0	0	14	0	23	0	0	0	0	0	7	0	0	0	0	0	0	0	0	0	0	0	0	0	0	0	0	0	0	0	0	0	0	4	0	0	0	0	0	0	0	0	0	0	0
83	ENSG00000005156	545	558.92	576.45	1178	742.09	865.93	461.93	623.1	910.67	658.96	613.41	517	653.29	949	199	180.12	746.94	595	268	512	355.97	874.05	584.09	851	662.99	678.77	151.76	996.76	458.83	444.54	41	385.37	612.5	61.19	633.36	230.2	490.2	551	665	341.5	478.54	668.89	666.24	601.91	263
84	ENSG00000005175	2321	932	678	425	596	887	1371	1021	1027	1035	504	1432	953	2394	1449	424	447	837	330	589	1202	1548	766	884	807	401	1064	1139	1471	1882	431	2005	1954	148	1229	774	237	588	191	301	1285	820	966	1167	353
85	ENSG00000005187	4.02	27	6	4	0	0	0	2.29	0	0	0	0	37	16.46	4.8	0	0	1	0	14.34	23	11.37	3.56	0	7	0	65.12	93.89	0	1.51	0	0	0	9.24	11	9	0	0	3.29	24	147.27	5	0	13	27.5
86	ENSG00000005189	164.63	0	11	100	110	59	52	75	40	5	4	0	127	576	263	0	94	184.98	10	136.58	0	77	70	79	122	0	11	54.49	64	152	0	194	64	0	60	0	0	0	343	0	6	112	50	138	43
87	ENSG00000005194	3746	1351	2264	839	2008	2582	1204	2301	1828	1702	1307	1301	2171	6288	3023	439	1656	2320	504	2573	1344	1720	2014	738	1354	1577	92	2172	1313	2481	1648	1923	4650	112	2288	2023	1478	789	897	221	2330	1502	2168	2601	648
88	ENSG00000005206	1	1	69	28	22	55	18	0	155.52	199	170	126	155	0	237	83	92	89	115	133	30	100	37	189	60	69	73	120	134.06	32	352	43	251	19	143	123	54	66	3	106	95	171	99	152	50
89	ENSG00000005238	0	7	18	3	0	0	31	0	0	0	8	13	6	0	0	7	0	52	4	34	0	0	0	125	0	0	11	0	5	6	1	0	87	0	0	0	0	0	119	0	118	0	8	0	35
90	ENSG00000005243	0	0	0	0	0	0	0	0	0	0	0	0	0	0	0	0	0	0	0	4	0	0	0	0	0	0	0	0	0	0	0	0	0	0	0	0	0	0	0	0	0	0	0	17	0
91	ENSG00000005249	76	1	86	23	0	0	0	13	119	0	85	0	69	0	0	0	0	0	191	13	217	89	172	0	83	0	7	179	70	26	154	24	388	32	62	39	4	17	0	0	0	4	277	67	0
92	ENSG00000005302	621	314	316	173	356	322	360	334	332	646	313	623	251	1028	462	127	234	299	373	535	408	340	212	268	719	24	435	671	870	439	452	540	343	66	791	113	58	197	363	52	229	259	524	390	64
93	ENSG00000005339	374	735	374	323	621	218	518	459	583	246	195	314	456	1356	1768	217	422	356	643	344	326	357	279	531	322	698	598	894	579	936	1001	615	661	163	506	550	621	717	800	493	423	267	389	510	263
94	ENSG00000005379	0	0	0	0	1	0	0	0	0	0	0	0	0	0	0	0	0	0	1	0	0	0	4	0	1	0	0	0	0	0	0	0	0	0	0	35	0	49	0	0	0	0	4	0	0
95	ENSG00000005381	142	0	0	0	0	35	0	0	0	0	0	0	0	0	0	0	0	0	0	0	0	47	66	0	0	0	0	0	0	0	0	0	0	0	20	0	0	0	0	0	0	0	0	0	0
96	ENSG00000005421	0	0	2	1	0	0	0	1	0	0	0	0	0	0	0	0	1	0	0	0	0	0	0	0	1	0	0	0	0	0	0	0	0	0	0	1	0	0	0	0	0	0	0	0	2
97	ENSG00000005436	845.92	181	529	357	703	506	249	668.82	737.81	893.98	333	732	377	1060.88	1355.94	39	72	369	551	396	737.42	745.91	609.98	404	957.46	333.48	371.98	313	1064.88	790	424.94	804.16	1198.94	156.71	552.53	354.95	470	234.56	473.4	158	601	399.95	523	640	296
98	ENSG00000005448	26	40	0	0	0	2	17	25	2	20	1	0	19	156	0	0	22	24	19	46	19	29	22	35	0	19	1	0	20	12	0	70	5	7	11	33	66	0	0	0	14	33	35	33	0
99	ENSG00000005469	531	36	0	75	11	18	0	155	12	4	317	405	39	984	183	0	44	41	97	6	8	0	0	68	23	0	0	34	0	4	0	224	46	2	58	7	10	34	0	3	118	0	3	0	28
100	ENSG00000005471	0	0	1	0	0	0	0	0	0	0	0	0	0	0	107	0	0	0	0	0	0	0	0	0	0	0	0	0	0	3	0	0	0	0	0	11	0	0	0	0	0	0	0	0	0
101	ENSG00000005483	260	596.26	203	751	242	152	210	491	367	563	217	193	412	1494	830.78	160	246	389	534	205	451.72	175	297	423	219	87.12	520	107	271	629	146	226	203	100	306	675	206	662	557	535	496	479	248	327	455
102	ENSG00000005486	2386	722	418	740	208	855	469	1182	390	633	619	1349	643	3022	1371	314	702	1108	261	426	1423	920	652	444	672	102	496	675	584	642	272	1221	2638	67	939	1157	316	219	1083	387	857	1548	460	939	539
103	ENSG00000005513	0	0	0	0	0	0	0	0	0	0	0	0	0	0	0	0	0	0	0	0	0	0	0	0	0	0	1	0	0	0	0	0	0	0	0	0	0	0	0	0	0	0	0	0	0
104	ENSG00000005700	657	805	781	1046	1275	920	1010	1735	557	1392	975	823	1367	1352	175	722	1082	1004	371	897	2015	1800	593	682	871	701	942	4084	1671	987	416	1797	862	167	2261	1299	496	818	370	1250	661	1812	2761	2419	978
105	ENSG00000005801	1834	1187	1242	970	1854	1853	1335	646	1416	1464	939	519	2086	1517	2050	159	1614	942	954	780	1412	876	1316	1396	1388	560	527	377	382	1468	120	956	1422	53	1004	1365	620	383	329	442	882	826	1135	2328	954
106	ENSG00000005810	249.77	200.41	348.07	589.32	631.85	84	343.22	484.43	407.57	322.74	64	180.4	196.66	390.26	930.71	69.61	361	435.14	307.45	412.83	724.4	385.22	237.25	255	532.44	631	450.31	148.75	688.28	564.42	168.95	663.47	415.9	241.15	285.94	142.71	114	626.42	59	278.35	392.29	280.83	257.13	440.22	784.35
107	ENSG00000005812	198.64	675.35	432.47	203.78	604.23	232.1	547.12	460.2	1099.22	756.98	115.03	1004.63	724.49	1302.61	1265.07	34	788.74	606.6	11	437.29	209.82	873.27	519.37	547.27	522.16	740	150	441.16	237.56	448.74	178	532.06	817.95	54.62	411.49	1004.61	379.45	304.07	0	38	817.14	233.72	446.07	623.3	629.85
108	ENSG00000005844	0	0	0	0	0	0	0	0	0	0	0	0	0	0	1	0	0	0	0	0	0	0	0	0	0	0	0	0	0	0	0	0	0	0	0	5	0	1	0	0	0	0	0	0	0
109	ENSG00000005882	0	0	0	206	0	6	0	0	0	70	0	0	23	0	3	0	0	0	0	81	160	4	0	18	21	0	0	0	30	0	0	51	0	0	0	0	0	0	0	0	0	0	7	0	0
110	ENSG00000005884	0	0	0	0	50	3	0	0	0	0	0	55	0	0	2	0	7	0	0	0	0	5	9	0	2	65	0	0	17	0	0	0	19	0	0	0	0	0	0	0	0	0	2	0	0
111	ENSG00000005889	452	785	364	62	297	275	430	176	463	569	220	163	364	539	625	88	426	138	130	416	737	705	155	275	321	419	87	208	446	164	218	186	533	39	458	436	0	98	182	326	300	238	254	343	362
112	ENSG00000005893	11130	3147	5866	4520	10033	4815	4903	2796	1806	8392	2909	5569	4027	8065	14478	1089	8471	3267	3388	8718	8575	16350	4401	3611	6534	407	3063	8156	5960	8017	2628	5831	3069	508	14144	6773	1676	2641	4059	3839	6067	9983	10338	4514	8522
113	ENSG00000005961	0	41	0	0	20	33	0	1	0	29	0	0	41	0	0	0	0	0	0	0	44	1	56	0	0	0	0	0	0	0	0	41	0	0	22	0	2	21	0	0	0	26	3	0	0
114	ENSG00000005981	0	0	0	0	0	0	0	0	0	0	0	0	0	0	0	0	0	0	0	0	0	0	0	0	0	0	0	0	0	0	15	0	0	0	0	0	0	0	0	0	0	0	0	0	0
115	ENSG00000006007	4949	3385.64	714	922.84	1478.18	885	1970	5283	2220	2773	2201.83	996.83	5516	15866.92	4466.78	912.46	1917.71	3201	1485.38	3120	3159	2696.69	1077	744.73	2252.33	2879	1305	2496.81	2669.49	2982.3	558.11	4676.12	3368.56	410	2909	3360.84	2141	641.82	4562	999.49	1181	1803	1378.49	3947.42	963
116	ENSG00000006015	141	259	389	67	889	402	554	291	177	507	299	564	541	153	2246	702	105	433	829	355	2725	454	590	1212	366	293	596	1630	1131	818	1008	1073	772	280	658	405	297	736	636	182	1087	593	593	440	953
117	ENSG00000006016	63.93	72.37	48.01	47.3	42.34	124.41	127.77	55.72	78.71	42.66	120.17	0	144.89	294.41	109.8	33.26	15.23	70.97	1.24	60.38	74.55	94.29	72.31	55.96	1.4	0	0	6.24	15.09	93.88	0	69.41	245.57	0	134.14	72.2	0	86.36	104.89	41.36	64.98	93.39	114.81	223.31	41.71
118	ENSG00000006025	0	43	0	0	0	0	57	58	14	0	0	0	60	210	113	16	29	34	0	51	0	0	0	0	64	124	26	5	70	0	0	66	0	1	0	20	0	3	0	0	0	0	0	0	13
119	ENSG00000006042	0	0	15	2	65	0	8	0	0	32	0	0	28	0	0	0	0	0	87	35	0	0	0	0	0	0	0	0	0	0	0	0	0	0	0	0	0	0	0	17	0	20	1	61	14
120	ENSG00000006047	37	8	6	0	82	9	56	11	33	10	12	16	27	2	0	24	66	7	35	13	0	0	6	19	10	0	15	20	31	7	0	24	1	6	31	35	18	5	5	18	16	6	16	0	16
121	ENSG00000006059	0	0	0	0	0	0	0	0	0	0	0	0	0	0	0	0	0	0	0	0	0	0	0	0	0	0	0	0	0	0	0	0	0	0	0	0	0	0	0	0	0	0	0	0	0
122	ENSG00000006062	0	0	57	0	0	21	16	0	161	0	22	0	19	0	0	17	4	12	0	0	16.14	24	0	0	53	162.51	0	56	0	0	0	0	129	16	9	65	0	17	0	0	0	42	4	18	0
123	ENSG00000006071	0	0	0	0	0	0	0	0	0	0	0	0	30	0	0	0	2	0	0	0	0	0	0	0	0	0	0	0	0	0	0	0	0	0	0	0	0	0	0	0	0	0	0	0	0
124	ENSG00000006116	0	0	0	0	8	0	0	0	0	0	0	0	0	0	0	0	0	0	0	0	0	0	0	0	0	0	0	0	0	0	0	0	0	5	0	0	0	0	0	0	0	0	0	0	3
125	ENSG00000006118	0	4	0	143	37	16	32	0	19	3	36	0	57	0	0	42	27	0	82	52	0	0	79	146	14	32	21	0	28	48	30	16	61	58	17	0	0	21	11	28	3	73	11	63	18
126	ENSG00000006125	2176	1306	1432	438	1724	1388	1069	1289	1211	3048	1190	955	1002	1029	2184	240	998	1188	341	1252	539	1738	1703	591	1584	1281	368	1583	994	1269	622	1244	1161	221	1382	1221	977	767	696	100	1522	758	1246	853	516
127	ENSG00000006128	0	0	0	0	0	0	0	0	0	0	0	0	0	0	0	0	0	0	0	0	0	0	0	0	0	0	0	0	0	0	0	0	0	0	0	0	0	0	0	0	0	0	0	0	0
128	ENSG00000006194	668	558	605	426	894.38	431.07	1133	527.2	1010	874.42	690.04	178.9	619	980	1899.21	145	557	742.34	304.39	313.45	434	937	235.92	491.36	780	196	372	667	313.49	207.43	290	188	1061.42	116	367	470	164	183.26	117	161.15	462.7	289.93	329	510.02	107
129	ENSG00000006210	0	0	0	0	0	0	0	0	0	0	0	0	0	0	0	0	0	0	0	0	0	0	0	0	0	0	0	0	0	0	0	0	0	1	0	0	0	0	0	0	0	0	0	0	0
130	ENSG00000006282	0	0	0	0	0	0	0	0	0	0	0	0	0	0	0	0	0	0	0	0	0	0	0	0	0	0	4	0	0	0	0	0	0	0	0	0	0	0	0	0	0	0	0	0	0
131	ENSG00000006283	0	0	0	0	0	0	0	0	0	0	0	0	0	0	0	0	0	0	0	0	0	0	0	0	0	0	0	0	0	0	0	0	0	0	0	0	0	0	0	0	0	0	0	0	0
132	ENSG00000006327	4440	956	539	1640	752	1472	643	2261	1139	1999	524	3353	1892	5566	3685	1055	1884	1744	825	409	2508	1873	1076	312	363	134	1366	1869	346	1819	544	2405	3604	187	750	1648	1212	542	713	309	786	1607	826	561	925
133	ENSG00000006377	150	22	13	82	57	65	94	118	13	65	99	118	79	208	38	73	75	44	17	116	80	101	22	1	99	0	196	4	71	206	64	101	0	29	89	169	19	60	77	34	0	89	33	46	122
134	ENSG00000006432	6	3	5	129	71	0	76	22	99	55	1	60	11	0	91	0	72	13	15	3	195	108	4	30	11	0	40	264	23	110	0	3	266	3	31	34	8	13	22	61	0	19	75	49	278
135	ENSG00000006451	1877	578	924	528	1236	1366	651	1040	919	782	663	1427	761	2765	1003	367	795	651	631	490	1676	969	659	474	960	723	717	1426	1066	970	711	1072	3602	131	757	783	660	521	1206	243	619	879	999	473	580
136	ENSG00000006453	5746.82	1837.83	1550.86	1213.95	908.78	2371.95	2046.86	3527.05	2086.06	2701.68	2392.16	1209.16	2473.62	6285.27	4870.52	603.4	3020.71	2411.98	1048.81	2113.7	1964.71	2897.33	3311.19	755.68	1348.61	2326.95	1458.55	3831.42	3031.79	3663.79	1388.62	2811.62	4903.5	147	4257.33	2021.35	1637.8	1687.82	836.3	444.69	1335.97	1709.6	2279.46	2335.71	1702.86
137	ENSG00000006459	19	293	32	142	63	176	540	283	340	332	50	24	306	1173	3	36	107	283	223	225	210	199	41	578	133	572	90	45	349	268	0	165	262	28	17	123	134	94	0	41	561	95	39	184	212
138	ENSG00000006468	0	0	0	0	0	0	0	0	0	0	0	0	0	0	0	0	0	0	0	0	0	0	0	6	0	0	0	0	0	0	0	1	0	1	0	0	0	0	0	0	243	0	0	0	0
139	ENSG00000006530	727	191	388	394	387	295	308	847.79	325	1067.62	305	607	294	1684	571	41	591	302	62	377	709	720	576	521	624	357	213	533	519	604	18	412	527	7	466	486.4	68	133	298	123	203	538	398	512	225
140	ENSG00000006534	0	0	3	0	0	0	0	0	0	0	0	0	0	0	0	0	0	0	6	0	88	0	0	0	0	0	0	0	0	0	0	0	0	0	0	0	0	0	0	0	0	2	0	0	0
141	ENSG00000006555	0	0	0	0	0	0	1	0	153	0	0	0	0	0	0	0	0	0	0	1	0	0	0	0	0	0	0	0	0	0	0	0	0	0	0	0	0	0	0	0	0	0	14	0	1
142	ENSG00000006576	522	325	466	663	299	578	143	463	345	798	1010	705	270	738	481	37	919	424	104	180	368	966	660	165	676	2	125	213	256	310	0	650	98	56	544	525	324	169	77	134	664	1063	608	298	278
143	ENSG00000006606	170	6	3	87	36	20	0	29	47	17	11	586	4	0	58	0	15	0	0	9	165	66	15	10	37	0	0	2	6	12	36	29	214	13	33	45	0	37	0	22	0	7	56	0	25
144	ENSG00000006607	123	97	97.05	234	251	115	119	76.7	228.77	127.38	203.65	197	82	27	0	43	7.01	142	142.37	192.04	369	160.37	70.9	122	287	117	26.48	117.41	238.93	285	25	83	266	8	99.42	37	5	82.74	278	39	82	228.46	55.2	148	269
145	ENSG00000006611	0	0	1	0	2	0	0	0	1	0	0	0	0	0	0	0	0	0	0	0	0	0	13	0	0	0	0	0	0	0	0	0	0	0	0	0	0	0	0	0	0	0	0	0	0
146	ENSG00000006625	1248	167	724	233	490	1772	305	1250	202	783	559	1985	612	1398	783	495	218	575	150	380	615	666	1286	271	741	465	253	1690	790	880	382	1537	5777	122	955	662	112	492	580	44	383	931	1267	214	573
147	ENSG00000006634	1746.37	177.96	514.95	464.99	1056.88	1263.94	878.74	1813.77	1010.8	691.9	1001.91	1235.79	582.89	2201.75	1717.91	300	1314.43	1115.86	650.83	932.93	1010.91	873.27	1047.93	318.98	1143.85	1380.85	618.99	1537.42	1393.96	1490.86	528.92	1832.2	1940.81	217	1430.98	464.81	516.98	582.94	520.61	334.95	470.95	836.94	1086.76	737.73	629.91
148	ENSG00000006638	37	0	20	0	1	0	0	0	0	0	0	0	0	0	0	0	0	0	0	0	0	0	24	0	0	0	4	0	0	0	0	0	158	0	0	0	0	0	0	0	21	6	22	0	0
149	ENSG00000006652	1797	1562	816	815	1231	2605	2098	2781	2768	1797	1071	553	1257	4980	1663	53	1935	2621	617	717	855	1844	811	1239	1588	1320	889	2657	1312	1210	1183	1971	4329	74	1667	1956	762	391	2073	593	1669	1156	1474	1764	857
150	ENSG00000006659	0	0	0	0	0	0	0	0	0	0	0	0	0	0	0	0	0	0	0	0	0	0	0	0	0	0	0	0	0	0	0	0	0	0	0	0	0	0	0	0	0	0	0	0	0
151	ENSG00000006695	2004.16	306	658	370.82	804.38	1100.03	597.63	641.12	627.82	641.89	241	520	662	1588.06	383	158	582.6	302.08	313.83	584.16	511.86	632.99	791.02	374	686	586	794.98	1215.89	603	679.99	196	820.57	1723.97	29	825.96	723.97	512	274	603.89	100	556.97	738.98	696.14	593.97	132
152	ENSG00000006704	0	0	2	0	0	0	0	13	17	0	0	0	11	0	0	24	1	6	0	0	0	8	4	0	0	0	0	0	11	0	0	40	70	0	0	0	0	0	83	0	0	2	0	3	1
153	ENSG00000006712	919	1258	511	147	823	1047	1225	969	819	599	754	531	873	1113	2228	162	491	803	512	907	402	918	800	933	374	901	172	958	484	617	988	878	1494	26	1007	1031	372	301	244	387	582	561	510	1163	310
154	ENSG00000006715	1088	228	431	451	366	791	1132	928	470	493	656	1231	637	2109	410	109	1234	415	283	482	81	610	560	266	436	466	414	422	493	673	119	372	1331	89	605	726	167	296	144	286	346	620	657	649	635
155	ENSG00000006740	199.99	94	53	91	47	25	89	26	81	117.1	138	15	131	25	40	48	127	19	37.36	49	63	91.31	15	132	0	0	144	430	145	128	21	106	4	6	190	95.67	92	97	589	180	0	129	124	51	150
156	ENSG00000006744	1736	922	1944	2315	1815	1782	800	1114	1641	1859	1371	562	2243	2634	1244	396	1725	1383	316	1393	1678	2036	1706	771	1641	1799	610	2248	672	1591	391	1225	2061	102	2356	2001	1090	1137	1635	531	3065	1672	1538	2104	930
157	ENSG00000006747	0	0	32	18	108	0	120	363.83	22	0	3	28	0	40	0	61	430.35	41	6	0	39	118.94	9	98	0	203	2	25	60	0	19	0	78	8	18.76	3	95	0	205	0	0	71	54	53	31
158	ENSG00000006756	0	17	0	0	0	0	25	11	53	8	0	0	0	0	1	5	0	1	21	33	0	0	17	1	32	40	1	75	60	35	0	42	78	27	26	0	0	5	0	59	0	6	7	0	0
159	ENSG00000006757	1702	242	301	6	547	294	180	626	169	299	629	659	228	1750	1162	311	176	516	289	900	1005	519	269	112	585	90	524	1609	1219	453	517	483	377	35	931	415	61	76	576	149	197	271	503	281	322
160	ENSG00000006788	0	0	0	18	0	0	0	0	0	0	0	0	0	36	34	0	0	0	0	0	0	0	0	0	0	0	0	0	0	0	0	0	0	0	1	0	0	0	0	0	0	0	0	0	0
161	ENSG00000006831	1111	385	307	853	488	307	159	231	341	224	124	666	109	1365	673	152	306	270	477	220	1290	380	192	404	267	151	297	828	326	884	473	447	1048	132	284	282	241	513	171	506	692	512	343	244	659
162	ENSG00000006837	225.8	1	1.09	0	1	0	3	1.17	37.44	0	6	0	10.72	0	3	27	8.94	1	1	6.12	0	0	0	11.52	9	0	0	10	1	0	9	16.89	3	0	14.85	1	0	6	0	1	0	2	1.04	8	2
163	ENSG00000007001	0	0	8	0	0	0	0	0	0	0	0	0	0	0	0	0	0	0	0	0	0	0	0	0	0	0	0	0	0	0	0	0	0	0	0	0	0	0	0	0	0	0	1	0	0
164	ENSG00000007038	0	22	0	0	3	28	16	5	15	0	0	0	0	17	0	0	0	0	0	0	0	10	0	88	55	0	0	0	23	16	0	160	0	25	24	0	0	8	11	8	0	8	3	69	0
165	ENSG00000007047	12	55	28	0	6	7	21	7	32	0	0	0	40	0	0	33	0	16	1	0	66	18	10	0	0	0	0	0	8	38	71	4	31	3	8	15	28	6	0	18	35	7	1	21	101
166	ENSG00000007062	4630	2960	4328	1216	985	2144	1376	2572	1143	2838	1913	1478	3071	6994	843	535	1537	1415	1958	3334	4356	3705	2477	1680	1353	869	925	2025	2883	4184	988	3901	2010	781	5672	3902	1909	2801	1258	2198	3671	4573	3865	5032	2135
167	ENSG00000007080	2509	2277	2553	1004	4962	2258	3544	2460	2263	2354	2541	2925	4459	3128	9758	1556	1452	3489	1708	1822	3126	2886	2285	1862	2584	3381	3147	5802	3632	4526	4025	4393	5885	394	2823	2081	2673	2331	4285	941	2733	2326	2689	3389	2031
168	ENSG00000007129	0	0	0	0	0	0	0	0	0	0	0	0	0	0	0	0	0	0	0	0	0	0	0	0	0	0	23	0	0	0	0	2	0	0	0	0	0	0	0	0	0	0	0	0	0
169	ENSG00000007168	1614	636	781	1024	929	1130	1329	1237	877	619	392	1400	1095	2227	1100	371	1247	1114	853	876	670	929	624	732	1093	849	669	2288	1337	1620	657	1811	1494	208	656.58	706	248	259	556	202	442.55	578	463	666	438
170	ENSG00000007171	0	0	0	0	0	87	0	0	0	0	0	0	0	0	0	0	0	0	0	0	0	0	0	0	0	0	0	0	0	0	0	0	73	0	0	0	0	0	0	0	0	0	0	0	0
171	ENSG00000007174	0	0	6	0	0	13	6	7	0	0	0	0	0	0	1	0	0	0	0	2	0	0	0	0	0	9	46	0	0	12	0	0	0	0	1	0	0	0	0	0	5	0	0	0	0
172	ENSG00000007202	824.96	659	475.99	1009.59	681.18	413	437	226.77	382.59	405	248.21	307	685.89	999.92	772.99	205	684.88	194	341	425	1308.82	424.95	437.91	971.97	292	864.97	659	653	370.81	523	432.95	817.99	1239.99	138	458	553	495	432	1000	225	502	523	432.78	744.91	583.98
173	ENSG00000007216	0	0	0	0	0	0	0	0	0	0	0	0	0	0	0	0	0	0	0	0	0	0	0	0	0	0	0	0	0	0	0	0	0	0	0	0	0	0	0	0	0	0	0	0	0
174	ENSG00000007237	1111	252	243	801	230	171	293	336	345	543	512	47	719	1543	945	292	1150	220	125	265	211	161	45	126	185	405	514	232	138	389	0	224	101	104	664	743	873	273	249	162	355	155	415	403	199
175	ENSG00000007255	367	54	106	20	0	67	22	61	0	13	36	132	55	12	253	41	47	16	57	59	352	45	127	0	18	0	7	328	119	155	1	85	184	13	74	101	28	52	91	0	57	98	51	44	138
176	ENSG00000007264	0	108	1	0	0	0	0	1	62	0	38	0	152	0	0	1	0	0	34	25	0	185	8	4	7	0	0	0	9	57	1	62	0	1	19	22	0	26	0	3	97	0	20	0	0
177	ENSG00000007306	0	0	0	0	0	0	0	0	0	0	0	0	0	0	0	0	0	0	0	0	0	0	0	0	0	0	0	0	0	0	0	0	0	7	0	0	0	0	0	0	0	0	0	0	0
178	ENSG00000007312	0	0	0	0	0	0	0	0	0	0	0	0	0	0	0	0	0	0	0	0	0	0	0	0	0	0	0	0	0	0	0	0	0	0	0	0	0	0	0	0	0	0	0	0	0
179	ENSG00000007314	0	0	0	0	0	0	0	0	0	0	0	0	0	0	1	0	0	0	0	0	0	0	0	0	0	0	0	0	0	0	0	0	0	0	0	0	0	0	0	0	0	0	0	0	0
180	ENSG00000007341	384.96	263.54	230.17	145	100.97	139	120	161	284.16	149	94.97	143	202	1220.29	513	69	118	158	178.84	422.5	410	158	232	190	379	123	1	147	186.69	371	12	467	405.87	31	163	368	38	159.15	2	189	259	314.91	130	241.48	193.75
181	ENSG00000007350	26	82	846	0	0	0	978	0	489	134	360	0	351	2174	8759	91	3492	74	442	19	3980	190	65	139	888	0	792	1807	2990	0	0	206	0	5	1306	2710	1125	0	3574	198	463	1003	144	1049	1147
182	ENSG00000007372	0	0	0	0	0	0	52.23	0	0	0	0	0	0	0	0	0	0	0	0	0	0	0	0	0	0	0	1	0	0	0	58	0	1	0	0	0	0	0	0	0	0	0	0	0	0
183	ENSG00000007376	2961	765	1273	587	1317	1611	1103	997	750	699	1069	765	1778	5566	2417	610	1458	1303	270	1180	2479	1574	1681	1030	1143	1757	161	1344	868	1668	482	1239	3693	62	1815	1308	1131	1267	818	648	1269	1226	1795	1439	936
184	ENSG00000007384	16	354	100	263	34	77	71	214	104	172	60	0	150	1223	151	86	379	54	85	270	391	62	167	134	8	40	14	82	62	158	10	273	143	74	319	126	2	40	272	168	97	12	100	147	94
185	ENSG00000007392	882	559	1059	555	1089	1051	1135	670	1610	808	545	1014	1176	1887	2090	348	616	702	425	699	1490	1270	971	536	747	1096	1242	1254	1056	1657	1198	1211	4867	202	935	823	403	1012	344	482	698	783	910	1352	665
186	ENSG00000007402	163	19	10	0	0	0	32	14	24	0	0	0	15	158	71	44	9	11	26	23	38	56	0	72	90	129	107	0	118	42	0	49	0	17	4	1	16	21	27	58	78	35	0	82	12
187	ENSG00000007516	10.12	3.02	1.01	3.01	20.11	6.01	6.05	3.02	1.01	5.02	5.03	10.14	4.02	24.22	23.21	9.21	61.44	22.14	4.03	4.02	11.12	6.03	4.03	15.09	16.1	6.02	20.41	20.27	38.34	7.06	24.4	19.32	35.49	7.26	12.06	23.14	2.01	3.03	8.02	54.3	22.12	18.12	4.02	17.09	4.03
188	ENSG00000007520	5359.88	1864.98	2071.99	1883.99	2425.89	2155.99	2579.95	2549.98	2836.99	2334.98	2015.97	3328.86	3186.98	13345.78	6884.79	1705.79	2681.56	1816.86	2472.97	1672.98	5543.88	2975.97	2219.97	1449.91	2621.9	4437.98	2018.59	7245.73	3911.66	3058.94	3761.6	3970.68	7783.51	587.74	2430.94	1702.86	2875.99	1441.97	7426.98	1483.7	2970.88	1466.88	2377.98	3393.91	1849.97
189	ENSG00000007541	0	111	42	4	64	26.36	47	202	87.23	78	68	0	117	749.46	75	2	229	120.41	30	35.27	479	55.19	43	55.42	20	537.34	13	142	30	120	162	45	221	42	148	86	351	248	47	105	441	69	99	78	90
190	ENSG00000007545	65.58	181.53	41.83	95.57	310.24	71.61	106.79	139.68	175.52	99.28	8.17	0	122.02	445.79	431.23	21.53	7.15	84.93	168.12	110.56	156.58	77.46	115.28	296.58	95.18	289.98	187.49	19	134.4	145.74	138.67	138.01	383	64	180.52	211.55	226.54	165.33	28	131.16	101.85	81.94	120.44	123.72	236
191	ENSG00000007866	725	0	41	129	64	309	98	64	176	68	151	637	227	484	1316	79	357	4	34	52	355	135	148	91	94	23	225	226	122	130	233	137	398	76	59	244	335	363	0	211	2	29	125	172	37
192	ENSG00000007908	0	0	0	0	0	0	0	0	0	0	0	0	0	0	0	0	0	0	0	0	0	0	0	0	0	0	0	0	0	0	0	0	0	0	0	0	0	0	0	0	0	0	0	0	0
193	ENSG00000007923	1710.81	1031.09	1444.05	736.92	1508	1479	1660	1402	1462	2347	1760.54	174	2530.95	4267.15	2347	168.82	2230	1048.07	650.64	2696	1319.58	1858.51	1403	1274.66	1380.43	2171.2	305.97	1813.14	1320.83	1011.53	573.8	944.85	1650.2	22.33	2514.83	1507.4	1104	581.87	1323	582.5	2996	1561.2	2149.75	3145	946.46
194	ENSG00000007933	0	0	0	0	0	0	0	0	0	0	0	0	0	0	0	0	0	0	0	0	0	0	0	0	0	0	0	0	0	0	0	0	0	0	0	0	0	0	0	0	0	0	0	0	0
195	ENSG00000007944	261	507	242	104	234	120	96	80	173	516	441	62	164	13	410	56	103	37	139	178	203	526	224	27	143	12	126	164	220	422	30	251	457	66	210	347	233	146	0	92	287	153	203	106	159
196	ENSG00000007952	1	1	1	0	0	1	1	0	1	2	0	0	1	0	0	8	0	0	0	0	5	0	0	0	0	0	0	16	0	0	0	0	0	0	0	0	0	0	0	0	0	2	1	0	2
197	ENSG00000007968	0	0	2	0	12	42	51	20	0	0	0	0	59	0	0	31	18	90	98	100	64	41	4	42	44	25	74	0	62	10	96	103	194	83	22	1	78	4	369	26	0	12	8	2	17
198	ENSG00000008018	13818	3974	4752	1402	6856	6465	8291	6885	4891	5631	4772	21381	5665	14767	13476	2473	5659	5008	3563	4265	10772	7208	6000	5188	6490	3801	6250	11921	7578	6982	3701	10547	23711	978	6168	5872	2116	4591	3345	1865	6403	5134	5705	5471	3291
199	ENSG00000008056	0	0	0	0	0	0	0	0	0	0	0	0	0	0	0	0	0	0	0	0	0	0	0	0	0	0	0	0	0	0	0	0	0	0	0	0	0	0	0	0	0	0	0	0	0
200	ENSG00000008083	267	793	489	222	225	597	412	250	477	300	241	208	423	643	421	296	409	173	226	269	458	252	255	778	527	141	235	1647	570	860	507	484	735	260	425	474	63	857	545	407	247	301	255	235	341
201	ENSG00000008086	5	137	0	71	2	2	4	37	203	63	0	0	75	563	89	23	5	0	36	72	0	57	9	0	146	0	37	169	436	54	60	133	0	5	90	55	189	0	0	5	0	14	0	85	19
202	ENSG00000008118	0	0	0	0	0	1	0	0	0	0	0	0	0	0	0	0	0	0	0	0	0	0	0	0	0	0	1	0	0	0	0	0	0	0	0	0	0	0	0	0	0	0	0	0	0
203	ENSG00000008128	420.08	880.43	449.1	549.3	304.59	68.42	296.16	267.18	1112.81	215.82	274.97	36.22	223.96	982.62	1259.22	53.81	1234.31	339.76	429.78	253.46	289.08	319.79	374.91	1224.67	382.88	117.32	474.83	373.62	406.87	451.27	397.31	599.87	700.54	109.54	264.26	575.52	77.16	928.82	1018.26	1280.64	257.92	547.08	324.44	473.12	889.01
204	ENSG00000008130	903	393	312	418	285	574	350	469	441	373	533	771	249	334	552	213	401	205	215	620	794	669	762	598	371	799	250	1061	342	292	390	395	1290	148	552	650	456	622	257	401	833	472	624	752	342
205	ENSG00000008196	8	0	0	0	0	0	0	0	0	0	0	0	0	21	21	0	0	0	0	2	0	23	0	0	0	0	0	0	0	0	0	7	0	0	0	0	0	0	0	0	0	0	0	0	0
206	ENSG00000008197	0	0	10	0	0	0	0	0	0	0	0	0	0	0	0	0	0	0	0	0	0	0	0	0	0	0	0	0	0	0	9	0	0	0	0	0	0	0	0	0	0	0	0	0	0
207	ENSG00000008226	4.27	8.29	0	0	9.64	0	0	14.89	57.26	0	1.23	1.31	0	23.61	3.2	3.87	0	0	2.41	6	0	0.43	0	0	8.82	0	3.73	5.12	21.23	0	4.93	0	4.79	0	4	3.42	0	0	3.15	3.08	2.69	0	3.87	16.41	1
208	ENSG00000008256	416	506	206	20	88	65	119	267	534	130	193	0	265	326	975	192	466	81	267	279	136	264	127	129	341	447	219	388	360	224	715	299	133	64	118	569	343	316	775	276	220	135	133	294	489
209	ENSG00000008277	0	0	0	1	0	0	0	24	19	1	0	0	0	0	0	0	0	5	0	25	0	0	5	0	0	0	0	0	8	0	1	0	0	0	0	0	0	17	0	0	0	15	3	0	0
210	ENSG00000008282	51	553	1093	680	1776	1325	516	2845	808	1615	604	1970	963	1380	812	260	800	1617	432	1038	1775	1767	1124	898	929	154	227	1964	921	775	8	3058	780	453	1410	1394	505	249	1118	385	1129	2245	1233	558	352
211	ENSG00000008283	383	260	48	277	1	88	93	86	251	70	114	2	744	128	0	116	53	146	140	85	376	109	46	60	352	234	64	176	226	99	211	343	273	43	50	16	239	86	0	63	11	175	118	263	138
212	ENSG00000008294	206	750	897	769	685	283	553	532	643	327	232	421	263	153	437	84	206	219	489	187	1348	294	546	474	457	187	645	158	533	291	241	421	383	116	171	426	262	270	673	332	191	393	416	189	740
213	ENSG00000008300	0	0	3	75	0	0	2	0	35	7	0	0	13	0	0	0	9	0	15	2	81	19	0	0	0	4	0	0	16	0	37	48	0	6	0	0	0	28	36	0	0	11	0	10	0
214	ENSG00000008311	80	265	228	79	362	104	103	225	178	236	19	7	0	0	168	49	0	112	4	188	104	108	132	90	66	134	52	3	183	323	22	32	144	74	209	56	94	365	164	138	409	283	137	197	84
215	ENSG00000008323	0	61	0	4	18	20	197	53	0	0	0	0	40	0	0	14	59	23	7	53	0	0	8	48	43	115	138	0	42	69	0	0	0	8	30	0	0	0	0	6	0	35	9	0	18
216	ENSG00000008324	1034	427	1043	251	995	1108	688	878	562	757	466	3074	736	1656	742	570	505	743	557	470	1637	752	845	696	1448	308	680	3101	1144	1137	479	1973	3679	69	436	758	258	369	304	169	680	740	696	565	308
217	ENSG00000008382	1	21	5	0	46	3	10	7	23	14	1	0	2	115.94	2	17	0	35	4	2	43	51	4	40	5	94	67	278	20	63	0	50	125	76.8	9	40	0	71	3	0	31	16	25	53	4
218	ENSG00000008394	575	36	1044	1187	90	2443	212	722	148	2115	1451	5721	233	1214	441	277	116	596	196	52	2000	2890	1171	89	490	110	234	3680	474	942	0	1865	3593	114	1223	813	356	916	101	147	1103	3171	1508	114	356
219	ENSG00000008405	292	644	216	38	374	437	753	664	991	415	805	634	897	1226	927	45	304	485	159	866	49	276	329	743	550	956	75	326	736	241	76	902	372	77	505	250	128	318	996	82	1637	263	431	449	445
220	ENSG00000008438	0	0	0	0	0	0	0	0	0	0	0	0	0	0	0	0	0	0	0	0	0	0	0	0	0	0	0	0	0	0	0	0	0	0	0	0	0	0	0	0	0	0	0	0	0
221	ENSG00000008441	0	0	0	0	0	0	0	0	0	0	0	0	0	1	0	0	0	0	0	0	0	0	0	0	0	0	0	0	0	0	0	0	0	0	0	0	0	0	0	0	0	11	0	0	0
222	ENSG00000008513	633	463	444	368	129	793	1222	388	31	122	301	0	807	2333	0	423	222	369	505	766	519	559	39	1051	323	220	443	1090	217	956	117	459	304	104	94	478	363	639	421	152	408	389	526	449	322
223	ENSG00000008516	0	0	2	2.26	0	0	0	0	0	0	0	0	0	0	0	0	0	0	0	1	0	0	0	0	0	0	0	0	0	0	0	0	0	0	0	0	0	0	0	0	2.11	0	0	0	0
224	ENSG00000008517	0	44	7	0	68	12	41	0	0	0	11	1874	22	2	69	1	64	0	0	53	68	283	53	14	0	0	65	345	72	118	5	0	232	0	0	47	23	0	0	27	0	124	20	0	0
225	ENSG00000008710	2.02	4.06	4	7.34	1	21.49	8	0	0	9.05	1	1.05	8.96	44.58	32.9	24.15	28.85	9.05	42.49	9.11	3.22	19.09	30.8	94.34	9.04	4.11	36.65	18.16	14.89	19.3	5.32	28.22	0	0	0	6.16	243.42	6	1	2.17	2.27	8.51	16.94	65.69	25.54
226	ENSG00000008735	0	0	0	0	0	0	0	0	0	0	0	0	19	0	60	0	23	15	55	29	0	2	0	0	0	137	112	0	0	3	0	19	0	0	0	0	19	0	0	28	0	0	0	14	0
227	ENSG00000008838	452	413	368	726	498	462	646	406	432	702	530	108	1214	694	640	171	466	168	135	450	309	375	576	383	641	1096	322	0	169	442	13	161	886	54	590	537	902	183	399	283	1027	373	514	894	93
228	ENSG00000008853	177.96	0	162.4	561.47	49	254.63	7	99.6	0	227.58	79.58	0	103	0	35.92	67	121	0	24	196.97	99	33	47	42	2	189.52	287	91	5	82	0	16	251	28	42	6	0	6	0	17	0	78	89	18.86	69
229	ENSG00000008869	408	130	51	563	164	131	192	212	96	107	120	272	118	641	0	95	53	134	79	249	65	201	112	3	286	7	77	89	245	42	115	241	0	21	295	387	5	256	534	125	349	149	130	487	292
230	ENSG00000008952	2845	947	1227	2099	768	984	679	867	625	728	536	1819	909	2081	1522	664	1103	792	1432	764	2440	1344	1159	1146	1227	774	1963	1976	1908	2196	1656	3071	2205	898	928	1022	437	1568	366	899	1458	2434	1251	1188	1405
231	ENSG00000008988	14387	3017	6712	5247	7401	5619	5491.02	5662	3700	5063	3394	21666	5317	9882	15194	5995.01	5410	4959	6863.01	3786	11843.4	6717	6220	4069	7251.01	3497	8535.01	19338.26	7843	10065	5493	9736	25518.03	4189	5498.56	6264	2445	5923	6242	3392	5479.01	4513	6716	5976	4319
232	ENSG00000009307	7559	3357	4682	2603	6153	8820	6600	6970	4291	5356	4703	4619	7756	5788	6818	1325	4305	5547	1167	7163	3050	6257	6366	3437	4830	7368	2356	3858	3962	6265	2854	5157	6664	675	5823	4193	2600	2912	3040	774	5812	3888	5958	7053	2685
233	ENSG00000009335	536	448	536	498	670	433	707	366	623	514	213	323	646	344	921	381	527	304	476	260	1009	880	428	824	718	214	493	1187	896	453	436	439	740	229	664	457	460	431	69	246	328	361	704	292	519
234	ENSG00000009413	1829.71	1756.74	602.54	1299.66	836.25	680.8	893	702.95	418.8	684.27	655.7	95	778.9	1295.03	2118.74	182.78	769.64	404.54	887.93	373.15	569	500.52	441.71	852.08	855.91	199.96	633.89	689.46	596.99	1106.6	257	1111.68	302	74.17	920.48	1352.77	76	984.95	1366	813.47	776.88	754.91	712.37	988.91	1079.53
235	ENSG00000009694	0	0	50	0	14	0	0	0	5	90	0	0	4	0	10	0	0	0	0	28	0	12	0	0	0	0	0	0	1	0	0	0	0	0	85	0	0	6	0	2	0	0	31	0	138
236	ENSG00000009709	0	0	0	0	0	0	0	0	0	0	0	0	0	0	0	0	0	0	0	0	0	0	0	0	0	0	0	0	0	0	0	0	0	0	0	0	0	0	0	0	0	0	0	0	0
237	ENSG00000009724	297	55	8	74	18	0	54	65	46	21	4	0	12	652	0	0	120	8	59	56	0	36	19	10	90	31	71	355	61	28	0	121	0	12	30	13	0	29	0	45	49	50	1	6	74
238	ENSG00000009765	0	0	0	0	0	0	0	0	0	0	0	0	0	0	0	0	0	0	0	0	0	0	0	0	0	0	0	0	0	0	0	0	1	0	0	0	0	0	0	0	0	0	0	0	0
239	ENSG00000009780	736	92	122	121	194	169	145	113	151	272	49	365	356	784	449	227	154	146	52	189	772	276	303	85	31	66	261	429	318	346	64	323	445	90	260	107	70	236	71	145	37	188	412	168	229
240	ENSG00000009790	0	0	0	0	0	0	0	0	0	0	0	0	0	0	0	0	0	0	0	0	0	0	0	0	0	2	0	0	0	0	0	0	0	0	0	0	0	0	0	0	0	0	0	0	0
241	ENSG00000009830	408	532	243	381	312	231	146	294	127	287	187	25	221	237	665	27	242	604	202	194	742	490	252	334	99	72	215	261	265	209	108	166	164	84	699	251	148	381	744	217	301	334	286	589	343
242	ENSG00000009844	6299	1753	2625	958	3238	4195	3015	3877	2432	2831	2078	5491	4054	9777	1854	613	3408	3114	388	2662	3385	3587	3641	2321	2876	1358	766	2453	2697	2761	325	4797	5593	183	3707	3306	1099	1070	1047	563	2497	2186	2926	2912	1165
243	ENSG00000009950	0	4	1	0	29	0	0	0	10	9	5	0	0	0	0	0	0	1	0	0	131	3	0	23	0	0	0	0	0	0	0	0	0	0	2	1	0	0	0	81	0	4	5	0	10
244	ENSG00000009954	1162	1614	1886	1086	1498	1616	2169	1812	1810	1614	1373	631	1715	3809	1758	255	2067	1767	2004	1391	997	2065	1996	1902	1385	1468	1741	1742	1793	1219	1491	1589	2036	212	2164	1721	1080	1438	1818	1185	2024	1483	2074	2515	1394
245	ENSG00000010017	384.86	80.04	104.27	90.18	88.45	216.07	221.43	197.04	182.16	59.06	64.02	784.45	88.09	59.02	420.26	68.72	309.22	217.48	187.6	134.24	401.94	48.01	168.2	134.83	323.77	122	197.95	785.28	223.77	205.13	18.01	346.64	192.16	58.26	146.05	226.25	19.01	176.16	109	252.63	409.52	82.44	73.12	279.66	191.76
246	ENSG00000010030	0	0	0	9	0	0	0	0	0	0	0	0	0	0	0	0	0	0	0	0	0	0	0	0	0	0	0	0	0	0	0	0	55	0	0	0	0	0	0	0	0	0	0	0	0
247	ENSG00000010072	711	165	309.86	286	378	377.22	498.84	523	168	197.08	165.05	385	307.87	1060	623.4	146	435	495.16	78	468.31	420	407.72	327.84	329	728	492.67	416	520	41	523.68	581	455	1458	36	564.79	205.33	141.9	231.79	416	499.47	377.81	277.99	586.28	386.35	149
248	ENSG00000010165	904	68	1238	556	916	1512	524	876	584	886	1311	821	1024	2134	2540	193	440	676	454	498	1465	999	995	804	580	564	309	805	270	839	127	880	1981	98	1367	813	310	278	161	157	824	708	727	766	203
249	ENSG00000010219	0	30	5	168.59	4	16	81	57	0	45	79.14	0	90.04	81.01	105	72	34	22	81.3	115	104.11	64.03	55.07	53	65	0	58	12	93.1	23	0	125.12	0	2	71	86.06	18.16	58	115	38	0	12	43	18	54
250	ENSG00000010244	5647	3644	4268.16	2729.36	4674.79	3303.82	4978	3892.22	4114	4185.91	3452	6821.69	4166.13	9124	4347	731	5059	5157	1340.32	3870.58	3129	5486	3997.68	3731	3723.6	2430	2080	4739.93	3647	7159	2030	5318.3	4802.41	535	4865.48	5053	1957	2531.41	3829	1588	4147	4428	3799.3	5480.33	1825
251	ENSG00000010256	16687	2377	6690	2120	6058	6601	5770	5591	4177	7617	4449	4146	7776	12773	15225	1406	8267	3065	2125	5215	10487	7298	6482	4735	6465	7842	2104	8620	5351	9494	3046	7777	14712	379	6411	4843	5119	3415	4802	2064	9247	5983	6509	5607	2688
252	ENSG00000010270	492	202	198	376	334	384	95	665	45	335	41	1113	388	1207	368	179	171	95	306	257	13	115	460	241	163	0	76	799	340	118	75	990	874	24	348	464	142	132	119	40	244	213	259	106	120
253	ENSG00000010278	2754	5459	383	990	581	636	3478	8464	2788	1541	790	246	7805	11554	4284	1495	4369	4540	2199	5243	3078	3231	318	2065	3600	1895	2313	1177	7663	5922	2144	9093	2140	530	2820	1810	4247	1614	1194	2146	5928	1678	550	7652	1399
254	ENSG00000010282	0	0	11	0	0	0	7	0	0	0	0	0	0	0	0	0	0	0	0	0	0	0	0	0	0	0	0	0	0	0	0	0	0	0	0	0	0	0	0	0	0	0	0	0	0
255	ENSG00000010292	1835.33	1497.75	505.83	364.93	820.24	662.42	857.34	708.86	747.86	1700.12	1513.22	254.26	1406.58	1841.12	2024.65	135	1281.9	1471.45	459.89	928.24	830.98	982.15	675.43	662.4	733.91	1519	376.29	1297.64	647.68	1074.37	85.75	350.79	405.35	96	942.4	733.55	888.44	569.73	728	390.41	1268.04	679.69	900.06	2484.76	556.27
256	ENSG00000010295	0	0	0	11	0	8	9	0	82	0	0	13	0	0	0	0	0	0	0	42	0	0	0	84	12	4	1	0	0	0	0	8	0	0	0	0	0	0	3	0	28	82	14	7	6
257	ENSG00000010310	0	1	1	0	0	4	0	8	47	0	0	0	9	0	0	0	0	0	20	5	0	0	0	0	0	8	0	0	18	0	0	11	0	0	1	0	0	0	0	1	0	0	5	19	2
258	ENSG00000010318	267	136	152	23	346	202	42	457	3	94	198	0	61	0	67	2	111	52	96	191	0	98	112	138	117	239	0	0	25	340	230	171	406	14	179	43	106	149	6	26	407	82	159	84	52
259	ENSG00000010319	0	0	0	0	0	0	0	0	0	0	0	0	0	0	0	0	0	0	0	0	0	0	0	0	0	0	0	0	0	0	1	0	0	0	0	0	0	0	0	0	0	0	0	0	0
260	ENSG00000010322	190	132	152	257	519	130	17	67	175	296	3	164	99	198	227	69	251	161	119	109	60	131	140	70	35	1	178	206	255	181	46	75	72	53	336	150	31	156	72	126	125	102	174	203	117
261	ENSG00000010327	0	0	0	0	0	0	0	0	0	0	0	0	0	0	0	1	0	0	0	0	0	0	0	0	0	0	0	0	1	0	0	0	0	6	0	0	0	0	0	0	0	0	0	0	0
262	ENSG00000010361	0	0	2.18	0	9.3	7.06	20.26	8.35	0	1.09	32.22	0	0	0	41.86	3.95	20.62	6.11	19.38	7.12	52.56	0	16.55	0	68.33	0	35.22	172.83	45.35	6.54	0	15.42	9.99	33.45	10.39	0	0	0	0	0	0	0	4.17	0	0
263	ENSG00000010379	0	0	0	0	0	0	0	0	0	0	0	0	0	0	0	0	0	0	26	0	0	12	0	0	0	0	0	0	0	0	0	0	0	0	1	0	0	0	0	0	0	0	0	0	0
264	ENSG00000010404	0	41	0	0	0	0	11	0	0	0	0	0	0	0	91.89	4	0	44.08	1	41.89	30	26.95	0	19.18	0	0	0	0	0	20.4	275	25.43	0	0	6.71	0	0	3	66	38.16	0	0	5.52	68.31	0
265	ENSG00000010438	0	23	0	0	0	0	83	18	39	0	11	0	67	111	0	0	0	15	0	14	0	15	0	203	16	60	0	0	159	0	0	0	0	4	0	16	0	0	0	0	120	0	0	78	0
266	ENSG00000010539	636	543	303	128	741	533	589	613	897	402	490	371	1158	1655	573	102	302	1164	224	425	659	953	327	490	423	589	251	408	360	495	235	559	1483	87	367	609	242	106	362	274	640	440	518	437	496
267	ENSG00000010610	0	0	0	0	0	0	0	0	0	0	0	0	0	0	0	0	0	0	0	0	0	0	0	0	0	0	0	0	0	0	0	0	0	0	0	0	0	0	0	1	0	0	0	0	0
268	ENSG00000010626	67	0	9	65	0	18.31	17	35.13	0	13.26	19.71	0	18	203.56	0	0	41.75	0	0	53.03	0	8	28.41	0	0	0	150	62.45	0	20.11	0	0	0	14.9	24.95	24.97	0	0	0	40.17	34	4	1	16	33.21
269	ENSG00000010671	0	70	46	0	81	0	106	0	66	95	0	0	39	0	0	6	11	10	0	7	20	102	0	290	0	0	6	254	0	148	0	41	0	0	66	54	0	10	0	0	121	0	11	1	62
270	ENSG00000010704	0	0	0	0	0	0	0	0	0	0	0	0	0	0	0	0	0	0	0	0	0	0	0	0	0	0	0	0	0	0	0	0	0	0	0	0	0	0	0	0	0	0	0	1	0
271	ENSG00000010803	0	0	1	0	0	4	24	0	0	0	0	0	0	162	0	0	1	0	0	0	40	5	0	2	3	0	0	4	19	0	0	24	10	0	0	0	0	5	22	0	0	0	22	0	31
272	ENSG00000010810	67	67	0	0	0	3	287	43	14	0	99	0	328	165	0	4	0	226	0	42	0	93	0	252	66	382	8	8	27	0	1	12	0	2	0	56	0	0	0	0	0	0	0	35	5
273	ENSG00000010818	0	125.31	14	8	170.26	37.58	61	57	46.19	0	10	11	199.93	0	361	3	3	119	23	24	33	0	61	0	44	0	38.59	9	0	105	0	32	0	0	59	279	292	6	0	101	0	94	14.3	33	59.24
274	ENSG00000010932	0	0	0	0	0	0	0	0	0	0	0	0	0	0	0	0	2	0	0	0	0	0	0	0	0	0	0	0	0	0	0	0	0	0	1	0	0	0	0	0	0	0	0	0	0
275	ENSG00000011007	1409.21	1100.52	3056.65	1431.59	2117.95	2731.22	1117.1	2004.1	2316.02	1530.66	1336.01	1271.95	2727.47	3781.48	1764	515.07	2301.8	3194.94	1288	2938.17	1893.35	3051.72	1962.36	1703.12	1570.4	2277.78	659	1104.99	1555.56	1558.59	573.87	2243.22	3335.96	190	1795.03	2230.43	1015.23	1980.06	672.18	1050.4	1332	1823.42	1999	2227.53	1279.21
276	ENSG00000011009	5388	708	1434	514	783	2256	1082	1540	695	1642	1608	257	2266	6278	3983	629	2468	1169	1044	1826	3209.13	2104	2244	1179	713	1826	341	3528	1310	2457	1610	1413	5382	215	1778	1057	1210	1135	490	335	950	1473	1851	1853	1309
277	ENSG00000011021	215	28	331	185	70	162	15	77	54	150	65.6	0	36	50	75	3	220.19	91	46.09	92	82	204	135	84	12	13	121	386	74.86	217	208	140	201.51	65	231	209	7	251	69	18	129	271.23	157	185	166
278	ENSG00000011028	0	0	0	0	0	0	0	0	0	0	0	0	0	0	0	0	0	6	0	0	0	0	0	1	0	0	0	0	0	0	0	0	39	0	0	0	0	0	0	0	0	0	0	0	0
279	ENSG00000011052	1671.58	506.8	744.44	5.47	1080.8	761.72	1107.31	746.38	524.62	219.47	976.22	3473.36	911.38	268.51	2263.07	592.96	620.07	754.71	15.47	337.42	2690.34	362.89	633.42	0	808.36	536.41	0	2581.45	1114.87	1796.15	0	2919.72	4237.27	0	259.19	1297.33	264.29	206.24	0	0	588.3	609.35	274.22	895.3	195.66
280	ENSG00000011083	1	0	0	0	0	0	0	0	0	0	0	0	0	0	7	0	0	0	0	0	0	0	0	0	0	0	0	0	0	0	0	0	0	0	0	0	0	0	0	0	0	0	0	0	20
281	ENSG00000011105	0	94	49	3	53	127	89	76	176	51	42	17	77	17	128	5	21	100	133	114	141	153	40	62	87	93	217	1	130	165	105	79	156	36	58	46	167	71	0	78	285	73	32	58	112
282	ENSG00000011114	139	148	392	309	456	156	162	171	134	201	183	165	283	344	555	56	109	283	82	289	84	260	368	251	216	55	414	96	368	359	64	345	180	48	329	316	125	193	591	119	210	211	209	319	302
283	ENSG00000011132	94	122	104	0	40	325	161	244	224	206	258	2	370	209	501	0	12	197	27	280	91	414	135	99	136	340	163	722	211	222	57	348	165	54	455	261	296	64	916	184	531	235	131	401	171
284	ENSG00000011143	546	119	166	87	108	160	131	445	136	235	169	40	282	329	195	56	279	194	44	355	0	146	289	87	292	339	56	295	477	113	11	347	307	30	594	195	127	69	201	285	484	104	220	140	0
285	ENSG00000011198	1588	263	720	328	557	711	425	555	318	437	183	1241	862	1180	1023	137	393	651	329	396	392	585.75	646	315	413	258	38	930	736	936	59	569	745.88	20	831	548	218	266	516	94	457	761	841	805	317
286	ENSG00000011201	0	13	10	0	0	0	0	8	10	0	71	0	0	0	0	0	0	0	0	15	0	39	0	0	0	0	0	0	87	0	0	76	0	0	6	0	0	0	0	1	10	9	0	39	6
287	ENSG00000011243	621.86	1275.52	1236.53	1595	1931.02	1053.45	1707.53	941.72	925.05	1449.49	826.63	422	1009.93	1025	2710.03	259.56	1198.15	1642.6	543.95	1004.4	1325.2	1158.54	801	1559.02	1096.27	968	935.97	803.88	599.2	754	2024.61	954.71	4039.23	164.24	1471.9	689.83	959.62	920.48	2049.98	1021.47	1016.9	1194.53	1028.54	2149.42	1165.31
288	ENSG00000011258	256	246	120	308	171	140	116	82	148	81	60	290	158	252	170	72	113	139	383	24	55	83	146	177	49	234	63	517	313	104	267	333	87	122	111	66	75	101	334	163	216	179	103	106	313
289	ENSG00000011260	2740	1427	1841	1215	1953	2002	1834	1721	2587	1018	1269	889	1110	5132	1526	345	1214	1821	543	1419	1297	1904	1533	865	1553	2034	918	1800	2344	2118	895	2576	3821	184	2029	1229	785	1051	1175	359	1081	1621	1843	1471	782
290	ENSG00000011275	557.12	686	500	777	574	453	625	883	1030	1360.93	787	248.11	745	779.22	1378	193	781	931	496	573.54	310	997	360	1019	479	1315	287.06	437.22	1013.45	521.8	296	871.59	362.1	46	789	511	462.34	416	864.33	236	669	839	440	1054	500.63
291	ENSG00000011295	3814	943.96	1141	1158.26	486.24	1059	1271	1174.93	504	1441	660	263	2379.82	7260	523	340	1727	861	781	1606	3073	2200.9	1065.66	1984.95	1465	1228	1455	2485	2532	1719.58	1421	1286.34	1438.85	301	1621.68	2048.87	548	574.75	1834.69	893.53	1504.25	1601.26	1023.29	1387.57	980.76
292	ENSG00000011304	5328	6749	4073	1315	5205	4256	4938	6021	6035	5022	3696	3844	5609	5486	12062	2372	3636	4099	1838	4911	4419	8248	6489	4074	3709	4303	2744	7538	3796	5658	4891	4757	8788	745	5580	5148	3838	4129	2965	1465	7565	3815	4347	5172	3396
293	ENSG00000011332	44	139	9	53	13	0	20	40	66	14	29	0	3	70	153	3	2	16	4	36	0	17	3	69	49	9	110	0	39	0	0	36	0	29	34	58	22	10	1	22	95	2	3	0	10
294	ENSG00000011347	33	77	22	20	69	80	17	14	35	30	1	174	3	0	2	13	26	4	0	24	22	27	41	21	18	0	3	92	2	14	0	13	3	53	1	17	26	2	20	27	0	15	6	6	25
295	ENSG00000011376	875	94	262	554	463	173	100	252	372	747	457	156	559	559	630	59	556	233	17	240	135	429	430	430	373	410	97	275	154	181	17	184	371	62	625	365	675	320	207	101	556	576	304	329	216
296	ENSG00000011405	703	495	620	121	575	724	707	475	458	737	238	925	547	811	629	276	799	386	356	313	1095	688	739	931	510	557	441	525	618	545	419	378	1077	83	793	707	264	638	501	426	519	725	584	747	520
297	ENSG00000011422	0	0	9	0	16	0	33	63	32	28	8	213	66	0	89	0	0	124	6	130	62	85	15	54	76	28	105	181	162	62	1	79	38	4	21	31	17	14	0	66	109	0	16	5	58
298	ENSG00000011426	3284	2282	3605	1997	3067	2418	1873	3429	2134	5694	2139	1216	3574	5326	4356	483	4455	1577	1162	2335	2821	4235	3517	1525	2164	509	859	2325	2104	2866	280	2485	3012	113	5061	2391	591	2171	1221	1748	1959	4597	4434	2710	1909
299	ENSG00000011451	106	71	64	0	143	45	48	13	102	76	30	154	15	17	45	63	32	30	0	17	144	71	54	126	1	3	18	213	125	169	64	82	51	11	78	52	125	75	150	151	0	39	102	54	80
300	ENSG00000011454	399	271	417	702	357	344	171	275	426	317	255	140	316	119	976	76	471	291	122	171	149	256	210	428	135	1008	108	54	406	227	1	232	23	43	532	419	69	325	1	266	692	243	287	477	218
301	ENSG00000011465	0	0	0	0	0	0	0	0	0	0	0	0	0	0	0	0	0	0	0	0	0	0	0	0	0	0	0	0	0	0	0	0	0	0	0	0	0	0	0	0	0	0	0	0	0
302	ENSG00000011478	8	57	59	0	9	31	0	10	8	6	4	27	99	0	2	22	44	46	55	36	169	37	44	61	35	47	0	180	37	81	0	36	275	25	1	37	37	26	0	32	9	89	38	19	44
303	ENSG00000011485	636	1002	1617	345	1317	962	1556	1285	1287	1553	837	679	1069	842	682.92	143	484	867	263	816	989	1470	1343	710	791	1614	667	814	1027.5	1128	706	829	876	73	1302	1262	1128	442	255	228	876	1009	1097	1168	813
304	ENSG00000011523	9	6	98.25	151.03	162.08	521	19	23.01	334	469	300.04	18	175.03	423.04	156.02	182.55	63	233.09	78.09	256.13	187.11	357	191.04	214	24	466	181.55	107.09	156.47	441.22	263.77	100.09	330.32	46.28	269	721.85	86	72	119	104	211.51	268.09	115.02	312	4
305	ENSG00000011566	654	673	395	496	501	374	836	288	510	556	1157	129	610	559	1329	192	606	274	508	423	484	572	346	863	1149	972	661	205	735	1154	563	740	403	239	706	883	190	702	800	576	477	464	303	573	488
306	ENSG00000011590	0	0	0	0	0	0	0	0	0	0	0	0	0	0	0	0	0	0	0	0	0	0	0	0	0	0	0	0	0	2	0	0	34	0	0	0	0	0	0	0	0	0	1	0	0
307	ENSG00000011600	0	0	0	0	0	0	0	0	0	0	1	0	0	0	0	0	0	0	0	0	0	0	0	0	0	0	0	0	0	0	0	0	0	0	0	0	0	0	0	0	0	0	0	0	0
308	ENSG00000011638	99	74	11	6	25	2	27	67	40	28	0	0	105	145	0	2	0	0	0	26	0	20	0	64	28	154	0	0	0	0	0	262	0	7	0	34	0	0	0	36	148	31	9	0	2
309	ENSG00000011677	0	0	0	0	9	0	5	6	0	0	0	0	40	0	93	0	0	0	0	0	0	0	0	0	0	0	0	0	0	39	0	85	0	0	0	0	0	0	0	0	11	2	0	0	0
310	ENSG00000012048	368	398	437	1338	196	550	401	845	433	366	225	63	931	2542	218	177	565	573	456	487	721	347	369	315	224	137	626	905	717	214	398	660	712	188	514	774	28	875	0	229	450	513	526	1142	318
311	ENSG00000012061	288.37	239.11	139.02	1	306.4	131.97	213.35	279.6	347.3	306.34	186.42	133	268.9	0	1092.93	139.7	53.25	341.85	201.22	238.92	182.98	309.16	146.61	136.66	58.1	429.88	60.09	536.49	207.52	420.45	93.87	451.41	652.71	77.43	250.29	411.53	131.74	233.97	11	58.84	225.27	199.19	187.96	392.13	266.13
312	ENSG00000012124	0	97	0	0	93	0	193	45	227	73	132	0	87	3	1	3	0	140	30	108	0	77	0	0	16	0	28	0	119	23	3	49	0	9	144	66	55	9	331	68	118	0	0	173	19
313	ENSG00000012171	0	0	0	0	31	0	0	0	0	0	0	0	0	0	1	0	0	21	25	78	0	7	0	0	0	0	3	0	0	0	3	22	0	1	1	1	25	0	0	13	0	1	0	90	0
314	ENSG00000012174	103	6	36	67	0	140	64	194	50.6	159	237	570	48	0	0	3	155	193	214	44.31	269.23	153	183	165	166	0	125	576	92	24	0	157	0	43	240	435	17	0	72	160	189	144	254	64	44
315	ENSG00000012211	183	66	29.87	0	25.02	0	114.39	30	105	72	46	0	120	128	0	25.1	86	69	10	71	233	91.19	45.48	35	101	0	12	52	16.43	0	36	6	52	0	98.72	26.44	0	26.13	41	19	0	116	67	67	4.64
316	ENSG00000012223	0	0	0	0	0	0	0	0	0	0	0	0	0	0	0	0	0	0	0	0	0	0	0	0	0	0	0	0	0	0	0	0	0	0	0	0	0	0	0	0	0	0	0	0	0
317	ENSG00000012232	252	190	128	103	111	213	186	12	86	6	273	133	222	306	129	134	48	163	124	75	124	181	29	165	80	181	224	80	56	106	228	163	186	19	244	53	328	48	58	86	317	141	73	132	338
318	ENSG00000012504	0	0	0	0	0	0	0	0	0	0	0	0	0	0	0	0	0	0	0	0	0	0	0	0	0	0	0	0	0	0	0	0	0	0	0	0	0	0	0	0	0	0	0	0	0
319	ENSG00000012660	1495	355	1045	478	1004	2239	361	653	176	1725	803	1190	597	0	30	349	625	1003	39	312	393	957	854	260	633	297	118	1157	469	1434	0	744	513	27	688	1533	389	202	167	115	785	1685	1912	513	531
320	ENSG00000012779	0	0	0	0	0	0	31	53	28	23	0	0	45	0	27	0	32	57	12	148	0	10	3	202	0	226	0	0	114	0	0	43	1	0	0	12	55	42	204	0	365	95	40	132	11
321	ENSG00000012817	119	0	0	76	0	94	0	161	0	0	123	17	0	2	0	42	137	237	0	0	0	0	116	0	0	213	0	0	0	269	0	210	42	60	0	0	306	353	0	0	464	334.99	0	290	0
322	ENSG00000012822	179	144	93	59	1	180	193	0	206	80	100	0	184	387	0	9	185	222	9	62	183	101	30	97	0	32	1	0	26	34	0	98	152	36	162	150	11	237	41	0	46	37	23	140	109
323	ENSG00000012963	737.99	157.55	639.65	308.28	302.58	669.35	365.85	1398.61	583.87	299.62	664.26	803	576	725.86	301.61	35	738.54	489.26	272.57	766.36	602	611.23	814.67	166.75	429.79	1281.28	639	780.46	1127.62	783	324	1364.57	417.91	38	898.55	790.25	300	380.17	421.24	138.14	350.52	552.61	733.86	1316.84	333.97
324	ENSG00000012983	244	259	603	468	593	481	173	273	518	651	288	114	201	614	705	0	282	368	271	244	609	312	568	325	239	365	256	1552	470	608	8	791	586	36	480	235	254	307	43	273	94	391	382	583	376
325	ENSG00000013016	0	0	0	0	0	4	29	0	0	0	0	0	0	0	0	0	0	0	34	2	0	31	0	5	0	0	0	0	0	0	0	114	0	0	0	0	0	0	0	0	0	18	0	0	0
326	ENSG00000013275	2393	3432	3318	1229	6312	4522	7116	4616	3082	2729	2809	3214	4441	2395	5064	1155	1787	3906	1541	3355	4339	4418	2844	4208	3835	3836	893	6656	4482	5303	1065	5425	10268	142	3756	2863	1930	1842	2811	826	4010	2496	2668	4834	1379
327	ENSG00000013288	114	142	50	328	62	65	10	85	114	115	95	122	61	42	65	10	28	84	123	77	168	95	101	28	20	1	9	25	155	12	0	92	284	55	57	106	14	61	101	223	188	90	23	51	129
328	ENSG00000013293	0	0	0	0	0	0	0	0	0	0	0	0	0	0	0	0	0	0	0	0	0	0	0	0	0	0	0	0	0	0	0	0	0	0	0	0	0	0	0	0	0	0	0	0	0
329	ENSG00000013297	0	6	0	0	0	0	0	0	0	0	0	0	0	0	0	0	1	2	0	0	3	0	0	0	0	0	0	0	0	0	0	0	0	0	0	0	0	0	0	0	2	0	0	0	2
330	ENSG00000013306	10955	2690	4171	1371	3979	4713	4489	4457	5213	6915	6346	5754	6365	8716	10099	2560	5242	5284	3064	5125	12260	8059	3615	6157	8244	6750	2647	7749	7059	9380	6796	9094	8155	565	7760	5013	5655	3607	5857	2645	7039	4194	4448	5363	3088
331	ENSG00000013364	0	104	7	250	99	21	13	150	4	90	66	5	111	62	377	35	121	452	29	20	0	23	34	143	16	905	74	45	53	74	1	78	0	6	96	0	169	16	506	122	0	65	37	352	3
332	ENSG00000013374	1480	424	421	218	378	992	446	1211	309	530	463	2075	723	3531	959	65	568.95	616	315	376	501	772.97	589	168	772	181	112	264	1290	1028.92	669	1442.75	1040	51.93	668	786	477	260.99	65	187	408	301	279	912	280
333	ENSG00000013375	1811.56	553	1434.75	487.99	891	1904	1091.5	1892.27	788.6	1255.91	993.12	1252.77	1446.11	3527.89	1136.99	105.87	840.02	1474.5	425.49	909.5	1316.79	1699.44	1558.2	302.54	2111.77	789	795.22	1899.13	1195.84	2870.55	73	2280.54	2475.95	132.92	1788.15	805.47	1076	412.37	979.85	366.83	1408	1362.56	1827.79	1188.92	894.01
334	ENSG00000013392	151	32	22	0	69	135	83	86	153	26	35	198	158	258	0	0	48	261	8	87	0	74	19	0	112	0	129	371	207	250	0	175	736	4	134	22	51	77	0	0	0	122	98	0	60
335	ENSG00000013441	632	561	488	910	779	157	892	1085	735	1206	502	749	934	2145	723	138	322	425	744	393	349	524	328	661	948	323	742	592	1156	1188	318	1563	691	271	571	796	23	543	730	619	1415	770	604	1089	459
336	ENSG00000013503	228	249	231	343	687	278	236	328	429	533	407	630	285	783	189	51	353	611	149	524	266	615	281	86	369	454	342	183	337	483	334	355	302	2	880	199	309	134	21	194	293	505	245	556	190
337	ENSG00000013523	158.99	116.47	4.91	166.11	29	3	9	174	271.88	151.52	1	0	103	103.4	51	30	35.07	384.87	180.56	179.25	299	40	60	6	181	0	182.77	200.91	75.63	54.54	281	106.45	11	21	122	225	52.93	54.87	0	105.03	129	101.33	90.47	150.01	102.23
338	ENSG00000013561	4036	593	598	373	715	831	1631	1036	852	1025	1152	370	1445	3884	1569	223	2244	466	117	1136	700	1455	664	1505	1473	1022	99	854	1817	1756	153	1593	889	112	1341	1527	352	350	430	130	1008	752	726	1883	539
339	ENSG00000013563	0	9	5	0	0	0	0	0	0	3	0	0	15.31	0	0	0	25.63	8	0	54.39	0	40.99	0.35	0	28.77	135.44	0	1	54.33	29	8.82	0	65.32	0	0	0	0	4	388.51	0	115.01	0	0	23.54	0
340	ENSG00000013573	42.76	81.03	151.85	543.06	3.81	151.76	231.3	147.26	72.61	220.8	224.94	165.63	126.03	145.83	226.14	21	232.84	166.43	105.85	101.42	132	289.21	227.14	540.18	256.2	716.71	66	224	347.56	242.81	465.53	204	338.9	12	237.3	187.03	46	255.33	192	313.06	82.67	237.92	347.62	284.52	273.56
341	ENSG00000013583	181	0	237	0	238	88	35	133	146	71	55	142	92	5	0	21	160	48	53	33	544	767	167	270	66	0	4	453.95	293	211	33	282	978	46	464	111	155	53	195	3	420	179	335	229	74
342	ENSG00000013588	10886	11006	2479	5663	1721	1911	1580	12957	1976	11039	3427	4272	5813	7269	14742	1286	5688	13917	1403	6572	4455	9310	1881	795	6569	437	1332	7734	4804	7788	1785	7429	2470	475	8763	8615	4407	2697	1396	3324	2938	5272	3909	7188	3925
343	ENSG00000013619	0	0	0	0	0	0	0	0	0	0	0	0	0	0	0	0	0	0	0	0	0	0	0	0	0	0	0	0	0	0	0	0	0	0	1	0	0	0	0	0	0	0	0	0	0
344	ENSG00000013725	0	0	0	0	0	0	0	0	0	0	0	0	0	0	0	0	0	0	0	0	0	0	0	0	0	0	0	0	0	0	1	0	0	0	0	0	0	0	0	0	0	0	0	0	0
345	ENSG00000013810	1861	1198	1414	1000	2408	1504	684	955	2017	2618	1189	216	1485	800	4262	315	1613	1369	633	1453.37	1006.12	1409	1179	1579	1030	2239	660	1399	1140	1600	1321.01	641	1322	317	1966	1170.74	1980	1738	2151	812	1932	840	738	2357	819.87
346	ENSG00000014123	774	387	415	141	239	515	167	948	103	565	317	306	327	756	992	127	302	661	679	340	538	414	365	204	301	0	1207	65	502	687	3	627	411	199	703	641	289	262	0	273	551	609	416	195	168
347	ENSG00000014138	933.1	58	227.36	10	58.42	151.03	251.57	255.31	29.44	388.82	93.02	12	372.82	146.2	105.99	159	199.03	361.34	72	588.39	571	441.22	405.3	538	288.23	799.82	155	1317.78	325.73	340.1	118	445.1	371	29	630.91	431.46	143.44	244	0	139.46	244	447.71	299.47	263.14	241.67
348	ENSG00000014164	211	217	297	136	88	235	286	107	368	270	168	0	263	146	128	70	253	142	1	224	451	318	244	710	160	682	158	454	42	54	42	10	7	52	131	178	304	265	0	51	51	96	154	231	130
349	ENSG00000014216	2292	370	503	973	722	740	1189.52	572	698	996	905	248	2018	1066	1988	330	1452	1050	260	1241	993	1435	714	948	739	1646	274	1010	410	812	634	861	1229.52	159	1236	552	437	710	0	355	1251	493	659	915	429
350	ENSG00000014257	160	46	0	6	2	23	13	47	0	0	0	361	0	105	0	0	88	51	38	0	104	116	57	1	36	0	0	0	40	80	0	91	32	0	62	52	0	7	0	7	79	35	23	37	1
351	ENSG00000014641	13158.57	2598	4895	2528	3925	4640	5364	6476.67	4339	7694	5526	12144.3	5127.98	10083.42	9565.63	1114	3366	3347	1682	5420	10005	6687	6047	3793.81	7390.96	4059	2583	9793.38	8340	10435.66	3221	10655.44	11713.82	654	6294.97	6245.91	2482	2723	1415	1489	6263.8	4607.78	5529.86	4919.69	2307
352	ENSG00000014824	961	384	581	339	584	915	597	930	276	748	1042	181	1079	475	346	267	607	563	233	367	639	611	968	292	579	944	488	1180	1217	886	506	948	932	86	1024	950	532	486	616	150	1029	800	1410	1096	507
353	ENSG00000014914	0	0	4	0	4	0	13	1	0	27	4	0	0	0	0	0	0	0	0	1	0	0	0	12	0	0	0	0	0	0	0	0	0	0	0	0	0	0	0	0	0	0	0	0	0
354	ENSG00000014919	1165.12	318.91	598.13	733.04	340.31	779.76	737.1	1027.15	958.65	941.18	737	188.48	607	1275.96	800.92	153	691.19	737.28	401	614.31	604	720.25	905.34	481	804.07	813	660.68	809.33	625.18	888.36	567	1290.91	1780.27	79	1056	548	238	567	562.13	131	416.7	423.33	545	721.8	403.51
355	ENSG00000015133	49	83	121	137	168	94	12	31	38	20	10	1	30	69	108	40	48	104	61	4	0	30	232	11	32	11	9	300	14	15	46	4	307	8	97	46	20	61	0	22	14	102	145	65	98
356	ENSG00000015153	409	102	43	140	139	90	383	248	97	53	73	234	203	282	5	211	182	103	309	225	269	179	58	164	69	20	144	425	215	462	32	323	297	114	170	236	100	152	458	90	691	55	44	161	130
357	ENSG00000015171	627	94	1206	189	851	503	173	581	378	1217	471	337	395	914	1110	285	617	411	135	349	62	579	1107	13	318	304	71	340	141	689	89	706	741	53	762	264	6	233	92	179	79	954	1073	515	602
358	ENSG00000015285	0	0	2	0	0	0	0	0	0	0	0	0	0	0	0	0	0	0	0	0	0	0	0	3	0	0	0	0	0	0	0	0	0	0	0	0	0	0	0	0	0	1	0	0	0
359	ENSG00000015413	0	0	0	0	0	0	70	117	13	0	0	0	154	0	160	0	33	0	0	24	0	0	0	0	0	2	0	0	0	9	0	9	0	0	22	0	0	0	0	0	0	0	5	85	0
360	ENSG00000015475	0	256	0	0	0	0	0	18	0	0	25	0	27	0	0	21	69	6	0	8	3	18	17	0	0	0	71	125	20	0	0	0	423	3	0	27	15	0	0	0	0	0	12	50	0
361	ENSG00000015479	4751.37	3206	5641.34	2756.36	3549.96	6580.66	5218.78	4636.86	2239.35	4792.31	4442.86	3189.08	4976.09	5113.48	6205.4	1377	4060.79	3683.51	1582	3600.94	4075.68	6334.67	5415.36	1954.15	4663.95	4098.96	1933.78	5461.61	3643.6	6213.18	1497.44	5658.12	5381.78	773	4687.49	3190.23	2991.41	2392.97	1531	1321.81	5954.71	4164.28	5629.97	5333.75	2461.73
362	ENSG00000015520	0	10	0	0	0	0	28	0	0	0	0	0	0	0	1	0	0	0	0	0	0	0	0	21	0	0	0	0	0	0	0	0	0	0	0	0	0	0	0	0	0	4	0	0	0
363	ENSG00000015532	17	0	8	52	10	2	13	46	10	0	7	0	78	0	0	0	0	24	37	31	144	0	28	8	7	1	0	0	6	11	3	108	0	12	10	16	69	48	125	43	0	39	25	6	20
364	ENSG00000015568	129.11	315.87	95.28	231.27	305.03	468.46	329.03	383.58	863.69	816	540.55	0	600.29	471.8	117.67	181.2	103.5	1195.3	242.2	296.79	291.73	665.49	165.31	2.59	457	333.6	36.63	116.86	628.67	199.8	28.58	669.57	32.84	160.34	412.26	811.97	0.89	249.94	578.8	424.34	48.44	255.14	214.98	167.58	359.77
365	ENSG00000015592	0	0	0	0	18	0	0	0	0	0	0	0	0	0	0	0	0	0	0	0	0	0	0	0	0	0	0	0	0	0	0	0	0	0	0	0	0	0	0	0	0	0	0	0	0
366	ENSG00000015676	79	357	135	66	126	407	271	313	363	119	292	0	362	967	513	99	137	115	261	259	427	214	367	234	157	221	81	114	372	315	515	393	411	69	477	180	369	237	636	127	100	244	306	366	156
367	ENSG00000016082	4	2	25	3	0	23	0	0	0	0	0	0	0	0	0	0	0	0	0	5	0	0	0	0	0	0	0	0	0	1	0	0	0	1	1	0	0	0	0	0	113	0	0	0	0
368	ENSG00000016391	0	15	0	0	27	0	0	0	1	72	0	0	56	9	25	99	0	12.8	6.47	37	112	1	37	10	11	231	0	17	81	0	0	112	0	40	81.35	0	13	14	0	19.44	155	31	29	0	0
369	ENSG00000016402	0	0	0	0	0	0	0	0	5	0	6	0	0	0	0	0	0	1	0	0	0	0	0	0	0	0	1	0	4	10	0	0	1	0	0	0	0	0	0	0	0	0	0	1	3
370	ENSG00000016490	0	0	0	0	0	0	0	0	0	0	0	0	0	0	0	0	0	0	0	0	0	0	0	0	0	0	0	0	0	0	0	0	0	0	0	0	0	0	0	0	0	0	0	0	0
371	ENSG00000016602	0	0	0	0	0	0	0	0	0	0	0	0	0	0	0	0	0	0	0	0	0	0	0	0	0	0	0	0	0	0	0	4	0	0	0	0	0	0	0	0	0	0	0	0	0
372	ENSG00000016864	603.06	174	104	147	164	520.01	274	228	10	396	92	261	355.01	288.09	369	103	270.01	396.01	200	224	356.1	344.01	267	175	393	285.33	194.05	32	476.01	426	143	489	732.2	36	367	266	96	157.01	61	160	390	507	355	189	184
373	ENSG00000017260	930.23	525.93	265.97	431.23	612.07	396	424.03	555.46	194	496.31	142.06	648.71	574.01	1506.03	614.75	307	323	345.8	604	195	1908.55	334.61	380.33	438.98	808.44	211.59	394	1026.17	926.7	570.41	294	1000.6	627.12	299	513.22	411.28	503.84	605.58	470.42	696.61	615.55	715.84	566.76	592.8	549.79
374	ENSG00000017427	4.9	5	31.15	0	0	12.5	7.53	0	8	0	0	0	0	0	0	2.37	11	26.24	0	0.45	0	0	0	128.85	21.99	0	0	0	0	0	0	30.01	0	0	6	10.45	0	0	2	0	0	16.83	0	19.15	0
375	ENSG00000017483	0	10	0	0	0	0	0	7	0	0	1	0	7	0	0	0	6	1	2	2	0	3	12	0	23	0	0	0	0	0	0	0	29	0	34	0	12	0	0	0	0	8	8	0	0
376	ENSG00000017797	5222	1603	3017	1464	2613	4191	4056	1872	2061	2390.15	2305	2009	2771	7731	6779	2363	3402.13	2245	1917	2975	4135	2999	2092	2223	2977	1320	3639.56	5893	3476	5486	2655	5111.25	9747	798	2634	2080	1280	3011	1134	1253	2216	1966	1954	2774	2100
377	ENSG00000018189	318	309	73	132	295	284	397	187	322	189	322	155	469	1440	773	172	306	334	195	181	369	346	243	592	96	120	437	445	350	311	43	410	527	113	129	230	71	247	479	122	293	394	217	217	174
378	ENSG00000018236	0	0	0	0	0	0	0	0	0	0	0	0	0	0	0	0	2	0	0	0	0	0	0	0	0	0	0	0	0	0	0	0	0	0	0	0	0	0	0	0	0	0	0	0	0
379	ENSG00000018280	0	0	11	0	25	0	12	9	0	9	0	0	17	0	0	4	0	1	1	23	0	0	0	0	0	0	0	66	59	1	0	56	5	0	0	2	0	2	11	13	17	7	1	4	8
380	ENSG00000018408	872.29	1493.69	843.38	435.09	860.88	2060.76	3702.43	772.01	1247.8	744.55	1057.34	422.49	1682.53	3554.12	2953.64	281.56	1267.43	1381.48	575.54	1072.81	1123.23	1507.92	1105.76	3004.97	1386.99	1749.49	147.29	1250.6	1501.42	1854.97	421.5	1384.36	1366.28	157.7	1500.54	1458	796.67	942.16	1106.51	124	2332.77	482.01	751.02	1308.33	415.87
381	ENSG00000018510	809	301	1391	763	1270	1557	364	811	1149	1397	1551	509	894	802	1052	193	340.85	887.7	302	958	834	1220	1010	421	831	1063	401	647	901	776	123	785	1762	58	1139	1234	298	155	685	143	927	876	854	711	399
382	ENSG00000018607	0	0	0	0	0	0	0	0	0	0	0	0	0	0	0	0	0	0	0	0	0	0	0	0	0	0	0	0	0	0	0	0	0	0	0	0	0	0	0	0	0	0	0	0	0
383	ENSG00000018610	289	485	584	168.08	581	202	603	247	444	345	155	419.27	391	1107	526	39	230	349	181	476	575	628	209	197	399	51	446	812	457	400	211	363	155	52	678	259	108	182	260	164	166	128	451	318	379.01
384	ENSG00000018625	0	0	0	0	0	0	0	0	0	0	0	0	0	0	0	0	9	6	0	0	0	0	0	0	0	0	1	25	0	0	0	0	0	0	0	0	0	0	0	0	0	1	0	0	0
385	ENSG00000018699	862	69	780	328	706	916	338	952	1081	1524	497	1	779	722	636	13	263	830	107	619	496	900	527	135	797	932	33	653	450	656	161	854	339	74	748	470	633	251	354	166	739	520	676	1087	340
386	ENSG00000018869	0	200.89	26	0	132.05	24	56	4	87	99	283	0	66	0	0	4	45	17	41.26	157	174	148	24	7	57.46	0	0	0	175	0	0	30	33	11	41	0	158	0	0	0	8	35	30	109	113
387	ENSG00000019102	0	0	0	0	0	0	0	0	0	0	0	0	0	0	0	18	0	0	3	0	0	7	0	0	0	1	0	0	0	0	0	0	0	0	0	0	0	0	0	0	0	0	0	0	2
388	ENSG00000019144	158	0	106	37	58.71	115	20	27	88	111	143	171.38	30	133.49	36.85	59	98	5	0	30	110	86	37	169	46	0	10.5	32.37	127	5.14	1	50.84	0	13	49	289	24	165.15	0	94.44	32	100	126	37	38.72
389	ENSG00000019169	0	0	0	0	1	0	0	0	0	0	0	0	0	0	0	0	0	0	0	0	0	0	0	0	0	0	0	0	0	0	0	0	0	0	0	0	0	0	0	0	0	0	0	0	0
390	ENSG00000019186	0	0	0	0	0	0	0	0	0	0	0	0	0	0	0	0	0	0	0	0	0	0	0	0	0	0	0	0	0	0	0	0	0	1	0	0	0	0	0	0	0	0	0	0	0
391	ENSG00000019485	0	0	17	5	0	11	0	0	0	0	0	0	21	0	0	0	14	0	0	0	0	1	27	5	30	18	0	0	0	0	0	0	0	0	0	6	0	0	0	0	0	0	2	0	3
392	ENSG00000019505	0	0	3	0	0	0	7	0	61	0	0	0	0	0	0	0	0	0	0	0	0	0	0	43	0	0	0	0	0	0	0	0	0	0	0	0	0	0	0	0	0	1	0	0	0
393	ENSG00000019549	0	0	0	0	0	0	0	0	0	0	0	0	0	0	0	0	0	0	0	0	0	0	0	0	0	0	0	0	0	0	0	0	0	0	0	0	0	0	0	0	0	0	16	0	1
394	ENSG00000019582	0	0	0	0	0	0	0	2.19	0	0	0	0	0	0	0	0	0	0	0	0	0	15.91	1.05	0	4.47	0	2.29	0	1.42	0	1.06	0	1.32	2.98	3.14	0	0	0	0	0	0	0	0	0	11.78
395	ENSG00000019991	0	0	0	0	0	0	0	0	0	0	0	0	0	0	0	0	0	0	0	0	0	0	0	0	0	0	0	0	0	0	0	0	0	0	0	0	0	0	0	0	0	0	0	0	0
396	ENSG00000019995	114.47	378.68	235.31	429.62	308.3	132.46	245.6	120.44	453.62	362.04	36.91	312.41	155.73	712.44	906.03	4.87	212.93	241.28	115.4	103.13	180.86	231.93	245.24	227.31	328.52	0	182.37	54.05	53.79	77.17	0	195.2	665.13	0	105.3	339.83	34.2	76.22	665.42	89.25	439.99	126.1	141.28	407.61	279.56
397	ENSG00000020129	221	119	135	0	1	100	17	36	12	105	108	59	76	210	43	53	107	146	58	100	90	33	115	288	176	269	170	75	24	38	1	44	118	23	63	37	174	40	2	25	84	22	63	67	83
398	ENSG00000020181	0	0	0	0	0	0	0	0	0	0	0	0	0	0	0	0	0	0	0	0	0	0	0	0	2.71	0	0	0	0	0	0	0	0	0	0	0	0	0	0	0	0	0	0	0	0
399	ENSG00000020219	0	0	0	0	0	0	0	0	0	0	0	0	0	0	0	0	0	0	0	0	0	0	0	0	0	1	0	0	0	0	0	0	0	0	0	0	0	0	0	0	0	0	0	0	0
400	ENSG00000020256	1299	364	645	114	442	957	98	312	494	937	641	898	795	2363	1092	176	459	199	66	483	270	570	809	780	237	489	258	649	358	878	730	495	636	60	1126	1232	282	196	494	143	2582	645	914	223	326
401	ENSG00000020426	393	116	391	244	634	96	160	248	394	523	300	1427	342	651	573	132	280	390	461	287	857	275	382	294	338	394	684	1159	568	651	363	915	596	225	489	362	167	340	1219	182	251	497	362	542	319
402	ENSG00000020577	0	0	38	0	4	0	0	0	0	0	0	0	0	145	0	0	0	0	0	0	0	0	0	0	0	0	4	25	7	0	0	45	1	1	0	0	0	6	0	0	0	12	0	3	48
403	ENSG00000020633	0	0	0	0	0	0	0	0	0	0	0	0	0	0	0	0	0	0	0	0	0	0	0	0	0	0	0	0	0	0	0	0	0	0	0	0	0	0	0	0	0	0	0	0	1
404	ENSG00000020922	685	460	614	1009	1119	1062	541	544	768	965	737	963	806	1485	521	141	949	1040	596	460	817	1145	712	221	460	926	319	587	621	1894	247	1390	380	135	1200	236	212	905	58	416	449	1010	1121	1317	648
405	ENSG00000021300	0	60	2	0	0	0	24	0	52	20	0	0	104	0	0	0	0	1	5	40	0	0	0	0	0	0	0	116	161	0	63	34	0	0	29	0	59	0	0	0	0	11	7	4	0
406	ENSG00000021355	109	40	49	94	71	257	215	87	63	73	59	216	354	706	0	237	202	182	12	23	247	225	273	33	63	0	3	97	29	258	69	137	797	0	176	236	139	199	0	0	483	90	98	154	78
407	ENSG00000021461	0	0	0	0	0	0	0	0	0	0	0	0	0	0	0	0	0	0	0	0	0	0	0	0	0	0	0	0	0	0	0	0	0	0	0	0	0	0	0	0	0	0	0	0	0
408	ENSG00000021488	0	6	18	0	0	0	0	0	0	0	0	0	0	0	0	0	0	0	0	0	0	0	0	0	0	0	0	0	5	0	0	0	0	0	0	0	0	0	0	0	0	0	0	0	0
409	ENSG00000021574	135	163	247	270	181	400	287	162	180	359	221	323	461	951	141	205	309	266	137	245	410	414	152	150	259	68	243	544	481	379	604	234	386	214	244	360	142	187	96	293	79	439	238	228	175
410	ENSG00000021645	37	3	0	24	2	120	0	7	0	0	0	61	23	0	18	0	121	43	0	0	0	2	49	0	0	0	0	0	0	17	0	12	279	0	0	0	0	129	0	0	0	3	29	0	62
411	ENSG00000021762	0	0	0	0	0	0	0	0	15	0	0	0	0	0	0	0	0	0	0	0	0	0	0	0	0	0	0	0	0	0	0	6	0	0	0	5	0	0	0	0	0	0	15	0	0
412	ENSG00000021776	565	1169	927	637	497	1457	2306	2111	1068	1002	1322	1279	1819	2369	137	276	1430	746	705	1622	456	876	941	938	838	976	158	255	797	1191	385	1080	298	166	1512	677	699	194	1155	394	1961	704	1066	1790	411
413	ENSG00000021826	0	30	2	0	3	0	0	0	0	0	0	0	0	0	0	0	0	0	0	0	0	0	2	71	1	0	0	0	0	0	0	3	0	0	0	0	0	0	0	0	0	0	0	0	0
414	ENSG00000021852	0	0	0	0	0	0	0	0	0	0	0	0	0	0	0	0	0	0	0	0	0	0	0	0	0	0	0	0	0	0	0	0	0	0	0	0	0	0	0	0	0	0	0	0	0
415	ENSG00000022267	0	0	0	0	0	0	0	0	0	0	14	0	30	0	0	24	22	0	0	14	0	0	0	0	0	0	0	0	0	0	0	0	0	0	0	0	0	0	0	0	0	6	4	0	0
416	ENSG00000022277	3726	1191	1341	1017	2059	1996	2879	2330	1290	2156	1051	1370	2167	4607	2374.75	652	2065.75	1616	586	1419.66	1977	2362	1732.62	1375	1767	1385	348	3057	1127	3079	1096	2150	3225	110	2335	1715	888	691	565.05	271	2492	1385	1832	2149	715
417	ENSG00000022355	0	0	0	0	0	0	0	0	0	0	0	0	0	0	0	0	0	0	0	0	0	0	0	0	0	0	0	0	0	0	0	0	0	0	0	0	0	0	0	0	0	0	0	0	0
418	ENSG00000022556	3836.68	4722.39	10240.88	3356.31	8658.01	12418.01	18140.49	12363.86	16863.98	10418.99	10338.88	3663.9	15425.36	5172.58	5251.09	4133.01	2266.7	13076.67	7103.26	10120.46	20095.94	15401.44	7749.42	15339.23	11591.1	19074.15	4974.5	7102.4	11268.49	18666.9	11145.46	13744.04	11557.99	2125.26	13479.94	11665.41	13360.57	5101.79	3632.73	5710.06	12818.55	5762.74	6894.54	18460.22	4360.54
419	ENSG00000022567	0	0	19	1	120	86	45	1	19	121	1	71	0	14	14	4	39	36	202	21	47	63	12	117	0	11	18	2	13	12	21	46	2	3	0	26	5	7	1	0	97	39	45	6	26
420	ENSG00000022840	3705	2207	1831	882	1529	2321	1919	1684	2498	2598	1944	811	4080	4086	3345	373	3691	1998	560	1622	1516	2997	1282	2064	1133	2994	821	1283	1801	1761	840	1181	2454	178	2763	1942	2539	676	3218	439	4207	1737	2151	3267	591
421	ENSG00000022976	87	0	1	247.09	12.69	25	0	1.03	74	54	85.82	1	72	0	0	0	126.61	50	63.2	75.62	14.55	10	71	53.97	95.61	190.36	0	5	106.98	38.62	37	44.58	0	34	107.14	120.61	25	214.81	0	47	0	21.76	14.18	139.46	264.91
422	ENSG00000023041	2473	1080	1697	1691	1166	1295	894	721	665	1775	724	1260	1534	644	513	246	1101	1190	413	809	1866	1683	1160	768	881	42	527	1352	1031	1620	466	1411	3629	95	1066	1240	70	499	1024	364	751	1295	1138	858	881
423	ENSG00000023171	17	0	10	0	2	0	0	0	52	15	0	0	5	0	3	0	0	0	0	10	0	0	0	0	0	0	0	0	0	0	0	0	0	0	0	0	0	0	0	0	0	19	0	0	0
424	ENSG00000023191	2824	786	1784	1062	2220	2063	1351	881	2293	1715	1569	241	1934	3389	4117	498	1665	1857	1025	1331	3587	2321	1518	1217	1083	990	586	2894	1000	2301	1040	1183	5241	134	2123	1795	1160	1054	581	317	2040	1268	1693	2425	911
425	ENSG00000023228	2435.2	1259.01	1452	948	1023.39	2388	2472.78	2326	1389	2222	2256.67	861	2176	3404	2622	369.51	1667	1747.47	388.15	2264	1196	1898	1786	1730.72	1993.24	2108.56	518	1987	1428.83	2526	243	3379	1996.72	59.89	1727.18	1117	695.62	449	668	163.88	2045.84	1660.12	1810.14	2097	1266.44
426	ENSG00000023287	2012	1695	1135	2436	1473	1375	3710	1495	1200	1587	1802	619	2043	5765	1684	887	6328	2721	2225	1431	1183	2467	1565	2736	1912	1199	2239	1252	2959	2584	1826	2940	2295	514	2211	1025	1652	2171	1207	690	1942	1150	1092	1998	1420
427	ENSG00000023318	4962	2089	1597	2054	1896	1610	2009	2763	1390	1583	626	3689	2936	7533	3462	315	3902	2130	878	1809	1794	2560	1222	1881	1680	1068	727	2397	2226	3077	880	4585	1160	153	1885	2207	540	1003	232	977	2572	3139	1760	2717	1313
428	ENSG00000023330	1886	753	1124	1246	791	1675	1272	1054	1632	1187	1380	161	2572	4065	602	74	988	1886	609	3164	723	1866	624	596	1256	595	723	977	2502	1241	991	1044	1903	59	1548	1647	1176	574	206	341	1184	820	1475	2582	295
429	ENSG00000023445	0	0	4	0	0	29	0	0	0	0	0	0	16	0	0	0	0	0	0	0	138	0	9	0	0	0	1	0	93	0	1	17	0	0	0	0	0	0	0	0	0	0	4	0	0
430	ENSG00000023516	145	235	100	255	5	108	147	520	149	270	15	509	195	766	135	29	121	370	199	292	284	297	96	104	235	20	162	123	360	47	21	445	224	139	336	356	35	14	0	151	87	134	137	38	76
431	ENSG00000023572	905.2	234.83	226.95	118	293.15	325.57	470.1	443.3	331.34	300	230.81	977	579.8	1666	913	164.41	402.04	469.55	401.45	538.22	644.6	387.29	272.29	237.22	538.12	526.52	468	723.38	988.27	504.15	676	993.48	706.04	163.25	300.76	279	124.73	218.39	915	119.73	361.7	393.35	395.17	384.32	355.55
432	ENSG00000023608	0	123.87	145.42	552.36	155.02	512.27	325.03	286.6	382.66	46	190.93	583.43	63.1	0	58.26	57.63	38.46	156.68	143.04	180.11	110.59	143.68	257.44	11.6	60.23	109.05	277.67	411	228.85	77.87	0	221.56	468.17	50	223.03	152.77	79.86	7.7	35	27	312.54	184.3	302.95	167.54	171.45
433	ENSG00000023697	4415	847	377	576	416	461	1022	2658	577	1111	1270	1365	1738	11810	2103	684	2023	1401	475	861	2006	876	1046	874	876	1615	772	1209	1532	1863	371	2634	1514	34	1588	1383	525	617	1334	110	1526	653	830	2104	336
434	ENSG00000023734	9076	2791	4234	1728	6153	6176	5866	5974	4595	4282	4358	4934	5420	10277	4737	1352	4934	5402	642	5018	4658	5968	4684	2210	4453	4444	2355	7547	4774	5485	1482	8280	6626	458	5776	3945	2293	1942	3943	714	6682	3669	4124	7452	2564
435	ENSG00000023839	104	132	74	198	49	31	260	23	115	7	12	0	0	186	5	0	95	0	4	63	299	173	6	296	80	0	6	35	31	61	0	53	0	0	39	71	41	17	0	100	165	33	31	0	4
436	ENSG00000023892	12	27	0	0	0	35	11	48	0	0	14	0	26	49	1	47	64	5	38	25	125	23	12	0	0	183	0	0	32	52	0	0	0	3	18	23	0	25	0	0	39	8	0	0	35
437	ENSG00000023902	3	50	0	0	17	21	0	0	37	23	1	0	0	155	0	0	0	31	0	25	2	0	0	0	4	0	20	0	0	0	0	1	0	0	2	0	0	0	0	0	0	0	8	0	1
438	ENSG00000023909	3660	1514	2491	984	1625	3308	2689	1747	1731	2946	1590	777	1781	6043	5527	494	1483	1256	310	1149	1140	2082	1372	2328	3011	901	866	1902	3456	2248	650	1889	6530	148	1654	1698	128	1381	953	162	1091	1597	1757	932	1178
439	ENSG00000024048	297	747	627	769	596	612	531	757	920	647	763	253	1108	974	748	70	564	1138	379	621	754	601	480	877	415	1277	507	578	380	595	455	775	208	82	431	440	686	373	598	120	656	544	569	953	327
440	ENSG00000024422	0	0	0	0	0	0	40	1	62	0	0	0	37	0	0	0	0	4	0	15	0	0	0	0	0	0	1	0	0	0	0	61	0	0	0	0	0	0	0	8	0	0	0	0	0
441	ENSG00000024526	1059	287	564.65	536	1095.91	2401.95	546	1064.57	1454.26	3289.96	1947.96	932.97	339	38	3616.26	65	1900.63	824.7	341.97	1227.55	59	1153.85	731.91	825.13	938	936.97	124	942	556	1866.23	36	434.84	461	347	2362.62	1168.8	350.98	900.5	945.94	374	982.95	836.78	805.72	1841.62	667
442	ENSG00000024862	1092	133	229	181	183	204	520	683	220	244.82	265	1224	313	1954	216	279	515	554	310	342	418	420	396	139	542	172	174	592	214	355	95	705	1408	22	392	626	3	290	402	105	288	347	205	419	126
443	ENSG00000025039	0	0	0	0	0	0	0	15	0	22	18	0	42	178	0	0	0	16	0	18	0	0	0	0	36	87	0	0	0	26	0	0	0	12	0	35	0	0	0	0	0	0	0	30	0
444	ENSG00000025156	293	533	474	303	100	546	483	598	624	458	200	873	499	116	190	103	55	415	177	144	201	465	452	265	101	645	299	63	473	650	41	622	899	38	466	654	3	191	187	56	642	312	366	611	250
445	ENSG00000025293	807	235	209	440	232	561	359	391	177	438	294	384	818	1071	1429	266	405	372	277	341	252	215	420	85	97	311	174	693	537	394	683	842	992	158	452	412	215	552	181	276	150	449	603	269	299
446	ENSG00000025423	0	2	1.01	0	2	28	90	18	0	23	27	0	24	0	0	0	1.02	96	0	31	40.24	19	32.01	1	19	71.1	2	12	2.02	76.26	2	31.11	189	51	18	0	0	0	2	1	105	9.01	27	68	2
447	ENSG00000025434	123	114	44	75	105	78	54	73	288	269	195	0	286	1210	0	83	213	174	103	132	11	166	150	50	108	931	4	61.5	245	182	101	167	694	30	212	311	330	126	0	84	183	135	153	205	62
448	ENSG00000025708	23.17	0	28.02	3	75	111.96	30	19.38	28.19	4	20	0	0	97	59	68.78	29	7	46	44	62.45	81.17	50.83	85.43	49.98	0	88.77	1.03	0	91.65	181	11.96	192.19	27	3.38	41.65	0	101.35	156	28	104	28.92	28	10	27
449	ENSG00000025770	1776.19	1131.77	1170.53	1855.97	415.32	753.45	332.09	875.56	337.47	1276.86	1140.83	98.54	963.89	1968.67	2788.53	215.9	1710.24	612.59	394.38	878.71	1219.83	736.23	913.51	1000.82	815.38	1282.86	456.1	1649.03	676.7	724.17	2.62	659.93	2397.42	46.4	559.09	554.85	714.04	786.52	486.22	517.09	969.72	1081.02	1010.71	1112.41	662.9
450	ENSG00000025772	3062	647	1324	549	819	2505	650	1238	866	1130	781	609	1218	1488	1258	194	584	913	280	891	1513	1841	1297	498	836	924	114	2296	661	1431	578	1269	4028	51	1482	1557	459	629	819	182	921	1066	1661	1131	549
451	ENSG00000025796	2673.62	3329.01	1153.52	1302.82	1372.46	2137.82	3347.91	2798.31	1625.92	2700.17	1976.79	685	4054.99	5326.51	5269.83	1863.72	2964.36	2297.06	1781.69	3408.95	5029.72	2740.92	1221.64	3165.96	2384.85	761.92	4040.92	2420.03	3683.12	4503.56	2182.97	5858.98	1729.79	799.31	3263.13	2360.53	1433.81	3184.28	1565.26	3413.96	1181.67	2977.44	1990.83	3159.04	1721.7
452	ENSG00000025800	1813.83	574	831.22	225	930	786	1118	583.32	967.04	465	341.37	779	977.12	1222.2	1636.45	394.38	928.1	891.76	535.66	938.61	1426.27	1035.35	844	822.95	964	692.21	487.02	1353.5	948.05	1306.89	994.22	1050.53	2012.3	260.26	708.26	725.31	834.67	489.04	349.77	442.62	417	696	776	1381.72	684.99
453	ENSG00000026025	0	0	0	0	0	0	47	0	0	0	38	0	2	10	217	0	0	0	0	0	0	5	0	0	0	0	0	0	0	0	0	0	0	0	0	0	0	0	0	0	0	0	0	33	59
454	ENSG00000026036	1.55	0	2.24	0	0	0	3.4	10.56	1.59	0	0	0	0	0	0	0	10.96	0	9.08	8.5	1.57	0	0	48.7	0	0	0	0	0	0	0	0	0	0	7.32	15.75	0	0	11.44	0	0	16.94	0	35.23	14.69
455	ENSG00000026103	3	0	0	0	0	0	0	0	58	12	0	0	0	0	115.9	0	0	0	0	0	0	0	0	0	60	0	0	0	0	0	0	0	0	0	0	0	0	0	0	0	0	0	0	0	0
456	ENSG00000026297	627	305	338	157	270	225	909	341	446	242	445	448	599	2133	2867	533.16	610	526	402	373	2165	922.45	150	1216.24	373	308	623	283	777	1287.15	311	962	514	51	533	253	317	245	3	23	1731.11	743.72	273	571	512
457	ENSG00000026508	0	0	0	0	0	0	0	0	0	0	0	0	0	0	0	0	0	0	0	0	0	0	0	17	0	0	0	0	0	0	0	16	0	0	0	0	0	0	0	0	156	0	0	25	10
458	ENSG00000026559	0	0	6	0	44	0	0	0	0	0	0	0	11	0	3	0	0	0	0	0	0	0	0	0	0	0	0	0	0	0	0	11	0	0	0	8	0	0	0	0	0	0	0	0	29
459	ENSG00000026652	11	0	2	0	0	7	12	1	0	51	0	0	0	545	93	0	0	5	0	0	0	0	0	10	0	6	9	61	9	0	0	43	0	0	0	0	0	7	0	3	0	5	13	28	0
460	ENSG00000026751	0	0	0	0	0	0	0	0	0	0	0	0	0	0	0	0	0	0	0	0	0	0	0	0	0	0	0	0	0	0	0	0	0	0	0	0	0	0	0	0	0	0	0	2	0
461	ENSG00000026950	0	0	0	0	0	0	0	0	0	0	0	0	0	0	0	0	0	0	0	0	0	0	0	0	0	0	0	0	0	0	0	0	0	0	0	0	0	0	0	0	0	0	0	0	0
462	ENSG00000027001	1167	105	299	111	335	294	531	598	511	768	111	180	768	2955.05	413	98	552	845	58	536	1287	877	839	469.32	730	873	102	302	601	1063	307	810	509	30	643	512	379	182	354	31	1007	726	693	924.4	181
463	ENSG00000027075	0	0	0	243	0	111	0	0	0	0	0	0	0	0	1	0	0	0	11	3	0	0	28	0	0	0	1	31	0	0	0	0	113	0	0	130	0	0	0	0	0	2	11	12	0
464	ENSG00000027644	17	0	0	0	0	0	0	0	0	0	0	0	0	0	0	0	1	0	0	0	0	0	0	0	0	0	0	0	0	0	0	0	0	0	0	0	0	0	0	0	0	0	0	0	0
465	ENSG00000027697	2311	448	518	827	430	1489	421	873	207	546	421	1351	1251	1947	841	26	226	752	67	726	763	1485	634	291	941	224	305	870	659	868	292	1548	952	85	814	1323	433	376	34	312	1121	1448	737	566	186
466	ENSG00000027847	678	148	71	152	170	176	17	250	116	362	155	281	199	1143	247	48	214	35	232	298	562	182	232	224	241	120	14	1107	257	396	8	80	74	82	228	239	398	113	8	177	58	171	238	400	173
467	ENSG00000027869	0	0	0	0	0	0	0	29	23	0	0	0	6	0	0	0	0	0	0	0	0	11	0	0	0	0	0	0	0	0	1	0	0	0	0	1	0	0	0	0	0	0	0	0	0
468	ENSG00000028116	2194.95	470.1	942.15	355.38	955.57	716.37	771.32	1250.08	626.86	2398.93	1318.19	910.05	873.09	3234.04	2496.03	159.81	708.24	1485.52	210.87	902.39	1014.04	1520.8	644.4	850.9	1186.28	1059.57	211.42	1059.68	756.69	1744.22	560.97	1683.47	749.01	50.38	1756.03	1042.46	445.88	423.02	264.52	198.3	906.52	966.14	1101.85	865.77	272.55
469	ENSG00000028137	0	0	0	0	0	0	0	0	0	0	0	0	0	0	0	0	0	0	0	0	0	0	1	0	0	0	0	0	0	0	0	0	0	0	0	0	0	0	0	0	0	0	0	0	0
470	ENSG00000028203	166	452	157	61	72	568	486	323	289	377	395	220	743	73	639	133	739	443	418	238	418	349	284	856	571	478	194	643	426	535	22	516	814	126	161	453	262	285	395	121	203	265	309	703	273
471	ENSG00000028277	0	46	4	13	2	7	7	4	64	0	0	39	4	0	0	13	0	0	26	0	0	0	0	29	0	111	51	0	27	3	0	6	0	0	0	8	0	0	0	0	47	40	3	10	0
472	ENSG00000028310	1098	548	454	575	503	425	458	548	632	427	642	545	546	1838.95	1489	318	760	437	548.91	447	734	588	701	794	536	943	942	1838	879.31	686	1017	1162	996	322	956.08	957	502	678	775	756	269	716	591	674	666
473	ENSG00000028528	461	583	121	221	220	350	144	290	341	659	295	297	511	361	622	49	835	173	0	297	178	187	372	451	313	542	206	763	554	341	3	459	308	20	254	182	160	259	216	106	282	218	304	547	162
474	ENSG00000028839	1168.19	632.5	1240	535	873	1102.6	810	1042	839	774	434.54	3185	965.02	3937.31	1154.5	159	620.89	668.42	422	653	862	1248.8	1012	702	991	787	503	749	648.76	1418	588.87	1460.45	2011.58	17	810	747.91	422	736	1	206	1660.73	791	1252	834.23	367
475	ENSG00000029153	195	0	73	199	326	323	11	431	172	263	80	239	429	512	0	155	140	266	75	420	271	132	155	9	142	131	115	302	138	307	317	344	364	39	293	145	50	108	21	85	0	153	431	276	79
476	ENSG00000029363	2665.2	3996.57	4454.62	2256.24	3813.63	4742.6	4339.98	3431.04	2719.33	3469.39	2720.94	1431.42	4876.06	6613.97	6235.72	894.92	2090.17	3324.35	2191.14	2987.02	3378.52	5008.65	3632.26	2677.16	2794.33	1947.65	2398.12	4303.28	3098.23	2821.71	2398.38	4470.03	5670.4	509.62	3776.18	3000.33	892.11	1858.84	1478.34	1334.97	3321.2	3317.92	3165.42	4078.29	1950.97
477	ENSG00000029364	766	627	698	639	826	993	465	1153	417	674	442	881	822	351	1572	81	1332	747	295	757	777	1160	932	701	459	401	113	487	651	1093	242	1119	1749	93	1126	916	354	540	529	197	1111	1346	966	1169	510
478	ENSG00000029534	24	45	0	20.3	0	7	22	31	37	48	99.98	0	38	14	343.38	0	0	42	51.32	121.42	0	50	0	0	35	0	1	0	0	30	0	69	0	4	44	3	145	17	0	15	1	0	14	18	43
479	ENSG00000029559	0	0	0	0	0	0	0	0	0	0	0	0	0	0	0	0	0	0	0	0	0	0	0	0	0	0	0	0	0	0	0	0	0	0	0	4	0	0	0	0	0	0	0	0	0
480	ENSG00000029639	675	144.96	196.7	90	73.48	477	435.68	472	447.88	385	439.96	900	601.5	1231	368	332	352.41	658	600.87	566.71	431	266	287	349.7	259.76	303	588.81	944	665.98	534	286	707.89	853	72	728.94	503.99	142.68	297	935	288	532	387.59	296.86	594.91	229.01
481	ENSG00000029725	2308.4	706.02	986.75	1640.69	599.53	1061.17	894.63	895.97	752.53	589.55	1346.45	562.49	1177.72	3531.27	763.25	345.96	1265.25	1075.37	525.21	801.16	1629.93	846.04	499.59	454.09	901.9	901.59	1075.05	1542.93	1641.58	1541.73	215.44	1649.93	1756.87	232.55	1253.23	1104.57	751.26	649.85	1011.29	701.25	680.83	906.1	1204.97	1122.13	561.2
482	ENSG00000029993	4684	8316	3534	1494	4453	2832	5561	5459	9040	6502	3187	3380	5724	5845	11019	1320	3390	8378	4498	6860	10542	6954	1614	3263	7683	3560	10264	10736	11619	5400	8081	6487	4183	665	7902	3488	2846	1833	3236	2780	2760	1486	3547	5957	3514
483	ENSG00000030066	2029	1255	1847	1397	2057	2789	1639	965	893	1554	2537	2543	1505	1443	1976	344	1790	1566	292	2120	1598	2379	1805	1429	1773	2417	451	2289	1492	1425	950	1774	1296	154	2323	2517	528	814	698	557	4074	1613	1702	2254	854
484	ENSG00000030110	463	1690.99	279	28	31	489.95	1652	1438	2367	825	749	0	3181	2479	819	523	254	1063	437	1340	1757	853	143	1580	1874	3585.99	476	612	506	751	197	871	246	212	134	111	1110	201	1210	268	2102	320	88	1730	115
485	ENSG00000030304	0	0	0	0	0	0	0	0	0	0	0	0	0	0	0	0	0	0	0	22	0	0	0	0	0	0	0	0	0	65	0	0	0	0	0	0	0	0	0	0	0	0	0	0	0
486	ENSG00000030419	29	3	8	45	41	0	0	11	0	0	0	5	5	1	0	0	0	1	0	2	0	0	0	0	0	0	1	0	3	0	0	0	0	13	0	0	0	0	0	7	0	1	0	0	18
487	ENSG00000030582	1441	985	249	767	281	147	454	1932	235	327	575	277	1045	2087	1532	358	590	990	744	1805	1258	1301	349	917	576	1106	299	864	797	960	308	1797	1388	226	1012	332	1623	927	505	475	2019	1085	319	1579	393
488	ENSG00000031003	140	259	158	392	167	98	227.77	184	120	259	116	6	422	1206.99	247	28	315	50	117	155.43	64	133	121	156.69	127	86	10	193	206	300	18	226	146	27	307	123	196	194	0	269.99	306	188	250	278	250.57
489	ENSG00000031081	12	0	1	0	2	11	0	0	0	0	0	0	38	0	1	0	32	0	0	21	0	2	7	0	0	0	0	2	0	0	0	3	0	0	0	0	0	4	0	0	30	0	12	18	7
490	ENSG00000031691	400	127	205	151	168	495	368	268	59	71	164	239	428	817	5	158	240	364	250	239	279	279	369	79	238	22	209	501	273	341	68	689	454	36	194	344	178	223	0	44	570	396	197	203	310
491	ENSG00000031698	4636	2613	2258	1353	2266	2409	4021	2541	1715	2461	2640	1553	3786	8455	4559	414	1759	1619	820	2538	1566	2495	2725	1062	1896	3312	1549	4318	4009	4378	2206	3632	5804	182	1889	1996	983	1317	606	290	2497	1749	2498	2023	1078
492	ENSG00000031823	140	49	82	106	103	68	190	68	37	70	99	141	153	288	76	53	16	49	71	80	114	91	130	34	66	84	58	124	90	149	7	223	75	10	76	120	36	95	70	130	51	86	90	87	169
493	ENSG00000032219	208	743	426	223	155	270	221	277	151	191	105	1	268	283	849	36	434	292	631	137	1095	281	230	640	214	293	439	356	264	784	30	618	131	63	251	392	94	662	847	515	645	340	178	469	472
494	ENSG00000032389	543	321	363	26	274	484	444	598	423	331	498	0	604	253	258	219	231	441	98	218	701	585	501	339	696	658	216	891	622	1150	563	937	1497	51	715	321	432	192	718	157	776	270	342	458	181
495	ENSG00000032444	6	11	35	6	90	47	5	60	12	96	78	29	51	0	29	5	8	93	157	33	33	26	44	71	19	2	7	62	62	60	69	33	11	12	60	28	34	127	0	34	13	80	14	87	35
496	ENSG00000032742	308	0	124	77	70	44	53	132	0	48	84	328	8	937	8	157	160	288	22	43	65	6	99	94	127	76	15	440	73	83	45	221	31	41	91	71	9	57	167	0	0	59	140	39	61
497	ENSG00000033011	864.93	326.18	727.04	902.5	1072.12	1048.51	272.66	1461.52	373.29	1198.09	584.06	81.1	1046.45	3250.42	1513.8	526.37	498.25	542.47	544.94	889.41	2595.44	1167.87	906.9	432.49	556.33	387.34	408.78	1636.2	773.88	1312.14	768.63	1218.01	1061.75	60.12	1157.92	373.36	782.98	205.85	282.68	297.96	1516.31	1476.65	866.57	738.37	307.93
498	ENSG00000033030	1137	650	857	757	510	904	1446	1182	657	1023	1006	494	1244	1516	752	230	755	829	503	1012	507	1169	455	1218	1174	1046	683	834	632	1256	401	1662	309	108	921	1105	510	457	229	432	1406	861	604	2228	456
499	ENSG00000033050	2034.38	844.59	1807.28	655	1945.3	2139.57	1633.36	1490.49	1996.91	1389.24	772.41	1100	2061.46	1732.83	2053.86	360	1773.15	1209.14	742	1010.14	2014	1887.49	1575.26	1314.55	1581.76	1782.18	1194	2516	1357.25	1826.56	2086	1389.82	2948	168	1568.83	1461.55	881.58	1001.7	1054.23	619	1925.23	1229.88	1529.21	1784.32	1510.63
500	ENSG00000033100	104	2	42	33	3	23	74	112	48	74	47	0	10	2	228	74	5	86	18	27	7	126	54	234	16	0	4	5	97	71	0	10	27	3	36	67	1	31	0	4	0	56	23	73	80
501	ENSG00000033122	0	0	27	0	0	0	2	0	1	1	0	0	0	0	0	0	0	2	0	0	0	0	0	0	0	0	0	6	7	0	4	14	0	0	0	0	0	0	0	0	0	1	0	0	0
502	ENSG00000033170	1413	122	367	372	655	2848.75	221	1073	271.93	1734	182.68	1177	793	382	609.07	35	594	219	298	698.94	353	870	1334	328	348	179	222	438	527	1241.96	39	707	1697	304	1631.95	1618.56	208	877	499	499	731	1532	1424	654	391
503	ENSG00000033178	707	285	275	832	146	768	1094	867	665	518	580	128	778	1423	575	227	900	678	279	492	592	994	476	1253	705	452	393	628	506	649	570	842	864	173	806	945	163	510	634	152	477	495	546	1302	388
504	ENSG00000033327	1005	37	471	502	459	191	190	21	95	243	92	281	113	1415	608	349	200	35	125	102	25	239	388	95	98	18	235	1512	174	455	531	141	844	93	468	246	183	351	0	289	137	466	745	116	446
505	ENSG00000033627	159	185	137	798	187	116	328	386	293	262	152	211	918	620	10	358	588	506	116	547	361	297	102	598	559	371	248	59	589	295	90	628	60	51	467	773	79	252	820	279	30	238	76	350	468
506	ENSG00000033800	2232.98	3310.6	1115.12	1249.05	1662.2	961.05	3134.59	1214.99	1159.42	1488.92	1459.74	1408	2772.6	4504.26	1652.5	60	2800.84	1872.21	383	3456.41	2421.64	1425.45	1192.89	860	1617.67	1624	232	976.77	1167.39	3102.33	1	2634.74	1905.44	155.09	1912.08	990.3	329	875.2	1328	389.06	851	1307.48	1923.61	3286.08	1020.01
507	ENSG00000033867	257	105	186	131	32	180	80	52	82	43	117	6	140	552	0	43	27	81	0	30	279	155	159	1	52	0	70	194	108	22	19	212	0	47	63	123	0	149	0	50	416	463	69	87	89
508	ENSG00000034053	0	0	0	0	0	0	3	0	0	0	58	0	2	0	0	0	5	0	0	62	0	0	0	0	0	26	0	0	0	0	0	0	0	12	0	0	0	0	0	0	0	0	0	0	0
509	ENSG00000034152	2	52	324	56	294	103	20	98	121	371	73	0	234	967	185	18	1	1	14	65	216	289	257	176	367	206	46	278	150	114	154	118	302	2	246	128	8	91	387	36	550	205	103	165	75
510	ENSG00000034239	0	0	0	0	0	0	0	0	0	0	0	0	9	0	0	0	0	0	0	0	0	0	0	0	0	0	0	0	0	0	0	0	0	0	0	0	0	0	0	0	0	0	0	0	0
511	ENSG00000034510	4501	860	2032	491	3583	1430	1183	694	1860	2281	551	19424	1223	5211	3136	1635	518	992	1707	1400	7702	1317	3208	4101	1645	1084	3093	7707	1872	1525	2280	5051	21722	1325	1672	2464	619	1898	1612	989	5107	1699	2984	1663	1401
512	ENSG00000034533	642.77	1.07	106.03	121.77	280.93	196	192.97	389.54	120	256.69	154.94	343.29	93.99	420.97	447.25	0	206	158.2	41	189	503.45	61.39	203.67	1.02	72.56	64.41	15	28.83	268.3	288.59	0	347.4	689.88	0	350.78	219.72	77.16	63.42	373.58	35.39	139.45	120.16	218.24	249.2	157.21
513	ENSG00000034677	45	122	153	155	205	191	188	76	54	255	46	0	189	208	425	62	16	194	218	175	47	292	166	393.68	68	0	46	6	100	82	68	127	88	38	84	307	52	87	21	31	8	189.82	222	154	88
514	ENSG00000034693	614	168	717	157	194	859	357	460	402	635	455	718	422	1916	114	35	185.86	423	275	347	878	1202	693	90	583	386	123	1027	213	1128	111	1251	1161	0	553	644	122	437	0	258	272	1135	779	726	436
515	ENSG00000034713	6080	1275	922	756	1306	790	3155	1655	1831	827	1274	2783	2484	15778	1365	854	3164	1688	1334	1715	2857	1636	668	1227	2211	1695	1744	2208	4398	2855	884	4069	2805	432	1670	1720	912	727	1580	568	1223	915	1396	2098	961
516	ENSG00000034971	0	0	0	0	0	0	0	0	0	0	0	0	0	0	0	0	0	0	0	0	0	0	0	0	0	0	0	0	0	0	0	0	0	0	0	0	0	0	0	0	0	0	0	0	0
517	ENSG00000035115	0	52	1	96	31	73	103	41	0	42	40	53	9.34	0	142	0	7.38	50	0	28	49	18	20	56	11	94	0	0	200	37	0	105	99.2	0	64	0	3	71	59	7	11	35	42	0	34
518	ENSG00000035141	7686	2051	5457	3425	4511	6594	3508	3840	3867	7696	7877	5326	5411	8548.79	4581	1579.69	1737	3692	2523.99	3703	7019	5002	5327	2294	9700	3948	3753	6224	5860	7077	2922	9524	14707	578	3496	4246	2152	2938	3542	1230	3345	3409	4566	3299	2114
519	ENSG00000035403	809	296	644.05	726.79	525.36	435.21	331	380	287	2056	162.33	229	1191	382.43	542	141	589.63	625.89	659	781.24	816	1062	443.47	844.75	652	847	793	570	703	880.87	516	739	255	215	1106.33	963	359	600.61	2	984.01	1840	672.2	904.83	362	622.89
520	ENSG00000035499	1057	404	345	168	211	863	416	517	343	993	797	869	415	612	893	18	267	290	78	283	227	403	383	333	736	333	102	397	532	1117	0	336	152	45	823	377	317	378	893	21	506	298	352	551	290
521	ENSG00000035664	0	0	6	0	0	0	0	0	0	0	0	0	0	0	1	0	0	0	0	0	0	0	0	1	0	0	0	0	0	0	0	0	0	0	0	0	0	0	0	0	0	0	0	0	0
522	ENSG00000035681	314	832	454	653	252	1321	1325	1087	655	457	1008	528	1205	1296	557	183	376	833	362	966	505	886	598	1001	594	371	304	407	713	358	153	677	636	80	493	713	383	598	169	324	967	493	382	1127	364
523	ENSG00000035687	354	450	587	217	488	916	260	200	293	503	279	1398	494	2350	331	62	415	334	222	346	853	714	676	351	489	188	157	482	928	820	126	1012	1424	37	493	349	323	262	280	200	384	542	504	528	214
524	ENSG00000035720	0	0	0	0	0	0	0	0	0	0	0	0	0	0	0	0	0	0	0	0	0	0	0	0	0	0	0	0	0	0	0	0	0	0	0	0	0	0	0	0	0	0	0	0	0
525	ENSG00000035862	0	3.13	0	5.32	30.64	7	1.1	0	4.23	0	0	32.12	7.47	14	0	34.55	26.83	2.16	5	9.55	0	25.68	3.22	0	53	13.64	0	0	28.89	0	0	29.99	0	73.29	1	0	1	1	5.31	0	1	18	70.29	25.58	63.04
526	ENSG00000035928	897	748	560	1007	833	507	702	851	865	383	548	357	631	2390	716	343	635	757	501	730	460	719	590	549	769	301	775	1352	901	563	587	1569	555	169	745	685	295	770	237	548	388	711	696	1019	874
527	ENSG00000036054	1693	2822	849	458	1041	578	4576	4031	2039	1468	1604	1632	3781	6489	1530	385	1366	2667	1265	3342	922	1149	822	2639	4014	5981	1154	1059	3030	2132	677	3829	584	161	1333	1520	1070	308	1580	297	3138	735	730	4278	622
528	ENSG00000036257	1180.29	1512.04	914.36	406	1591.43	1650	1696.16	893	1394	1987.42	779.28	471.6	1478.57	1334.78	1929.61	459.3	719	637	467	726	823.03	1490	1145.58	1020.65	1366.05	1358.43	790.56	1564.7	903.76	1764.7	900.36	1464.7	1631.68	139	1304	906.21	604.1	886.83	0	500.29	2084.07	910.68	913	1329	585.28
529	ENSG00000036448	187	58	0	181	0	0	0	0	0	0	3	0	0	183	47	2	21	0	0	0	0	0	0	0	6	0	0	0	0	0	1	38	0	0	0	0	0	0	0	0	0	0	0	5	29
530	ENSG00000036473	0	0	0	0	0	0	0	0	0	0	0	0	0	0	0	0	0	0	0	0	0	0	0	0	0	0	0	0	0	0	0	0	0	0	0	0	0	0	0	0	0	0	0	0	0
531	ENSG00000036530	0	0	0	0	0	0	0	0	0	0	0	0	0	0	0	0	0	0	0	0	0	0	0	0	0	0	0	47	0	0	0	0	0	0	0	0	0	7	0	0	0	0	0	0	29
532	ENSG00000036549	1050	1130	840	937	1377	1256	1156	1030	886	1043	779	618	1432	2294	1326	97	1279	763	155	928	597	1842	996	503	1178	358	203	1073	489	890	483	678	2001	55	1048	1223	524	506	307	181	935	983	1187	1727	622
533	ENSG00000036565	0	0	0	0	0	0	0	0	0	0	0	0	0	0	0	0	0	0	0	0	0	0	0	0	0	0	0	0	0	0	0	0	0	0	0	0	0	0	0	0	0	0	0	0	0
534	ENSG00000036672	0	28	113	0	0	20	0	19	43	0	25	1	1	0	0	1	0	0	3	6	0	9	3	50	0	0	33	0	76	24	0	4	0	7	19	11	29	0	0	0	10	41	17	9	0
535	ENSG00000036828	0	0	0	0	0	0	14	0	0	0	0	0	1	0	0	0	0	0	0	0	0	0	0	0	0	0	0	0	0	0	0	0	0	0	0	0	0	0	0	47	0	0	0	0	0
536	ENSG00000037042	83.45	42.59	41.37	147.35	3.08	32.65	73.51	117.25	95.62	37.73	0	257.44	114.99	44.18	18.37	3.22	76.72	105.53	0	73.69	98.11	36.92	32.95	76.09	14.93	4.4	7	26.58	46.24	6.98	0	478.47	67.46	0	8.32	7.73	7.62	43.24	30.01	4.66	18.36	33.89	25.74	26.97	4.11
537	ENSG00000037241	3300.14	1111.78	1087.77	708.81	984.82	1076.77	1056.55	1781.65	1229.6	957.59	937.68	2827.92	1863.96	6380.62	2937.76	868.96	984.72	664.65	1515	998.58	2808.68	1163.66	824.94	837.34	1411.7	907.75	2042.92	3305.97	3139.84	2195.8	1520.3	3891.21	3991.09	407.92	1444.87	1359.66	643.45	722.55	896.78	767.89	1450.66	1152.74	1052.91	1442.81	843.83
538	ENSG00000037280	0	0	0	0	32	0	14	39	71	0	0	0	19	0	0	6	0	31	0	0	0	0	0	0	0	0	1	0	0	0	0	0	0	0	9	0	0	0	0	0	0	1	0	0	0
539	ENSG00000037474	4365	1377	2511	1432	1993	2595	1737	1390	1978	2292	1779	219	2143	2112	2369	114	2447	980	533	1484	1521	3055	2178	1872	2006	1723	604	4260	1165	1817	546	1884	3219	305	2797	1195	1368	1180	839	741	1731	2050	2990	2146	1508
540	ENSG00000037637	325	201	179	125	203	318	76	101	126	168	362	0	323	179	204	22	313	121	35	482	214	326	237	371	228	144	101	207	169	483	145	12	254	31	256	356	0	4	75	30	117	150	208	444	80
541	ENSG00000037749	534	267	304.35	62.31	207	467	186	803	195	429	195	821	430	654	171	0	634	229	0	695	448	496	283	219	231	0	41	111	141	621	0	403	25	7	420	348	39	181	0	169	501	531	344	559	119
542	ENSG00000037757	52.84	138	227.62	228.47	309	146.55	20	48	86.57	98	249.67	63.02	118.07	0	1	23.94	38	187.1	45	188	73.58	244	103.11	143	361.16	134.93	62.96	99.57	52.22	211	175.59	278.07	402	28.09	144	174	186	174.19	70.75	0	143.64	87	130.36	174.1	2
543	ENSG00000037897	1320	251	344	668	646	933	281	525	979	514	593	1050	735	2608	1050	348	313	451	441	788	787	649	841	379	354	703	705	1979	493	1164	297	1382	823	48	1247	713	608	512	412	377	364	727	1037	1248	322
544	ENSG00000037965	0	4	0	0	0	0	0	0	0	0	0	0	0	0	0	0	0	0	0	0	0	7	0	0	0	0	0	0	0	0	0	0	0	2	0	0	0	0	0	0	0	0	0	0	0
545	ENSG00000038002	206	2	88	86	0	1	33	224	2	26	7	155	45	165	0	4	180	61	27	90	100	103	63	0	96	73	98	191	140	94	0	0	0	0	57	51	67	0	0	94	54	119	19	72	38
546	ENSG00000038210	608	0	59	0	110	219	209	190	258	345	98	232	165	463	74	9	120	109	77	315	319	274	314	79	0	1325	210	0	349	0	60	629	456	11	381	193	268	56	889	61	145	188	251	203	218
547	ENSG00000038219	1524	2149	1124	2093	2523	600	2010	1103	2187	765	854	1171	1154	3222	3359	346	1269	1391	2778	1011	978	1039	777	2938	1508	231	1285	1113	1538	2446	836	2467	1081	190	953	1163	485	2230	2594	1758	751	2094	910	1186	2551
548	ENSG00000038274	4771	579	1027	679	1015	2311	1379	1691	614	1100	1070	854	1300	4620	2594	87	1406	765	376	785	650	1280	1247	654	1209	942	29	1138	1018	1018	258	1515	2073	58	986	1048	970	575	98	87	1874	1069	1118	1687	639
549	ENSG00000038295	0	0	17	0	0	0	0	0	0	0	0	0	0	0	0	0	0	0	1	0	0	56	0	0	0	0	0	0	0	0	0	0	0	0	0	0	0	0	0	0	0	0	0	0	0
550	ENSG00000038358	614.72	579.97	613.34	302.82	574.74	282.59	619.61	606.93	1025.64	748.87	314.92	239.27	534.7	993.54	1055.99	228.52	511.8	267.15	433.87	532.62	540.7	407.18	220.86	858.04	432.65	1383.91	103.87	815.51	230.47	332.74	31.08	283.77	305.06	151	639.99	485.73	363.5	207.01	1218.6	83.97	308.91	332.11	198.73	495.98	315.66
551	ENSG00000038382	81	58	74	95	147	66	91	7	75	92	61	11	3	471	63	18	109	21	49	19	158	23	124	76	29	8	204	0	108	182	12	95	109	14	52	129	27	218	5	192	0	139	65	78	248
552	ENSG00000038427	0	22	0	0	0	1	72	0	0	0	0	0	0	0	0	0	0	0	1	0	0	0	0	409	105	0	0	0	0	0	0	64.36	0	0	0	0	0	23	0	42	1299	0	0	0	0
553	ENSG00000038532	869	792	157	307	150	146	545	534	760	328	336	241	706	1370	1157	129	408	323	358	513	317	565	132	864	307	629	264	128	188	245	188	532	425	19	595	150	121	182	166	217	150	325	335	715	303
554	ENSG00000038945	0	0	0	0	0	0	3	2	0	0	0	0	0	0	0	0	0	0	1	0	0	0	0	0	0	0	0	0	0	0	0	21	0	0	0	0	0	0	0	2	0	0	0	0	2
555	ENSG00000039068	6587	4114	2637	4555	2156	1837	2153	2705	1486	3332	1877	2018	4397	10093.99	4855	1136	6222	3320	1946	4553	3982	4683	3797.31	1467	1286	1183	2179	4887	2672	4274	1357	2949	3508	1206	5211	6209	2990	2873	545	2890.52	2882	6749	3534	5889	4135
556	ENSG00000039123	2841.89	407.34	895.17	254.59	1434.43	1067.06	1322.9	1203.65	590.96	1441.67	1708.4	1277	1391.23	2263.88	2043.21	285.08	1030.9	514.09	151.5	939.41	1328.13	1972.47	1116.5	541.36	1304.58	1927.37	420.89	1329.36	1120.81	1974.46	118.49	1412.28	898.73	240.7	1047.07	1018.72	810.17	1000.49	141.21	93.2	1822.22	762.34	1193.56	1090.29	843.86
557	ENSG00000039139	0	0	0	0	0	0	0	0	0	0	0	0	0	0	0	0	0	0	0	0	0	17	0	0	0	0	22	0	0	0	1	0	0	0	0	0	0	0	0	0	0	0	0	41	0
558	ENSG00000039319	330	255	298.88	760.3	514.47	464.91	320.18	731.24	192.65	680	276	378.61	397.96	425	425.58	2	488.86	235.34	350	340.03	1180	225.26	309.22	325	286.52	29	32.95	508.08	655.02	422	197	457.31	211.38	53	282.06	723	15	495	202	490	612	548	489.96	315.68	547
559	ENSG00000039523	0	0	0	0	41	0	0	23	51	0	0	0	36	0	11	23.47	25	0	4.51	0	0	0	21	0	0	25.39	91	0	0	0	0	0	0	0	0	0	0	7	0	0	11	0	0	0	0
560	ENSG00000039537	0	0	0	0	0	0	0	0	0	0	0	0	0	0	0	0	0	0	0	0	0	0	0	0	0	0	0	0	0	0	0	0	0	0	0	0	0	0	0	0	0	0	0	0	0
561	ENSG00000039560	2918	634	1738	1381	1084	3984	316	1150	1093	1562	996	459	1926	863	2979	251	694	428	774	708	3087	2491	1867	756	928	798	560	1863	837	776	1258	1644	1948	332	2481	1354	967	691	2	952	552	1273	1623	1489	896
562	ENSG00000039600	86	0	21	0	0	0	13	47	152	0	35	0	0	262	0	0	0	0	0	0	0	0	0	17	0	0	0	0	1	0	0	80	0	0	10	0	0	0	0	0	0	18	18	30	0
563	ENSG00000039650	62	88	222	146.07	387	373	389	145	186	391	379	0	247	77	497	65	249	204	135	148	624.08	446	248	399	333	721	37	702	281.39	895.22	189	265	414.07	66	579.01	148	500	291	65.62	194	147.03	431.04	333	529	610
564	ENSG00000039987	0	0	0	0	0	0	0	0	41	0	0	0	0	0	0	0	0	0	0	10	0	0	0	0	23	0	0	0	0	0	0	0	0	0	0	0	0	0	0	0	0	0	0	0	0
565	ENSG00000040199	18	289.55	34	123	8	49	84	165.66	286.5	121	0	39	117.8	142	96	42.48	47	84	80	155.78	113	93.87	0	16	36.62	7	22	129	246	127	3	234.24	0	40	25.14	125	0	36	68	122	0	46	83	221.31	191
566	ENSG00000040275	3046	209	1021	535	1509	1023	382	1416	220	1132	1880	1199	907	2496	1459	170	998	279	553	540	171	1207	711	456	1155	926	345	1079	1862	1795	824	1189	1350	244	1310	1358	740	525	11	297	425	746	913	871	818
567	ENSG00000040341	1113.81	279.17	496.98	204.71	313	576.92	312	602.68	622	998.27	957.68	278.65	646.29	740.13	378	55	498.16	472.11	400.39	678.48	301	705.78	388.16	164.03	340.24	144	37	778	825	980.05	76	1563.79	557	67.82	1592	473	331	826.56	461.9	337.1	281	433	633.76	1154.12	449
568	ENSG00000040487	402	118	360	177	263	339	31	279	38	196	3	161	149	3	37	31	471	119	141	425	103	235	548	88	92	0	14	222	134	328	20	318	1274	55	147	79	0	99	680	4	84	392	384	111	160
569	ENSG00000040531	418	431	126	314	150	147	264	228	302	320	451	454	1053	21	63	85	316	821	208	348	184	560	202	394	464	539	113	408	255	312	169	600	452	33	528	452	692	238	96	178	1101	440	159	513	141
570	ENSG00000040608	0	19	121	0	58	0	0	0	4	51	92	0	37	0	0	0	0	209	23	44	0	0	0	0	0	20	2	310	0	25	0	51	0	20	24	38	79	0	0	0	75	48	41	36	0
571	ENSG00000040633	772	287	265	515	384	558	474	422	828	651	375	176	457	1586	1101	292	513	367	335	544	617	637	558	387	370	490	777	746	391	563	764	530	1800	148	638	663	501	245	6	224	1173	382	368	557	207
572	ENSG00000040731	0	0	0	0	0	0	0	0	0	0	10	0	0	0	0	0	0	0	0	33	0	0	0	0	0	0	0	0	0	0	0	0	0	0	0	0	0	0	0	0	0	0	0	0	0
573	ENSG00000040933	192	284	137	0	2	13	25	78	20	191	72	0	166	845	251	10	166	112	200	154	338	167	66	92	166	191	220	139	115	181	42	83	98	22	247	150	16	51	48	10	292	109	181	99	153
574	ENSG00000041353	0	0	3	0	0	0	0	0	0	0	0	0	0	0	0	0	0	0	0	23	0	0	0	0	0	0	0	0	0	0	0	0	0	0	0	0	0	0	0	0	0	0	0	0	0
575	ENSG00000041357	8322	4525	4772	1334	5260	6380	6503	6997	3158	5417	3683	13061	5527	12495	7247	1712	3620	4284	2808	6645	9494	5914	4609	3906	6083	3359	5094	10176	8240	8018	3084	11490	17596	688	6687	3675	2078	3110	1866	1245	4610	3575	5007	8319	2317
576	ENSG00000041515	0	0	8	0	0	0	0	0	0	0	6	0	0	217	0	0	0	0	0	0	0	0	0	18	19	0	0	0	0	0	4	0	0	0	16	0	0	0	4	0	1	0	0	0	0
577	ENSG00000041802	1749	1097	1187	854	1265	1173	1104	1485	730	1002	932	577	1458	2128	1807	154	961	1093	450	1084	1521	1284	704	1134	1446	759	918	1326	838	1744	567	1089	1338	107	1443	1188	657	506	6	282	1204	975	1058	1427	504
578	ENSG00000041880	0	0	0	0	0	0	0	0	0	0	0	0	0	0	0	0	0	0	10	0	0	40	0	56	0	145	0	0	0	0	0	0	0	0	0	0	0	0	0	0	0	0	0	0	0
579	ENSG00000041982	0	0	0	0	0	0	0	0	0	0	0	0	0	0	0	0	0	0	0	0	0	0	0	0	0	0	0	0	0	0	1	0	0	0	0	0	0	0	0	0	0	0	0	0	0
580	ENSG00000041988	426.19	96.91	323.95	162.08	171	248	103	29	39	79	143.46	0	235.05	941.85	721	246.18	129	95.93	51.36	73	915.42	188.49	106	166.34	314.57	27.8	467.03	54.86	76.17	110.47	2.2	30.15	749.8	192.67	105.17	215.6	104	220.13	407	170.5	190	142.8	152.25	250	100.54
581	ENSG00000042062	11	0	0	0	0	0	0	0	44	0	11	0	0	0	115	0	2	4	0	0	0	2	0	3	0	0	0	0	0	0	0	0	0	0	0	0	0	11	0	2	0	8	0	1	0
582	ENSG00000042088	196	71	396	144	219	1295	359	741	188	346	634	398	531	709	655	1	683	794	98	666	531	749	681	686	283	941	65	465	702	1187	0	931	548	29	1044	648	353	369	235	28	614	557	594	962	332
583	ENSG00000042286	187	71	71	35	0	69	97	283	102	216	42	0	29	0	4	0	106	86	109	155	501	261	21	514	279	210	265	425	92	127	62	103	0	0	50	105	117	58	0	0	436	28	42	37	61
584	ENSG00000042304	0	0	3	0	0	0	0	0	0	1	0	0	0	0	0	0	0	0	0	0	0	0	0	0	0	0	0	0	25	0	0	0	0	0	0	0	0	0	6	0	0	0	0	0	0
585	ENSG00000042317	116	0	0	78	22	0	6	9	25	58.54	38	0	15	0	119	44	96	127	192	125	227	20.18	21	0	30	3	8	10	102.48	0	0	57	0	5	107	33	37	10	0	18.77	246	61	70	175	35
586	ENSG00000042429	1205	698	704.9	282.98	797	736	587.56	241	380	549.12	464.09	112	1112	1465	2162	79	696	300.29	387	772	391	875	693	435	380	49	115	704	596	889	264	887	752	41	498	524	268	321	267	709	608	670	585.77	651	461
587	ENSG00000042445	61	47	50	68	24	28	18	188	83	19	72	0	96	41	350	17	119	156	6	153	13	66	28	95	2	0	89	75	15	12	0	19	120	7	143	1	213	70	69	76	239	48	39	9	25
588	ENSG00000042493	481	394	72	247	151	76	423	294	142	433	186	1077	380	174	1078	36	162	111	71	195	228	260	259	901	250	267	51	630	212	379	151	282	62	13	471	335	280	79	410	65	1174	152	142	126	96
589	ENSG00000042753	3420	1101	1668	723	2142	2014	2116	1864	1189	1406	1397	4611	1678	2384	2251	1178	1082	1219	1028	1281	4451	2205	1554	1826	2352	1302	2709	6261	3007	2313	1516	2430	3336	660	1615	1818	1077	1360	1572	654	2055	1504	1636	2037	1199
590	ENSG00000042781	0	0	7	39	0	32	0	31	0	22	0	0	0	0	0	0	0	1	0	12	64	1	3	0	0	0	0	0	0	0	0	100	0	0	18	0	0	0	0	33	0	74	35	11	0
591	ENSG00000042813	0	1	2	0	0	0	0	0	0	0	0	0	0	0	0	0	0	0	0	0	5	0	0	0	0	0	0	0	0	0	0	0	0	0	0	0	0	0	0	0	0	0	0	0	0
592	ENSG00000042832	0	0	0	0	0	0	0	0	0	0	0	0	0	0	0	0	0	0	0	0	0	0	0	0	0	0	0	0	0	0	0	0	0	0	0	0	0	0	0	0	0	0	0	0	0
593	ENSG00000042980	14	0	0	0	0	31	0	0	0	0	0	0	0	0	0	0	0	0	0	0	0	0	0	0	0	1	1	0	0	0	0	0	12	0	0	0	0	0	0	0	0	0	3	0	0
594	ENSG00000043039	0	0	2	0	0	0	1	5	0	0	0	0	0	0	0	0	0	0	0	0	0	0	4	17	0	0	6	147	0	0	0	0	0	24	0	0	0	0	0	0	0	0	0	3	0
595	ENSG00000043093	930	743	1170	468	1130	1228	1045	1085	831	1246	1107	1720	1020	1704	565	204	1187	956	395	715	507	1138	881	509	708	911	293	1103	1018	1808	79	1523	1343	64	793	972	239	643	414	88	947	816	1034	1169	360
596	ENSG00000043143	99	52	0	94	12	0	48	47	35	404	4	405	221	344	17	66	187	127	32	17	61	126	31	320	44	0	28	327	45	36	8	21	86	30	63	70	78	28	0	34	198	19	62	15	125
597	ENSG00000043355	0	0	0	0	0	0	0	0	0	0	0	0	0	0	0	6	0	0	0	0	0	0	0	0	0	0	0	0	0	0	0	0	0	0	0	0	3	0	0	0	1	0	0	0	0
598	ENSG00000043462	0	0	0	0	0	0	0	5	0	0	0	0	0	0	0	0	0	0	0	0	0	0	0	0	0	0	0	0	0	0	0	0	0	0	0	0	0	0	0	0	0	0	0	0	26
599	ENSG00000043514	1264	817	367	308	994	549	316	833	289	242	313	5	649	369	460	14	280	809	183	695	418	734	617	220	212	708	12	759	557	281	0	851	614	84	397	431	274	211	448	438	586	512	600	699	147
600	ENSG00000043591	0	0	0	0	0	0	0	0	0	0	0	0	0	0	0	0	0	0	0	0	0	0	0	0	0	0	1	0	0	0	0	0	0	0	0	0	0	0	0	0	0	3	0	0	0
601	ENSG00000044012	0	0	0	0	0	0	0	0	0	0	0	0	0	0	0	0	0	0	0	0	0	0	0	0	0	0	0	0	0	0	0	0	0	0	0	0	0	0	0	0	0	0	0	0	0
602	ENSG00000044090	0	2.03	10	0	0	1.28	1	2	0	35	0	0	4.3	10.74	2.4	0	0	0	0	1	7.28	8	2	13	2	0	3	0	3.12	0	1	3	2.13	0	5	3	2	1	5.35	1	1	1	0	0	5
603	ENSG00000044115	4491	3376	2953	3273	2398	3889	4446	3105	2156	3943	2938	1827	5350	4897	1990	516	4037	2113	545	4187	1532	3068	3505	1594	2057	3805	1988	2113	2625	3368	1459	1650	3335	342	4648	2360	3377	1017	1091	1130	2691	2445	2968	2879	1441
604	ENSG00000044446	187	13.5	60.5	185.84	54.34	22.72	21.97	30	107.75	192	83.94	0	2	0	1	0	88.39	23.77	250.61	11.96	48.36	94.88	53	4	41.55	63	0	5.8	58.93	22.62	75	67.68	0	18	0	79.04	68	95.28	5	67	7.15	17.36	50.56	34.24	161.3
605	ENSG00000044459	0	7	5	49	0	20	14	77	41	0	23	0	7	130	19	12	13	129	56	23	0	29	9	2	87	10	257	0	65	68	1	80	2	104	32	46	0	40	154	36	24	26	48	65	67
606	ENSG00000044524	0	0	0	0	0	0	0	0	0	0	0	0	0	0	0	0	0	0	0	0	0	0	0	0	0	0	0	0	0	0	0	0	0	0	0	0	0	0	0	0	0	0	0	0	0
607	ENSG00000044574	7556	10328	11047	5920	10075.99	12221	44312.96	13016.98	3028.99	6367	3047	4177	16538	22452.99	30625	1151	25027.92	9341	3453.99	8302.98	7811.99	20142.99	7418.99	6004.99	33133.96	4602	5016.99	9058	12701.99	16754	2157	21445	14670	1262	11626.99	10191	4180	7478	865	4149	25676.99	27205	7701.99	10463.99	7581.99
608	ENSG00000046604	2538.89	438	1988.07	2051	2449	2309	1336	1519	498	3560.96	1223.98	2898	1956.94	1883.99	4704.98	916	1914.96	710	1238	2002.86	4277	3429.98	3002	1295.74	1704	486	1461	5024	1339.92	3801.9	1862	2790	2165	1000	2251.99	2194.95	1644	1921.98	1371.85	1876.98	2823	5737.9	2852.96	1529	2701.98
609	ENSG00000046647	249	141	302	225	223	137	159	85	182	468	205	439	221	734	599	27	152	125	3	310	214	272	305	108	167	4	579	1016	158	409	0	119	258	0	270	155	92	51	98	38	51	147	275	265	197
610	ENSG00000046651	1272	1109	1323	1674	830	485	934	1079	1194	1069	407	180	695	3266	3328	174	1140	1645	1515	1408	1299	934	542	985	1605	1139	1394	2280	1149	1262	716	1343	986	147	1349	1066	299	651	941	1054	334	914	1217	975	1377
611	ENSG00000046653	133	189	96	259	50	15	64	23	55	9	66	84	18	68	33	0	26	17	145	23	139	63	47	118	44	0	130	297	343	54	266	48	0	0	88	48	0	130	0	196	32	91	106	89	257
612	ENSG00000046774	0	63	75	0	21	0	0	0	297	0	0	0	0	0	0	0	0	0	298	599	189	0	0	8	312	0	24	0	188	0	0	0	0	0	13	0	0	0	367	0	0	0	0	0	0
613	ENSG00000046889	0	0	0	0	0	0	0	0	0	0	0	0	0	0	0	0	0	0	0	0	0	0	0	0	0	0	0	0	0	0	0	0	0	0	0	0	0	0	0	0	0	0	0	0	0
614	ENSG00000047056	197	15	168	152	41	22	134	36	75	186	27	30	34	1	92	0	49	85	43	68	114	46	45	84	74	262	89	46	51	30	2	105	87	12	105	43	20	36	781	12	22	116	26	38	176
615	ENSG00000047188	609	372	544	788	532	314	240	629	129	408	580	170	634	734	618	200	114	284	375	258	251	624	487	475	469	478	320	104	606	572	404	848	305	127	465	321	16	475	0	464	715	463	634	256	499
616	ENSG00000047230	0	0	21	0	0	0	0	0	0	0	0	0	0	0	0	0	0	0	0	0	0	0	10	0	0	0	0	4	0	0	0	0	0	0	5	0	0	0	3	0	0	0	0	28	4
617	ENSG00000047249	1335	1011	1393	805	919	920	1360	1148	850	1148	741	561	1494	1521	1819	300	1112	1170	311	961	1686	2108	971	891	1318	168	671	1153	1306	1771	346	1605	1888	57	2034	962	441	452	688	702	873	1289	1214	1311	759
618	ENSG00000047315	2325.05	1785.63	2407.01	2042.66	1866.84	2567	3577.77	1915.72	2194.93	2137	2072.71	1167.76	2446.92	2748	1775.35	395.93	2339.36	2270.92	989.95	2019.67	1630.11	3169.46	2283.16	2139.77	2015.32	868	901.3	2888.74	1775.46	2502.79	845.8	2213.67	3102.94	235.73	2450.78	1543	1488.61	1671.08	2207.79	884.04	4723.92	2103.51	1884.89	3069.15	1307.28
619	ENSG00000047346	10	1166	3	30	64	0	547	358	102	41	341	120	192	544	0	65	173	547	312	1148	159	156	26	297	351	27	75	178	298	31	206	394	178	107	5	126	74	79	52	145	108	0	40	430	248
620	ENSG00000047365	0	0	47	75	0	35	0	47	0	4	0	0	0	0	0	28	0	0	41	38	0	3	6	4	0	0	278	0	4	0	1	1	0	0	0	63	0	0	45	1	0	0	0	43	2
621	ENSG00000047410	1738.72	2750.98	2168.93	2109.59	2252	2931.99	2371.97	2658.94	1898	2619	2292	678	3139.93	4270	5024	641	3126	2455	2789.97	2903.99	3593.85	2759.9	3063	3518	3017.92	1364	1240.44	2489.85	3609.9	4797.51	1726.64	3975.39	4249.89	238.52	3077	2803.98	1135	4211.96	4252.64	2398	1791.98	3349.95	2201	3689	2980.24
622	ENSG00000047457	20.14	0	5.02	0	0	0	9	0	0	19.04	0	0	0	53	0	20.62	9	27.37	0	0	0.6	54.82	1	0	77	0	11.26	6.84	0	9	0	4	1.02	1	0	16.09	0	0	204.67	58.06	0	18	20	93.46	6
623	ENSG00000047578	163	107	51	278	25	13	44	35	43	110	114.76	70	74	717.97	37	0	121	56	40	52	0	29	103	34	17	79	38	195	49	8	1	110	49	3	81	143	4	11	0	54	0	27	65	101	82
624	ENSG00000047579	128	10	99	77	153	209	154	86	59	173	106	174	423	727	308	34	129	256	116	108	0	146	169	266	142	102	248	212	159	134	0	221	316	37	151	197	86	99	469	56	9	111	174	117	118
625	ENSG00000047597	0	0	7	0	0	0	0	0	0	0	0	0	0	0	0	0	0	6	0	24	0	0	0	0	0	0	0	0	0	0	0	32	0	0	0	0	0	0	0	7	0	0	0	0	0
626	ENSG00000047617	0	0	5	0	0	0	0	0	0	0	4	0	0	0	0	0	0	0	0	0	0	0	0	0	0	0	0	0	0	0	0	0	0	0	12	0	0	0	0	0	0	0	0	0	0
627	ENSG00000047621	989	395	253	266	431	467	272	751	338	238	420	928	443	824	59	81	260	251	186	560	263	419	542	341	662	518	224	542	555	776	154	837	474	71	616	583	320	210	436	85	498	350	563	725	256
628	ENSG00000047634	64	2	55	17	44	16	134	137	61	0	35	0	215	0	135	99	42	267	226	38	132	65	58	2	53	0	65	53	195	168	0	367	138	8	126	302	125	22	48	0	0	68	43	144	32
629	ENSG00000047644	137	175	214	82	66	106	154	90	132	280	48	42	22	331	752	37	29	87	84	40	447	107	111	73	52	26	241	107	183	220	831	69	332	22	269	3	55	166	65	338	40	97	112	54	152
630	ENSG00000047648	0	0	0	0	0	0	5	0	0	0	0	0	0	10	0	0	0	0	0	0	0	0	0	0	0	0	0	0	0	0	0	0	0	0	0	0	0	0	0	0	0	0	0	0	0
631	ENSG00000047662	0	1.36	4.01	0	0	0	0	0	0	0	0	0	0	0	0	0	0	2	0	0	0	0	0	0	0	0	0	0	36.46	11.69	0	0	0	0	0	0	0	0	0	0	0	0	0	0	0
632	ENSG00000047849	2826	4272	2606	2229	1531	1140	4628	3634	3668	3396	3629	352	5597	8093	5927	1478	5191	5253	2277	4519	3988	4532	1240	3135	5200	3389	3080	3508	3934	5529	4731	2848	3521	575	4635	3576	3815	2919	3669	2072	1757	2082	2098	5678	1962
633	ENSG00000047932	369	247	413	611	745	693	267	622	750	368	438	372	736	514	1220.99	210	293	419	482	378	606	706	698	55	574	540	532	515	654	372	367	700	1326	195	526	676	285	374	0	135	685	436	361	409	396
634	ENSG00000047936	0	0	46	0	0	0	7	0	0	0	0	0	0	0	0	0	0	0	0	3	0	0	0	0	0	0	0	0	0	0	0	0	0	0	0	0	0	0	0	0	0	0	0	0	0
635	ENSG00000048028	271	1067	993	205	986	606	2689	769	846	1230	951	347	1341	1029	1600	108	1045	954	262	804	419	1520	617	1655	1350	1112	559	488	909	918	653	622	437	99	1113	780	743	456	1414	136	1768	950	1580	790	426
636	ENSG00000048052	0	9	21	0	0	12	0	0	0	78	11	0	0	0	71	0	0	5	0	0	0	0	0	6	6	0	0	0	0	0	0	11	0	1	6	5	0	0	0	12	52	0	0	0	12
637	ENSG00000048140	0	31	0	0	0	0	15	16	80	0	29	0	35	0	29	12	0	0	70	56	64	49	22	93	14	0	0	50	0	0	0	19	0	39	38	0	82	0	0	0	29	0	0	101	6
638	ENSG00000048162	8456.98	2622.78	3616.79	1367.18	4125.45	2932.5	3165.39	2197.02	2262.15	2767.11	2101.11	4331.02	3184.6	6043.16	7366.32	1416.61	2694.85	1310.01	2692.94	2326.29	7606.7	3590.29	2888.02	2214.3	3573.47	1820.11	4533.59	9964.41	4292.34	6100.62	1906.68	6186.64	9789.25	304.02	3001.54	3331.47	1791.98	2551.53	1028.18	1505.11	2546.45	3347.98	3364.31	2821.32	2173.18
639	ENSG00000048342	81	181	100	24	0	28	19	39	0	101	33	0	6	262	1	8	0	67	8	11	337	0	38	10	0	0	40	0	95	5	25	95	27	9	32	29	0	35	19	24	0	55	55	36	35
640	ENSG00000048392	504	482	103	287	571	765	389	2110	361	777	829	48	328	538	919	2	1188	1359	140	843	263	273	296	219	319	320	193	0	351	608	0	153	352	11	611	298	216	23	610	70	273	401	541	1523	346
641	ENSG00000048405	675	540	560	453	622	310	151	276	575	357	180	0	301	546	440	132	567	376	578	231	612	389	515	454	485	216	169	360	412	563	317	388	1021	58	343	576	382	323	370	510	253	474	253	234	412
642	ENSG00000048462	0	0	0	0	0	0	0	0	0	0	0	0	0	0	0	0	0	0	0	0	0	0	0	0	0	0	0	0	0	0	0	0	0	0	0	0	0	0	0	0	0	0	0	0	0
643	ENSG00000048471	515	344	153	400	170	64	149	299	258	384	306	420	560	3214	2468	124	615	379	396	309	187	392	284	216	329	344	383	593	350	1223	357	248	390	41	632	808	228	866	153	534	86	247	296	735	327
644	ENSG00000048540	0	7	0	0	0	0	0	4	0	0	0	0	0	0	0	0	0	20	0	1	0	1	0	20	0	77	0	0	0	0	0	0	0	1	0	12	5	14	0	0	0	1	0	0	0
645	ENSG00000048544	4812.66	667	1137	1028	1215	1811	1573	1937	1342	1565	809	2410.85	3015	5053.9	2202	612	1972	1524	839	1634	2665	1568	1377	927	1731.51	1708	606	2855.69	1616	3244	341	3487.6	3765	288	2273	2239	526	1123	780	274.43	1437	1352	1605	1885	713.5
646	ENSG00000048545	0	37	9	0	0	19	0	0	0	0	0	0	8	0	0	49	0	12	0	2	0	40.34	0	48	25	104	0	0	0	0	0	96	0	0	0	0	0	0	0	0	37	0	4	52	0
647	ENSG00000048649	395.27	494	130.6	214	182	174	376.88	245.91	95.04	195.98	272	504	245.26	648.8	578	185	274	236.39	461.93	234.98	317	252.36	227	158	307.16	142.53	106.6	297.77	568.52	598	569	597.61	141	56	284.18	307	138	157	232	153	588.21	137	216.29	387.45	122.21
648	ENSG00000048707	383	324	176	411	191	121	599	327	432	229	272	24	321	437	109	16	562	242	268	764	207	383	310	715	169	334	233	56	573	318	438	318	305	35	313	548	154	331	437	433	234	458	359	475	372
649	ENSG00000048740	317	0	56	220	155	292	4	234	0	132	1	82	116	20	679	10	12	166	156	109	0	60	20	0	0	15	2	105	26	80	1	21	242	11	0	24	0	23	0	6	0	0	3	2	91
650	ENSG00000048828	1041.69	254.66	508.9	270.35	660	407	301.92	195	396.94	380.68	266.98	1039	413.81	499.27	1903.98	737	433.21	306.03	426.97	188.47	1093.71	321	602.86	596.9	446	407.99	991.88	1449	699.82	489	519	526.82	1395	343	358.88	339.83	313.91	757	55	227.98	539	523.48	512	165.51	606.18
651	ENSG00000048991	206	233	195	98	396	381	239	365	323	256	322	0	309	266	819	142	56	224	107	214	230	224	312	359	310	351	98	43	274	169	91	482	546	59	219	115	169	252	271	76	281	304	282	167	167
652	ENSG00000049089	0	0	0	55	0	0	0	0	0	0	32	0	0	0	0	0	0	0	0	0	0	0	27	0	0	0	0	0	0	4	0	0	0	0	0	0	0	0	0	0	54	12	17	0	38
653	ENSG00000049130	0	155	3	0	0	52	145	343	79	100	135	0	71	686	18	19	42	2	54	112	0	105	64	0	256	272	215	0	217	88	0	137	226	0	151	14	0	18	0	0	164	73	60	71	150
654	ENSG00000049167	228	204	80	151	181	322	135	214	46	214.21	31	143	236	273	65	44	242.53	63	16	156	131	148	117.55	153	236	124	21	60	129	223	4	419.58	372	28	421.63	70	153	74	24	79	308	186	234	328.54	99
655	ENSG00000049192	72	0	31	0	16	0	35	0	7	12	0	113	2	0	0	0	0	0	21	25	62	32	33	6	83	0	18	66	0	0	0	40	0	0	26	10	0	67	0	1	0	7	63	0	40
656	ENSG00000049239	0	0	9	0	0	0	0	0	30	51	0	0	46	1	0	0	0	0	0	3	201	0	0	0	0	0	14	0	0	0	0	0	1	0	0	0	0	0	45	0	0	0	0	1	0
657	ENSG00000049245	2969	902	1149	291	1550	2183	1813	2290	1173	1890	1200	3398	2532	5113	1206	794	1438	2393	540	1684	1078	1890	1194	1087	1762	1097	812	1533	835	1114	738	1832	1820	207	2146	1581	491	551	878	343	1225	478	1785	1965	1070
658	ENSG00000049246	571.97	0	49	2.06	233.73	213.64	99	325	199	0	0	0	133	1293.29	254.08	1.13	86	94.03	212	116	0	88	48	0	0	370.02	204.74	1067	65	217	66.39	389	133	0	78	554	278	22	0	27	151.58	58	75	125	2.26
659	ENSG00000049247	0	0	0	0	0.75	14.36	0	0	0	0	0	0	0	32.01	0	0	0	9.97	0	0	0	0	0	0	0	59.98	0	0	31	0	0	0	0	0	0	0	0	0	0	0	1.42	0	0	15	0
660	ENSG00000049249	0	0	0	0	0	0	0	0	0	0	0	0	0	0	0	0	0	0	0	0	0	0	0	0	0	0	0	0	0	0	0	0	0	0	0	0	0	0	0	0	0	0	0	0	0
661	ENSG00000049283	0	0	0	0	8	0	0	0	0	0	0	0	0	0	0	9	0	0	0	0	0	0	0	0	0	0	0	0	0	0	0	0	0	0	0	0	0	0	0	0	0	14	0	0	0
662	ENSG00000049323	33	31	15	130	3	9	0	0	0	41	29	117	156.93	12	8	70	8	16	0	5	18	33	23	21	3	0	0	0	49	23	288	106	1	62	6	59	0	36	0	200	109	48	47	0	78
663	ENSG00000049449	6627.73	733.64	2229.23	2957.74	2158.7	3519.01	1951.41	362.32	214.76	2824.1	1166.07	2228.1	4070.27	6056.82	2757.16	1051.16	1659.17	484.52	248.22	785.93	4501.08	2563.25	2422.04	2532.86	2377.67	936.47	371.9	4886.11	2563.3	4135.74	1463.01	2298.42	3769.34	573.28	1741.32	3333.76	663.48	1092.39	208.78	689.59	7763.4	4403.11	3731.13	804.97	2591.51
664	ENSG00000049540	0	0	0	0	0	0	0	0	0	0	0	0	0	0	9	0	0	0	0	0	0	0	0	0	0	0	1	0	0	0	0	0	0	0	0	0	0	0	0	0	0	0	0	0	0
665	ENSG00000049541	1733	563	1529	642	864	1390	1093	2399	916	1134	900	929	1714	3909	1544	335	843	838	1079	1391	2217	1567	1458	695	1709	1017	1078	1312	1514	1248	538	2428	5414	122	1899	1119	695	569	654	456	781	1339	1679	1609	267
666	ENSG00000049618	420	238	104	524	151	129	84	179	333	435	281	35	410	1121	668	142	520	188	283	284	286	227	288	588	383	76	391	786	807	289	264	665	384	142	244	299	463	483.6	325	480	164	515.55	254	310	450
667	ENSG00000049656	5162	1377	2880	2462	2551	2004	1550	1659	1356	2371	771	1199	2676	22049	4756	426	3098	804	1656	1731	2931	2579	2049	978	2586	1078	1617	3226	1567	1027	814	2049	3054	279	2131	1517	2606	1349	1061	612	2244	2191	2119	2492	1417
668	ENSG00000049759	0	1	25	7	24	71	45	49	240	0	63	0	61	199	0	79	19	47	239	134	240	85	41	159	90	35	11	0	71	126	39	95	133	48	25	12	160	83	125	27	214	67	54	160	30
669	ENSG00000049768	0	28	0	0	0.13	0	0	0	2.62	0	0	0	0	0	0	0	4	0	0	0	0	0	7.31	0	0	0	1	0	0	0	0	0	0	0	0	0	0	0	0	0	0	0	0	0	0
670	ENSG00000049769	0	0	1	0	5.52	0	0	21	5.03	0	0	0	0	0	0	0	26.17	0	0	0	0	0	21.04	0	0	0	1	0	0	0	0	0	0	7	0	0	0	0	0	0	0	0	0	0	0
671	ENSG00000049860	3175.18	772.41	1193.56	417.85	1391.18	1879	645.44	1691.03	196.14	1524.42	1048.13	2349.35	1785.86	4026.85	2633.4	303.81	1006.2	620.04	371	1431.21	1952.81	1729.54	1582.27	817.87	1765.28	824	220.67	1426.65	847.8	2162.26	98.42	2562.21	1900.24	152.8	2426.12	1533	1337.2	1080.3	18	396.13	2455.53	3038.6	2253.68	1644.32	1623.9
672	ENSG00000049883	528	110	113	2	34	404	199.93	435	62	231	207	339	233	923	0	97	108	334	101	206	189	179	335	423	138	187	367	210	236	458	0	435	150	54	345	188	109	166	9	53	178	367	336	362	116
673	ENSG00000050030	0	0	0	0	0	0	0	0	2	0	0	0	0	0	0	1	0	9	0	0	0	0	0	0	0	0	0	0	0	0	0	0	0	0	0	0	0	0	0	0	0	0	0	0	0
674	ENSG00000050130	729	688	933	1143	1305	1688	520	1519	437	1086	874	3171	926	1102	584	77	642	1141	413	1408	1888	1765	1226	336	1304	429	357	2241	1951	1620	20	2421	746	241	1350	931	549	288	721.02	217	1044	2127	1675	1626	409
675	ENSG00000050165	93	0	1	122	0	5	6	9	0	25	20	0	15	517.2	0	4	32	26	28	17	27.41	19	0	0	3	7	0	337	48	0	0	123	0	0	188	9	60	15.17	0	32	0	26	13	10	93.07
676	ENSG00000050327	0	0	0	0	13.93	71.52	5.79	0	5	0	0	0	23.59	0	0	0	1.12	12.74	2.46	3.94	0	1	6.93	5	0	0	0	0	0	1	0	0	6.21	0	0	0	0	0	0	0	28.1	11.21	0	0	20.79
677	ENSG00000050344	2121	504	1504	562	1646	3097	1121	2378	646	738	773	1231	3790	4981	1767	1122	1010	1394	839	1586	1970	3273	2381	1640	2632	1149	1613	2212	2889	2615	538	1810	5618	1032	1479	1665	1224	2124	3276	1880	1779	3016	1871	674	1402
678	ENSG00000050393	2182	2763	1974	1701	1855	1476	2226	2155	2153	1700	1167	1301	2550	6896	4836	1249	2431	2614	1350	1814	6187	3649	1672	2382	1771	2609	2114	3656	3922	2424	2274	5257	4099	421	2455	1972	1243	1337	3161	914	3869	1488	1621	2826	1175
679	ENSG00000050405	1566	133	2009	2117	1009	2117	421	577	106	2723	362	2011	703	1143	2244	649	1285	320	608	470	2741	3354	2163	652	498	143	663	1256	1107	2817	899	1675	1385	235	2607	2374	242	1772	493	1161	1038	3310	3066	1559	1861
680	ENSG00000050426	1108	27	321	274	141	296	77	101	280	360	143	164	87	454	1281	193	304	224	160	290	142	189	235	80	215	149	151	122	353	589	49	440	432	206	315	236	161	623	0	274	80	384	346	218	324
681	ENSG00000050438	44	125.47	21	16	81.06	45.1	181.21	372	296.61	53.34	133.61	2	311.62	561.48	90	0	69.13	144	124	365.86	42	136.07	6	224.95	206	235.7	76.34	0	362	80	311	488.93	67	23	269	113.47	76	21.45	325	180	833.19	44.19	60	352.93	33
682	ENSG00000050555	1	0	1	0	55	0	0	27	37	5	0	0	61	0	0	0	1	16	4	41	78	88	36	2	0	0	129	16	95	3	289	55	0	1	77	16	0	67	1	31	0	27	9	3	61
683	ENSG00000050628	0	0	0	0	0	0	1	0	0	0	0	0	0	0	0	0	0	0	0	0	0	0	0	1	0	0	0	0	0	0	0	0	0	0	0	0	0	0	0	0	0	0	0	0	0
684	ENSG00000050730	0	0	0	0	0	53	0	0	0	0	0	0	0	0	0	0	0	0	0	0	0	0	0	0	0	0	0	0	6	0	0	0	0	0	0	0	0	0	0	0	0	0	0	34	0
685	ENSG00000050748	795	676	901	543	1032	858	767	1014	554	1380	804	1298	1367	4473	683	143	786	395	283	560	507	1176	968	420	548	1008	342	1398	944	1135	47	525	959	162	1477	998	537	489	1060	242	839	961	1605	1274	594
686	ENSG00000050767	0	0	0	0	0	21	2	0	0	0	0	0	0	0	0	0	0	0	0	9	0	0	0	0	0	0	0	0	0	0	0	0	1	0	0	0	0	0	0	0	1	0	0	0	0
687	ENSG00000050820	345	160	465	139	616	258	285	328	383	773	285	60	324	1509	282	105	307	318	124	316	1073	414	364	469	201	547	340	1408	223	73	2	199	471	104	366	307	514	136	41	147	343	255	199	236	170
688	ENSG00000051009	121	0	75	5	56	447	17	15	107	48	57	0	29	478	317	1	56	20	61	82	58	71	176	72	91	0	43	36	103	80	0	80	169	21	105	14	0	132	0	97	28	98	145	79	124
689	ENSG00000051108	1331	943	1543	0	1526	2567	9686	374	6	2240	140	1646	790	2191	1493	253	570	170	324	86	397	1465	2859	404	11507	345	61	3911	1066	837	0	1166	4541	25	2036	2062	77	900	219	142	1599	4062	2148	565	1201
690	ENSG00000051128	0	5	0	0	42	0	31.64	0	22	0	0	0	24	0	0	0	0	36.8	0	20	0	0	15	0	0	0	0	46	2	50	257	24	0	0	0	39	0	0	138	0	0	0	0	3	8
691	ENSG00000051180	1742	5137	1348	521	979	1819	3908	3496	1212	2320	2835	1842	4405	4809	2235	822	1726	3272	1251	3090	3624	2045	1736	2480	3020	3887	2088	2625	2813	3603	1665	4866	3896	208	2884	2304	1728	973	2252	1030	2471	1469	1381	5369	666
692	ENSG00000051341	28	580	191	308	294	38	546	555	664	751	606	0	1088	819	200	43	355	389	360	463	474	461	310	773	264	72	87	613	405	259	75	381	0	57	380	457	0	375	2298	627	151	553	259	840	648
693	ENSG00000051382	364	1142	313	716	574	783	772	688	495	655	815	105	1576	1060	872	399	866	859	692	699	737	606	606	563	1085	486	543	537	888	499	163	1120	537	239	766	1070	1043	478	577	677	205	724	616	923	432
694	ENSG00000051523	104	67	118	187	139	23	87	33	118	33	21	3	83	1032	147	84	1102	36	145	157	777	229	283	660	18	0	237	187	119	274	813	788	1089	62	314	56	30	470	544	132	256	102	353	135	546
695	ENSG00000051596	4650.23	904.42	1451.72	819.04	1130.54	1555.55	1554.42	1814.06	1126.19	1400.44	1784.12	2032.68	1566.6	6478.84	2990.84	405.48	1247.84	1096.52	500.56	2152.95	3190.37	1455.14	1988.12	496.68	1548.2	1835.75	829.34	3042.17	1618.6	2157.74	854.49	2197.93	4857.31	188.06	1808.96	1652.47	1685.77	857.66	1137.29	361.84	1910.86	1634.47	1170.96	1046.19	443.15
696	ENSG00000051620	1614	482	775.82	1324	1032.73	1123	772	642	249	1105.86	415.83	3432	580	1170	2174.07	1013	904.75	966	657	637	2252.65	952.74	1127.83	424.94	748	558	1240.18	2401	1187.37	1398	1431.6	1718.72	4354.59	304	893	1154.32	291	616.71	523	281	832	892	1006	733	870
697	ENSG00000051825	242.41	88	236.55	52	255	434	489	645	201	287	345.77	113	433	0	586.53	87	197	513	106	482	323	377	393	352.26	498.21	413.34	135	179	470.55	549	1	396	67	28	730.57	427	144	250	259	62	1132.68	493	465.22	671	147
698	ENSG00000052126	114	295	44	213	213	150	365	515	291	228	301	0	511	1094	133	12	527	461	333	573	95	235	142	921	463	563	474	151	542	772	107	620	1129	209	222	780	36	190	215	429	785	140	40	911	407
699	ENSG00000052344	7907.76	2035.66	4189.49	3446.76	6288.1	2449	3302.7	2844.02	1260.44	6135.28	2439	4837.66	3760.72	13596.65	16627.87	1878.16	7224.83	3220.58	1426.79	3699.7	2859.04	5422.48	4467.3	701.4	3397.87	822.42	1368.98	8120.75	1879.38	6148.35	3209.92	4483.38	6282.21	643.44	6063.89	3903.2	4694.07	3340.23	4325.85	2309.25	4328.31	9326.84	5705.9	4382.71	4092.44
700	ENSG00000052723	2457	1061	1138	701	1440	2582	994	1801	837	1505	1096	1272	2418	1817	2097	544	1289	834	739	2193	1799	2072	1110	1213	2410	1523	863	938	1673	2031	1386	1978	2468	119	1410	986	697	866	711	526	1391	1163	1145	1322	423
701	ENSG00000052749	403	906	728	661	468	625	168	171	881	687	341	221	623	354	831	82	605	387	336	337	416	435	598	293	144.58	1080	549	889	150	338	367	314	285	115	772	485	725	335	868	386	257	262	288	552	388
702	ENSG00000052795	202	647	275	265	606	288	867	763	637	275	319	475	1295	1392	99	386	865	196	401	637	208	147	274	1244	769	2203	368	672	1470	1035	322	1082	53	95	217	87	184	166	406	269	283	212	439	231	664
703	ENSG00000052802	29276	4202	13629	4620	2268	9796	1521	7010	790	19218	11053	9180	6712	17148	7039	2271	13900	29513	1762	2949	16281	31609	4528	8389	6951	244	2179	14144	8162	27570	2311	12813	10681	884	20629	22762	3249	3515	2326	1120	7426	25196	18497	7917	4266
704	ENSG00000052841	574	270	335	914	128	479	535	376	363	401	223	103	537	398	328	51	803	478	307	404	654	568	439	180	345	329	41	482	115	246	323	486	153	58	356	526	377	352	30	426	868	733	535	852	268
705	ENSG00000052850	0	0	0	0	0	0	0	0	0	0	0	0	0	0	0	0	0	0	0	0	0	0	0	0	0	0	0	0	0	0	0	0	0	0	0	0	0	0	0	0	0	0	0	0	0
706	ENSG00000053108	0	1	0	0	0	0	0	0	0	0	0	0	0	157	2	0	0	0	0	0	0	1	0	0	0	0	0	0	38	0	1	0	0	0	0	1	0	0	1	0	0	0	0	0	0
707	ENSG00000053254	491.65	1446.7	489.63	662.85	426.12	863.46	404.02	1304	1339.9	918.2	623.09	741.93	655.04	799.62	2396.21	304.94	940.02	866.55	627.05	1723.3	747.86	989.3	374.74	683	966.03	770.81	482	1580.23	1005.45	1139.93	326	885.16	1278	454.51	1489.82	2221.08	933.77	918.67	374	1176.91	958.99	1096.51	705.81	1612.13	1074.19
708	ENSG00000053328	0	12	0	0	0	0	0	0	0	0	0	0	0	0	0	0	0	0	0	0	0	0	0	0	0	0	0	0	0	0	0	0	0	0	0	0	0	0	0	0	0	0	0	0	0
709	ENSG00000053371	321	161	407	102	679	671	49	184	163	341	104	978	172	242	630	53	318	90	122	239	459	509	785	246	226	377	79	1280	493	421	64	458	2310	13	208	303	181	245	388	119	328	438	591	177	77
710	ENSG00000053372	4014	1817	2757	1251	2833	2311	1737	1528	2442	1751	1212	1511	2021	4686	4118	666	2086	1638	1221	2019	3121	2422	2352	1210	2733	1920	1410	3898	2011	2528	2172	3175	9878	226	2227	1799	1295	1203	2181	729	1203	1950	2210	2531	1062
711	ENSG00000053438	0	0	15	0	1	26	0	35	24	0	19	0	0	0	0	0	0	19	2	9	1	17	0	0	0	0	5	0	0	0	0	23	2	0	0	0	3	0	0	0	2	0	0	0	38
712	ENSG00000053501	37	53	103	0	307	161	49	182	180	66	79	412	115	31	200	33	27	64	155	139	452	176	122	175	18	99	277	358	92	154	162	31	599	21	55	98	16	83	132	4	86	84	108	43	43
713	ENSG00000053524	0	0	0	0	0	0	0	0	0	22.03	0	1	0	0	0	0	0	0	0	0	0	0	0	0	0	0	0	0	0	0	0	12.19	0	0	0	0	0	0	0	0	0	1	0	0	0
714	ENSG00000053702	3	0	0	0	0	0	2	0	0	0	15	0	0	0	0	16	0	0	0	8	0	13	0	27	0	0	7	0	0	0	15	0	0	0	0	0	0	41.16	0	8	0	0	0	0	0
715	ENSG00000053747	0	0	0	0	0	0	19	43	0	0	0	0	0	8	0	0	87	0	0	136	0	0	0	0	10	0	0	0	11	0	1	0	0	0	0	0	0	2	0	0	0	9	7	5	0
716	ENSG00000053770	1150	520	823	446	725	1059	760	1158	829	1419	809	2464	533	2284	1711	212	2163	741	351	1512	1170	1953	819	1609	1460	765	503	1691	1600	2536	438	2012	664	87	1137	1425	368	643	639	381	1345	821	939	1674	1524
717	ENSG00000053900	947	292	764	532	366	1011	429	884	335	941	356	980	824	714	436	75	831	706	138	632	643	843	1334	281	843	190	323	452	665	1351	323	1757	476	71	1384	790	190	359	40	518	364	1099	1314	1217	1216
718	ENSG00000053918	0	0	0	0	0	0	0	0	0	0	0	0	0	0	23	0	0	0	0	0	0	0	0	0	0	0	0	0	0	0	0	0	0	0	0	0	0	0	0	0	0	0	0	0	0
719	ENSG00000054116	1727	296	669	408	799	1540	576	603	593	856	683	1287	542	1119	1993	297	1047	736	353	916	1497	888	849	420	600	437	711	1598	763	1480	800	1037	4009	137	734	322	641	437	686	332	893	819	895	612	420
720	ENSG00000054118	2021.21	2673.55	2821.5	1636.91	1879.98	2739	2832.97	3927.99	2659.95	3247.98	2284	1637.51	4138	7137.68	2655.99	614.44	2893.97	3191	968.04	4389.98	1803.44	4145.96	3331.98	3002.89	2853.99	2941.93	1760.71	3086.4	3035.79	4081.9	1748.5	3792.81	6270.79	397.3	3669	2486	1778	1853.84	1785.87	665	2395	2685.99	3194.98	4156.97	1698.13
721	ENSG00000054148	6215	559	621	2586	635	1012	1185	2062	416	964	1163	7597	744	4202	6911	1164	1831	2464	1334	759	1490	1038	1154	1262	1276	672	1120	4301	1300	3292	1718	2188	6074	353	821	1167	475	825	73	301	3234	922	1091	1014	1356
722	ENSG00000054179	0	0	0	0	0	0	0	0	0	0	0	0	0	0	0	8	0	0	0	0	0	0	0	0	0	0	0	0	0	0	0	0	0	0	0	0	0	0	0	0	0	0	0	0	0
723	ENSG00000054219	0	0	0	0	11	0	22	0	60	0	0	0	0	0	0	0	0	0	0	0	0	0	15	0	0	0	0	0	0	0	0	0	0	0	0	0	0	0	0	0	0	0	0	0	0
724	ENSG00000054267	389	684	288	459	586.26	667	867.34	293	389.2	650.72	170.02	222	540.14	871	1206.42	83	655.01	503	422	517	595.45	584	501.67	1425.29	354.84	442	342.69	894	498.38	721	166	521	416	85	391.01	651	107.99	651.44	541	500	1061	730.44	266	737.54	367
725	ENSG00000054277	429.87	4.91	65.24	45.07	12.82	937.85	2.76	41.3	14.62	55.43	5.35	221.33	1.13	1566.44	46.92	107.58	569.91	26.94	18.88	94.7	32.97	10.21	67.31	0	9.69	12.82	61.76	16.45	16.61	9.31	120.59	135.78	1024.76	5.81	77.42	331.33	154.76	298.08	25.01	0	106.06	325.2	125.73	65.55	416.15
726	ENSG00000054282	380.93	117.85	226.95	249.97	88	108.86	200.76	208.92	80.96	221.59	74.83	298.1	129.69	630.81	356.93	128.53	99	295.95	303.49	233	679.73	215.91	222.39	47	198	182.96	141	122	423.86	320.52	335.89	840.79	1213.91	27.86	238.93	397.65	38.91	227.84	299	284.88	249.67	242.75	206	252.47	62.82
727	ENSG00000054356	0	0	0	0	0	0	0	0	0	0	0	0	0	0	0	0	0	0	0	0	0	0	0	0	0	0	0	0	1	0	0	0	0	0	0	0	0	0	0	0	0	0	0	0	0
728	ENSG00000054392	31	63	3	133	34	0	0	31	0	0	6	0	0	109	0	0	3	0	12	7	27	0	0	0	17	0	0	0	8	0	12	0	0	3	0	0	0	21	0	0	86	39	0	9	33
729	ENSG00000054523	142.5	311	275.32	278	546	300.18	489	447	253	607	159.63	0	507	736	454	135	398	256	455.73	508	196.48	449	218.93	399.58	519	222	811.29	601.09	440.25	231.2	0	625	534.08	108.01	286	250	674	169.38	870	110.16	156	449	413	531	557.92
730	ENSG00000054598	0	13	0	0	9	11	6	0	0	0	0	0	0	0	0	1	0	0	19	3	0	0	18	0	0	0	2	0	0	0	23	19	0	0	0	0	0	0	0	0	0	9	1	0	13
731	ENSG00000054611	52	114	117	19	34	175	43	57	17	134	108	0	111	462	616	38	178	128	52	128	315	134	93	98	143	38	178	5	53	110	0	87	83	0	115	125	30	218	369	35	1	65	128	135	59
732	ENSG00000054654	547	2338	1438	1509	1813	1091	932	3043	2052	1664	2698	140	1402	3323	2312	73	1657	2065	1969	2370	1664	2005	2339	1887	1853	2268	912	1241	1840	3722	1041	4116	114	260	2399	1726	544	3705	3795	2751	1362	2937	2339	3323	2088
733	ENSG00000054690	0	70.21	97.57	0	1.01	58.28	0	3.02	0	12.09	51.38	1.03	36.12	1.01	62.64	37.82	11.08	0	2.01	2.02	39.86	64.87	73.77	34.13	20.22	8.08	9.22	0	4.07	43.32	0	64.39	2.04	2.12	110.77	27.58	2.01	47.47	2	21.36	1.01	119.31	51.35	17.15	6.16
734	ENSG00000054793	69	59	74	5	0	2	39	108	30	87	7	3	16	411	10	75	51	31	149	34	152	94	5	58	54	6	141	0	144	303	67	147	0	45	41	207	3	62	134	237	264	68	43	211	10
735	ENSG00000054796	0	0	0	0	0	0	0	0	0	0	0	0	0	0	0	0	0	0	0	0	0	0	0	0	0	0	0	0	0	0	0	0	0	0	0	0	0	0	0	0	0	0	0	0	0
736	ENSG00000054803	0	0	0	0	0	0	0	0	0	0	0	0	0	0	0	0	0	0	0	0	0	0	0	17	0	0	0	0	0	0	0	0	0	0	0	0	0	0	0	0	0	0	0	0	0
737	ENSG00000054938	0	0	3	0	0	0	0	0	0	0	0	0	0	0	0	0	0	0	0	0	0	0	0	34	0	0	0	0	0	0	0	0	0	0	0	0	0	0	0	0	27	0	0	0	0
738	ENSG00000054965	121	90	51	17	171	14	81	25	247	53	33	28	134	701	5	33	77	5	106	110	249	79	64	0	84	408	215	82	159	79	60	225	0	40	145	137	61	32	1	173	17	77	90	229	48
739	ENSG00000054967	154	0	5.25	8	99	28	0	23.09	52.43	70	3	0	130	0	59.81	24	44	45	0	49	0	34.79	119	0	3	0	45.56	44.52	24.9	69.45	0	93.42	228.88	10.55	29	80.39	35	77.8	94	13	35	151.23	27	44	27
740	ENSG00000054983	0	6	61	0	6	0	0	187	0	5	0	284	67	0	1	0	0	4	68	60	0	31	56	0	50	0	2	5	84	4	0	109	44	0	159	252	0	12	0	11	0	82	88	91	0
741	ENSG00000055044	9321.61	4120.87	6983.39	2625.84	7808.91	7776	6722.92	4151.98	4367.16	8093.39	8767.93	7402.81	4156.48	8150.18	7356.03	1525.6	2421.89	4447.92	2666.84	4079.76	6907.53	8345.71	5967.46	3286.42	7094.92	3410.99	3302.62	12382.47	7506.27	11762.82	4345.83	10745.82	13616.55	810.91	6159.88	5412.54	1823	4526.82	2262	2472.95	6437.7	5651.29	5602.64	5269.53	4549.84
742	ENSG00000055070	3551.71	1386.36	1243.44	861.58	1725.35	1319	1308	1419	1455	1704.65	1257	2326.52	1256.38	4011.73	3592.68	539.71	2224	1523.71	394	1781	3022.85	1919.65	1059	698.68	1252.8	848	1725	2982	1748.8	1960.5	1102	2300	3799.55	148	2171.75	1912.7	610	1111	1229.86	316	1012.73	897	1110	2453.72	936
743	ENSG00000055118	125	0	0	30	7	0	0	5	7	0	0	87	0	85	1	7	127	0	0	0	0	72	0	0	15	0	0	262	9	6	1	49	10	1	0	0	0	0	0	0	0	0	1	0	0
744	ENSG00000055130	3081	930	1512	1057.24	1334	1725	1980.11	2007	1113	2253	129	1046	1643	2094	1916	134	1624	2035.58	280	852.84	193	1752	1591	1300	1204	1942	700	2118	965	1352	348	877	1513	122	1813	926	634	721	2607	413	1018	1265.2	1074	903	1067
745	ENSG00000055147	809	295	345	315	441	785	110	560	319	312	259	929	637	432	650	144	314	246	15	482	886	659	429	291	533	245	258	767	299	659	0	266	392	80	684	557	397	90	22	209	434	627	322	457	234
746	ENSG00000055163	275	206	0	57	113	6	34	444	0	218	46	0	256	1304	777.93	0	10	110	388	51	55	0	0	0	112	282	76	0	3	154	2	66	0	10	1	105	33	34	0	0	0	27	0	87	136
747	ENSG00000055208	861	339	277	51	201	141	164	128	37	207	122	340	147	1019	281	152	220	91	217	164	291	162	220	237	348	142	479	550	414	449	72	757	534	109	307	135	7	209	460	112	338	146	117	62	361
748	ENSG00000055211	177	129	112	422	185	384	110	479	161	274	82	736	188	1428	694	53	341	310	420	250	883	483	369	466	230	294	95	885	568	241	7	608	748	47	352	614	263	185	160	131	66	638	264	333	368
749	ENSG00000055332	43	1	624	30	63	96	0	0	0	23	26	20	30	23	0	0	0	49	2	21	0	102	24	0	0	0	5	45	0	32	0	0	559	0	70	1	3	7	0	1	62	233	102	0	44
750	ENSG00000055483	625	471	689	643	552	501	509	618	818	556	474	226	466	824	164	160	492	368	203	569	885	757	539	643	577	846	621	852	335	434	455	439	1169	109	480	638	272	549	80	636	731	662	518	382	336
751	ENSG00000055609	2221.62	2605.1	966.5	2163.25	1473.98	733	2030.7	1721.25	1987.19	1257.09	938.27	455	2804.58	4569.17	3378.62	368.73	1980.34	836.89	1578.5	1694.54	743.57	1214.15	1310.81	2444.96	1896.6	942.42	1565	973	2141.83	1785.07	1116	1215.8	1018	366.45	1259.7	921.07	910.33	2104.57	1054.21	2178.97	926.5	901.79	1188.13	1992.83	2163.61
752	ENSG00000055732	0	0	0	0	0	0	0	0	0	0	0	0	0	0	0	0	0	0	0	0	0	0	0	0	0	0	0	0	0	0	0	0	0	0	0	0	0	0	0	0	0	0	0	0	0
753	ENSG00000055813	0	0	0	0	0	0	8	0	0	0	0	0	0	0	0	0	0	0	0	0	0	0	0	0	0	0	0	0	0	0	0	0	0	0	12	0	0	0	0	0	0	0	0	0	0
754	ENSG00000055917	610	643	321	167	508	592	308	569	222	811	218	1585	490	230	1183	182	62	462	280	195	1264	314	692	527	566	80	552	1562	928	501	446	568	1896	143	492	633	84	381	337	324	298	546	537	430	339
755	ENSG00000055950	2275.99	873	1555.99	603	1317	1128	1239	1119.98	1541	1368	959	1209	1180	2982	2127	366.95	1402.99	1218	869	1121	2832	1331	1232.99	789.02	1496	1022	1084	1297.98	1635	2229	719	3013	3161	234	1355.99	1277	703	660	470	464	1518	924	1207.99	1477	483
756	ENSG00000055955	0	0	3	0	6	0	0	0	0	0	0	0	0	0	0	0	0	0	0	1	0	0	3	0	0	0	0	0	28	3	0	0	0	0	0	10	0	0	0	3.57	0	0	1	0	15
757	ENSG00000055957	0	0	0	0	0	0	0	0	0	0	0	0	0	0	0	0	0	0	0	0	0	0	0	0	0	0	0	0	0	0	0	0	0	0	0	0	0	0	0	0	0	0	0	0	0
758	ENSG00000056050	1020	253	617	121	417	469	558	658	172	860	403	393.81	394	1190	475	124	194	152	415	339	1073	712	501	366	766	186	366	1036	1124	1236	669	731	657	109	582	243	146	520	0	20	825	586	458	283	145
759	ENSG00000056097	1938	623	1246	712	1708	1703	1543	1091	870	1639	1084	1392	1233	3797	1531	284	1639	690	440	1287	1818	1470	1665	1297	897	1293	974	818	1580	1727	1708	2136	1510	157	1202	734	1005	1209	21	376	569	1186	1932	1877	696
760	ENSG00000056277	0	155	112	150	6	39	20	1	6	116	93	256	46	1	86	0	33	56	24	13	260	25	59	18	0	35	14	0	92	24	7	175	77	8	174	5	0	67	0	13	187	81	68	9	10
761	ENSG00000056291	79	0	60	0	7	95	10	40	0	128	99	0	0	0	139	0	54	0	0	43	24	0	99	0	132	0	0	0	80	1	0	25	629	0	76	23	0	0	0	6	0	32	59	62	0
762	ENSG00000056487	0	31	8	0	0	0	22	46	10	13	10	0	57	170	77	5	38	14	100	25	0	18	5	24	13	0	73	45	65	0	32	56	98	17	46	59	17	1	41	45	0	2	8	24	32
763	ENSG00000056558	0	0	0	0	0	0	0	0	0	0	0	0	0	0	1	0	0	0	0	0	0	0	0	0	0	0	0	0	0	0	0	0	0	0	0	0	0	0	0	0	0	0	0	0	0
764	ENSG00000056586	413	287	273	286	293	207	389	348	218	337	209	580	190	1174	269	174	350	258	386	320	722	393	380	575	520	499	715	476	605	337	347	426	720	90	345	201	144	175	186	376	285	351	341	413	584
765	ENSG00000056736	0	0	0	0	60	4	37	15	0	0	54	0	77	0	16	19	1	82	0	34	0	38	28	51	15	0	0	84	70	31	0	148	2	0	28	42	0	31	0	0	75	63	29	20	48
766	ENSG00000056972	455	26	184	6	125	212	122	58	24	104	363	187	45	0	0	3	69	2	34	82	263	375	67	43	57	23	380	15	170	22	0	53	78	5	168	253	285	69	0	13	99	105	163	150	52
767	ENSG00000056998	0	220	5	0	1	2	3	0	85	14	80	0	115	0	0	25	0	2	0	55	0	0	28	0	67	0	25	119	51	56	0	118	0	22	31	0	0	21	0	11	103	26	24	116	93
768	ENSG00000057019	3	0	182	419	104	79	39	220	0	94	22	194	120	61	183	16	20	212	55	98	50	113	113	150	67	17	57	44	122	100	421	141	99	63	82	87	149	102	0	104	85	184	102	31	109
769	ENSG00000057149	0	0	0	0	0	0	0	0	0	0	0	0	0	0	0	0	0	0	0	0	0	0	0	0	0	0	0	0	0	0	0	0	0	0	0	0	0	0	0	0	0	0	0	0	0
770	ENSG00000057252	10528	3863	3380	2615	2704	4230	2734	8058	4356	5224	4431	3804	5488	12569	9432	1417	3354	4563	2381	8181	6638	9711	3896	3607	6363	1661	2882	7208	5578	13516	1446	8364	5433	930	9592	6013	1953	2895	3430	2715	5759	9730	4606	5500	3659
771	ENSG00000057294	2140.99	2440	1225	1298.96	1608	3193	1406	1230	1279	2401.12	1852	708	2854	2287.63	2669	502	2627.99	2619	457	2203	925	1909	1783	558	796	1041	720	2683	1413	1038	252	1583	2093.99	215	1650	1615	1286.99	546	454	307	1044.98	1858	1884	1966	910
772	ENSG00000057468	0	0	9	0	0	0	0	23	0	0	39	0	0	0	0	1	20	22	0	24	0	11	0	0	0	0	0	0	0	0	0	32	0	0	10	0	0	0	13	0	0	3	17	0	0
773	ENSG00000057593	0	0	0	0	0	0	0	0	0	0	0	0	0	0	0	0	0	0	0	0	0	0	0	0	0	0	0	0	0	0	0	0	0	0	0	0	0	0	0	0	0	0	0	0	0
774	ENSG00000057608	5296.72	3068.96	9603.91	1787.97	4555.91	6318.98	5081.98	3937.93	4258.91	10279.91	4008.9	1654.64	5134.91	7828.61	5049.8	1175	4162.86	4679.97	763	4807.96	5211.87	7506.93	4446.92	4143.95	4100.93	4583.92	1821	3678.94	3662.94	7732.91	1931	6828.38	7633.73	544	5670.98	3513.97	1567	2195.98	1669.99	980.99	6292.86	3863.96	6315.94	4720.76	2387.96
775	ENSG00000057657	162	151	3	0	0	10	103	76	1	114	76	49	61	491	176	0	32	7	14	1	0	52	0	0	12	0	0	0	0	11	0	0	0	0	0	5	0	0	0	0	375	0	0	71	0
776	ENSG00000057663	5262	2507	1850	645	2355	2798	5530	4040	3521	1886	1950	5108	3304	10154	6255	432	3105	3409	1087	3399	1810	2846	2066	3480	4291	3243	1145	2629	2278	3236	1652	4250	4103	142	2771	1762	1331	874	719	662	2938	2072	2019	2369	1117
777	ENSG00000057704	117	34	100	185	216	79	305	117	7	244	27	162	169	5	135	118	127	41	80	20	118	274	87	89	124	0	24	0	119	308	0	53	172	0	76	56	130	0	0	10	190	428	154	135	29
778	ENSG00000057757	3676	1216	1544	622	1129	2151	1359	1480	1090	1373	540	2230	2063	5540	2570	446	1868	1317	619	1877	2929	1869	1491	1122	1422	1963	906	2774	1802	2198	2707	3020	4517	316	1329	913	645	834	957	416	1678	1032	1615	1788	851
779	ENSG00000057935	1337	565	249	416	572	507	762	517	589	1044	894	355	1002	1418	928	248	627	571	273	749	705	613	468	672	622	457	471	753	778	727	861	963	803	279	776	952	204	340	669	477	483	354	288	723	433
780	ENSG00000058056	0	199	6	0	0	8	110	24	36	0	50	0	144	611	3	22	0	57	79	57	206	0	14	7	79	211	2	0	210	5	21	186	0	22	0	0	0	4	0	0	13	1	69	59	25
781	ENSG00000058063	1907	673	951.28	987.66	897	1026	493.13	937.39	405	1597.04	683	661.73	712	1010.67	850.43	517.44	915	884	605.94	1019	1406.11	1323	857	159.36	985	473	300.83	553.67	943.91	1641	729	1389.13	630.33	413.25	2024	1299.1	894	823.67	378.71	824.82	428	1965	1188.62	1222.68	1100
782	ENSG00000058085	0	17	2	0	93	24	0	93	0	0	0	0	50	0	0	5	30	0	45	111	0	3	0	113	125	0	84	5	0	0	15	63	0	55	152	192	0	20	0	0	65	29	24	211	67
783	ENSG00000058091	0	26	0	0	66	0	0	13	55	7	88	0	9	147	5	25	0	24.11	0	0	0	12	0	2	0	0	0	0	0	0	0	22	0	0	34	0	0	0	0	0	0	18	4	107	16
784	ENSG00000058262	6045.19	2484.69	1461.95	1720.41	1372.78	1546	1799.71	2924.76	1045.74	2557.88	1167.89	1313.87	2641.87	4710.75	3440.96	805	2203.56	1862.54	1003.4	1980.76	2601.75	2342.68	1629.78	1475.73	1766.56	740	1240	5067.54	1215.61	1763.34	1760.67	1638.21	2941.99	384	2458.97	1961.73	2182.99	1175.52	614	988.28	2526.65	2916.6	1941.88	2717.84	1221.59
785	ENSG00000058272	1529.84	1263.97	1066.92	630	1662.75	1346.99	1239.94	1030.97	421.98	1301.88	813.41	1175	1019.93	901.24	1515.93	440	686.87	804.43	864.72	1029.95	1623.83	1791.85	1165	1399.92	893.95	1074.95	923.55	1207	1327.76	1193.02	912	1157.82	2649.36	237	1447.98	1111.98	856.99	1303.55	394.99	549.98	1878	1139.87	1154.8	1388.52	894.84
786	ENSG00000058335	0	52	68	9	15	49	0	28	0	7	19	0	0	10	48	0	59	20	0	0	0	69.69	23	65	0	0	0	170.41	0	6	0	0	0	3	53	0	0	1	0	0	0	100	78	0	114.96
787	ENSG00000058404	0	0	0	0	1	0	0	0	0	0	0	0	0	0	0	0	0	1	0	0	0	0	0	0	0	0	0	0	0	0	0	0	0	0	0	0	0	0	0	0	0	0	0	0	0
788	ENSG00000058453	19	0	0	0	7	0	12	25	0	31	0	0	10	0	6	0	36	23	14	3	0	18	0	0	128	0	0	139	0	3	0	58	16	0	15	21	0	20	0	0	0	1	11	21	10
789	ENSG00000058600	1083.82	711.71	1015	182	590.84	814	423	715.69	799	584.94	690.87	174	833	1640.49	760	143	955.63	518.59	305	883.74	544	879.29	916.15	262	263.73	595	269	863.81	691.29	609	561	689.77	1649	145	841.81	551.76	745.71	456.95	134	438.54	329.01	725.01	868.58	681.9	701.54
790	ENSG00000058668	107	7	83	10	0	185	97	52	68	59	203	5	116	105	32	51	49	66	133	336	298	236	105	303	112	3	147	111	233	316	126	281	195	25	93	145	59	171	111	233	0	255	133	120	196
791	ENSG00000058673	1226.39	823.11	1082.84	932.1	918.8	1558.56	2115.93	1002.16	1468.44	1286.86	1311.72	526	2116.3	1138.65	1091.51	189.23	1219.78	1117.18	749.84	1389.32	500.19	1432.04	1185.18	1484.22	1164.61	813.83	706.99	1220.72	1005.67	1898.17	671.78	1319.61	2538.09	141.83	1967.61	692.01	136.09	923.96	246.8	423.37	1008.77	1369.77	1448.33	1702.79	822.15
792	ENSG00000058729	2402.83	571	940	1132	634.97	939	1145	1752	1197	912	944	1071	2069.79	1857.23	1318	150	804.1	992	329	1471	1846.35	1269	761	807	823.47	1349	554	2821	1847.14	2573	563	2544.57	685	227	1309.26	1602	898	344.64	84	384.54	1022	756	804	1924.49	630.71
793	ENSG00000058799	1479	464	504	387	717	547	407	631	262	682	206	2056	1183	2451	341	170	594	519	284	682	1249	598	376	214	274	103	262	915	644	1448	0	563	807	129	835	780	288	620	854	119	585	1020	538	638	298
794	ENSG00000058804	2062	1294	1242	745	2269	2120	1777	1742	1208	1228	1093	1862	2189	608	1949	451	1984	1258	1048	3115	3065	2407	2063	981	2301	686	2200	3165	1553	3103	514	2665	1448	578	2693	1819	1051	1073	960	868	2951	2658	2273	2425	701
795	ENSG00000058866	0	0	0	0	0	0	0	0	0	0	0	0	0	1	0	0	0	0	0	0	0	0	0	0	0	0	1	0	0	0	0	0	0	0	0	0	0	0	0	0	0	0	0	0	0
796	ENSG00000059122	0	0	157	193	23	48	119	40	121	101	91	0	297	38	0	0	40	48	142	198	104	92	67	292	206	223	65	119	44	101	0	5	0	44	181	130	143	102	133	74	107	67	177	0	198
797	ENSG00000059145	664.06	148.85	141.1	160.17	346.08	109.12	366.53	152.63	148.68	274.25	148.1	141	266.68	1172.56	431.04	50	529.68	115.37	147.74	127.73	304.69	277.11	127.15	238.1	100.6	69.21	193.09	299.13	174.93	318.22	142	80.26	761.54	54	309.43	202.14	88	122.08	73	48	113.45	192.61	198.22	207.37	353.45
798	ENSG00000059377	0	0	0	0	0	0	0	0	0	0	0	0	3	0	0	0	0	0	0	0	0	0	0	0	0	0	1	0	0	0	0	0	0	0	0	0	0	0	0	0	0	0	0	0	0
799	ENSG00000059378	75	168	0	0	0	0	319	170	341	62	0	0	308	44	0	13	0	46	20	26	0	87	0	199	0	0	7	2	190	0	0	113	12	39	0	0	0	0	481	0	220	24	0	123	1
800	ENSG00000059573	768	376	368	221	160	433	97	259	136	511	190	319	518	1111	22	106	373	479	166	403	83	282	460	65	153	283	136	337	269	38	324	300	346	25	231	418	1	29	394	151	358	311	258	158	182
801	ENSG00000059588	0	31	90	11	122	11	57	57	87	93	96	151	33	0	0	2	69	27	55	114	286	142	17	206	35	171	82	451	84	35	0	32	30	19	50	7	10	263	8	3	143	181	45	7	113
802	ENSG00000059691	1385	245	581	152	1076	1066	429	699	482	713	632	1124	1031	1688	549	204	1036	530	96	358	453	736	791	559	441	1021	101	378	238	1127	622	716	1881	18	947	447	282	522	41	234	1123	720	705.49	881	403
803	ENSG00000059728	141	63	51.44	41	229	51	190	106	50.39	18.16	7	54	116	0	409.63	1	25.23	86	97	38.28	71	64.61	32.29	67	44	0	3	58	213.39	30.08	163	267	246	30	160.14	164	21	50.1	0	87	55	23	93	399	100.36
804	ENSG00000059758	229	248	134	82	408	103	105	159	50	186	190	79	250	307	42	5	228	185	136	140	206	108	151	106	181	1054	216	105	384	208	71	244	22	13	259	261	82	65	0	64	30	167	276	50	197
805	ENSG00000059769	518.69	320.83	405.78	148.62	610.22	347.09	757.01	693.11	458.62	486.94	510.56	205	948.83	3315.33	663.41	514.69	182.98	691.52	774.7	376.88	641.64	442.4	215.15	484.94	691.91	567.01	512.95	539.67	1088.68	805.42	233.57	1221.97	568.61	135.26	613.33	753.59	169.63	615.75	257.7	520.9	519.19	619.31	332.87	580	230.75
806	ENSG00000059804	25366.92	16332.98	13786.59	7105	10794	20592.38	10369.84	15572.9	13046.98	18534.97	8081.57	9715	21526.97	25335.95	13327	3303	14330.98	24805.26	4348.97	14164.99	13997.27	14350	16907.99	5334.31	10505	5352	4439	15833	7558.65	22026.46	1612.93	11988.65	20275.97	1400.63	19499.82	13349.98	7335	5456	4146.99	4067	19207.88	22743.59	16547.88	11149	12670
807	ENSG00000059915	37.82	6.18	10.61	11.85	12.89	2.14	5.45	13.78	10.89	14.46	5.12	0	1.03	33.71	52.21	6.08	10.08	15.63	0	11.4	35.61	10.03	6.32	7.75	36.07	0	22.62	40.03	29.34	28.84	7.77	21.12	6.5	7	3.04	2.11	12.51	1	8.05	4.15	5.37	1	4.18	3.19	2.07
808	ENSG00000060069	286	127	360	249	227	267	352	397	506	265	103	421	324	39	945	131	433	125	74	231	244	306	245	526	148	623	261	219	201	302	1	226	444	10	393	251	425	120	687	38	228	228	156	322	260
809	ENSG00000060138	3986	1433	255	474	821	2829	1672	2272	2515	1682	2688	2163	4074	2919	5607	841	2776	3771	1155	2285	2030	1679	246	1720	2948	4139	1134	2553	2497	1718	372	3553	1669	390	1378	2444	3373	1443	3074	800	4888	794	880	4431	1336
810	ENSG00000060140	0	0	2	0	0	0	0	24	87	103	17	0	52	0	0	0	17	96	8	24	394	121	0	75	31	0	0	0	0	120	0	111	154	0	19	123	1	6	0	42	135	3	20	0	0
811	ENSG00000060237	256	467	153	512	333	101	254	295	330	372	166	303	544	737	592	209	311	327	601	176	285	158	179	319	371	391	321	270	784	312	352	509	492	286	162	280	114	411	155	354	596	202	302	401	450
812	ENSG00000060303	0	0	0	0	0	0	0	0	0	0	0	0	0	0	0	0	0	0	0	0	0	0	0	0	0	0	1	0	0	0	0	0	0	0	0	0	0	0	0	0	0	0	0	0	0
813	ENSG00000060339	2380	1346	4154	2196	2444	2359	1987	2412	1490	3886	2973	1367	2155	2105	5226	440	2504	3169	1472	2467	3404	3309	2173	2304	3002	1782	2209	4189	1827	4233	2290	3710	4699	463	3431	2203	792	2537	3427	1234	1824	2897	3596	2467	1816
814	ENSG00000060491	217	615	185	28	298	206	25	113	397	199	187	0	490	258	422	82	115	409	194	190	449	311	174	417	60	760	110	179	38	43	444	48	512	16	132	408	574	275	75	189	373	347	170	165	108
815	ENSG00000060558	0	0	0	0	0	0	0	0	0	0	0	0	0	0	0	0	0	0	0	0	0	0	0	0	0	0	0	0	0	0	0	0	0	0	0	0	0	0	0	0	0	0	0	0	0
816	ENSG00000060566	0	0	0	0	0	0	21	18	0	0	0	0	0	9	0	0	0	0	0	0	0	0	0	64	0	0	0	0	1	6	0	39	0	0	0	0	0	0	0	0	0	0	0	0	56
817	ENSG00000060642	418	59	77	6	92	143	102	115	0	74	72	78	184	211	254	4	133	179	1	278	0	21	72	0	114	9	8	0	139	217	294	154	158	28	175	224	134	94	31	0	43	123	52	243	14
818	ENSG00000060656	170	547	271	310	202	217	73	136	320	443	267	1	640	395	1447	315	423	206	426	539	1234	473	194	452	555	125	506	830	519	472	545	466	175	139	359	413	963	426	723	752	306	489	316	182	381
819	ENSG00000060688	4982	2620	2361	1457	2558	2763	1992	2552	1443	2352	1896	3832	3347	6442	5318	514	1690	2028	836	3282	3342	2701	2940	1444	2576	1379	702	3290	1765	4308	458	4523	5142	84	2597	1653	1534	810	1552	545	1899	2511	2437	2546	1101
820	ENSG00000060709	0	0	10	0	0	0	0	0	2	3	0	0	0	0	0	0	0	0	0	0	0	0	0	0	0	0	0	0	0	0	0	0	0	0	0	7	0	0	0	0	0	0	0	0	0
821	ENSG00000060718	0	0	0	0	0	0	15	0	0	0	0	0	0	0	0	0	0	0	0	0	0	0	0	0	0	0	0	0	0	0	49	0	0	0	0	0	0	0	0	0	0	0	0	0	0
822	ENSG00000060749	0	11	55	252	2	87	16	108	9	136	48	0	7	1	0	0	0	81	20	2	13	77	39	49	35	4	6	68	76	0	0	12	333	33	54	102	0	0	0	12	0	128	76	0	45
823	ENSG00000060762	826	142	357	176	267	263	257	423	158	133	133	435	252	312	392	257	459	208	55	294	569	396	122	446	327	128	188	465	734	407	164	390	1332	44	317	308	22	172	0	109	216	268	227	145	278
824	ENSG00000060971	1559.73	517.71	753	946	511.36	688	614	597.11	421.74	802	381.77	192.69	802	1997.39	1765.8	403.13	939	580	459.59	582	940	910.57	817	618	727.18	525	422.27	924.88	359.77	643	279.07	686	2304.21	40	674	716.58	268	796	1031.85	181.92	743.31	574	686.13	670.59	812
825	ENSG00000060982	12738	3168	5252	5729	4384	7339	6426.99	7264	3679	3549	2649	4517	5540	12967.86	4605	2420	7545	4269.98	2700.67	4598	3625	5986.99	6842	2155	5842	3121	4043	8356	6527.94	4709	1695	6972.97	6602	1552	5340	4013	2394	3218	2248	1130	6720.98	3839	6558	6806.99	1960
826	ENSG00000061273	0	0	15	3	0	13	4	0	0	2	13	0	81	0	3.52	24	0	23	10	6	0	0	0	84	0	3	0	0	7	31	0	5	0	1	2	33	66	1	0	2	0	4	0	0	112
827	ENSG00000061337	0	0	0	10	0	0	2	0	0	0	0	0	0	0	0	0	0	0	0	0	0	0	0	37	0	0	0	0	26	0	0	0	0	0	0	0	0	0	0	0	0	0	0	0	41
828	ENSG00000061455	0	0	0	0	3	0	51	0	0	0	0	0	15	0	0	0	0	0	1	0	0	23	7	0	43	0	0	0	0	0	0	36	0	0	0	0	0	0	0	0	0	22	17	0	0
829	ENSG00000061492	0	0	0	0	0	0	0	0	0	0	0	0	0	0	0	1	0	0	0	1	0	0	0	0	0	0	0	0	0	0	0	0	0	0	0	0	0	0	0	0	0	0	0	0	0
830	ENSG00000061656	0	0	0	0	0	0	0	0	0	21	0	0	0	0	106	0	0	0	0	0	4	0	0	0	0	0	0	0	0	0	0	0	0	0	0	0	0	0	0	0	0	0	0	13	0
831	ENSG00000061676	1474	603	744	356	807	580	926	416	973	1543	306	1529	1087	1560	2470	265	683	657	438	863	2112	798	826	1310	1647	1119	785	1715	1849	1176	332	1748	1745	214	616	500	317	508	97	934	1461	562	710	835	831
832	ENSG00000061794	4016	1259	2114	1764	2781	2686	4746	3690	2950	2471	2863	5623	4082	4966	2692	594	2908	3538	1114	2762	4730	3514	3334	2119	3542	2575	1533	3800	3735	6712	2653	4971	4742	353	3295	1970	970	1444	2835	528	4163	2861	2533	5068	1316
833	ENSG00000061918	0	0	0	0	0	0	0	0	0	0	0	0	0	0	0	0	0	0	0	25	0	0	0	0	0	0	0	0	0	0	0	0	0	0	0	0	0	0	0	0	0	0	0	0	0
834	ENSG00000061936	208	176	472	439	656	345	395	366	684	360	320	376	634	760	876	126	413	455	434	262	645	381	316	466	276	84	507	578	498	423	266	269	582	70	328	307	94	435	1179	619	707	335	359	489	339
835	ENSG00000061938	1	105	52	45	57	23	2	10	29	15	35	0	8	366	27	68	3	42	61	19	91	81	28	171	20	18	182	156	137	36	15	37	63	50	22	24	73	191	30	178	43	85	71	28	59
836	ENSG00000061987	590	80	230	265	342	233	30	261	284	233	251	42	327	894	177	56	152	233	259	320	100	215	211	185	256	731	113	404	74	238	89	137	279	22	206	161	26	341	42	165	121	281	523	456	379
837	ENSG00000062038	468	189	107	60	77	50	14	426	84	162	212	12	313	2167	0	105	112	772	34	504	91	125	74	11	112	35	0	354	17	68	1	219	161	20	97	188	198	18	0	6	21	94	190	267	35
838	ENSG00000062096	0	0	0	0	0	0	0	0	0	0	0	0	0	0	0	0	0	0	0	0	0	0	0	0	0	0	0	0	0	0	0	0	0	1	0	0	0	0	0	0	0	0	0	0	0
839	ENSG00000062194	7045	2767	2276	2866	2619	3061	3870	2880	2041	1700	2609	2268	6191	7509	5516	493	2971	1287	912	2713	2796	2063	1765	2917	2726	2400	2174	2254	2672	3515	2309	3538	2484	364	3712	2796	1573	1801	1715	2214	1216	1994	2181	5682	1625
840	ENSG00000062282	0	69	0	0	0	0	0	0	0	0	0	0	0	0	0	0	0	9	1	58	0	0	0	43	0	0	0	1	0	0	0	0	0	0	0	0	0	0	0	0	72	0	0	50.82	0
841	ENSG00000062370	0	0	56	0	104	33.62	127	0	194	0	65	0	144	0	44.67	0	27	47	52	21	19	80	1	98.13	89	17.7	82	34	151	68	0	52	1	0	72	0	100	10	12	11	6	38	61	125	0
842	ENSG00000062485	3769.73	2936.95	3489.94	1313.29	3233.69	3131.68	3102.94	2558.38	2477.16	4842.28	2224.8	1686.72	3769.87	4754.98	3948.94	527	3094.03	2425.11	411	2927.06	3299.01	5724.54	3017.69	2991.11	1862.15	3144	1390	3912.87	2628.3	3433.46	1633.68	3637.95	2943.22	264	3892.48	1866.06	1675.69	1654.98	2431.11	649.71	7799.44	2462.21	3814.43	3904.15	1864.47
843	ENSG00000062524	0	0	0	0	0	0	0	0	0	0	0	0	0	0	0	0	0	0	0	0	0	0	0	45	0	0	1	0	0	0	0	0	0	0	0	0	0	0	0	0	15	0	0	0	0
844	ENSG00000062582	4326.13	1272.64	1820.51	1124	2055	1617	2111	3151.16	1381	1651.51	1581	5727	2338	5582	4984.6	1217	1689	1868.96	1640	1263.4	5934	2460	1706	1918	2563.24	1453	2305	5499	3422.62	4375	1880	3753.08	7497	414	1936.55	1727.4	929	1351	2073	712	2549	1550	1860	2024.04	1752
845	ENSG00000062598	349	222	101	189	0	218	159	292	39	338	85	30	473	345	271	8	557	457	104	323	103	276	77	31	120	305	26	514	287	185	0	110	0	6	161	290	121	141	0	261	0	77	14	260	27
846	ENSG00000062650	2305	2188	2272	1789	1206	1807	2659	1273	1554	2586	1309	320	2577	1916	2668	451	1851	1233	994	1318	2597	2175	1195	1939	1091	1869	673	2248	1714	1900	418	1840	2581	317	1824	1037	756	762	511	920	1216	1317	1542	1486	930
847	ENSG00000062716	4402	2023	1692	1695	1795	2329	1769	2381	893	1930	1324	3457	2789	4358	1797	547	2459	2132	569	1997	2368	2200	1950	1705	2060	855	477	2469	2255	3841	869	3918	988	272	2458	1875	642	859	1186	965	2878	3367	1697	1652	1333
848	ENSG00000062725	173	139	41	45	114	138	134	101	166	67	51	196	75	314	0	21	114	120	183	90	72	54	76	389	138	225	100	79	139	96	0	105	6	24	117	134	4	45	51	103	26	41	93	129	151
849	ENSG00000062822	784	1288.11	466.85	166.27	345	509	961.55	332	579	753	248	65.81	1395	647	417	453	367	400	314	836	1022	328	398	1945	418	3113	418.17	810	512	504	1445	421	747	185.84	1028	172	415	256.09	175	539.74	1295	414	679	1021	427
850	ENSG00000063015	69	0	0	0	0	0	0	0	0	0	0	0	24	0	0	0	8	6	0	2	98	0	0	1	0	0	0	0	0	0	0	0	0	6	9	1	0	0	0	0	0	0	0	0	0
851	ENSG00000063046	2157.71	1324.09	2356.11	1519.81	1849.7	2558.23	1601.56	1962.48	1519.85	1985.52	1381.72	2007.05	2005.7	3575.25	4860.64	957.91	1789.11	1237.02	791.89	1423.1	2674.43	1674.02	2135.14	923.87	1167.31	1478.16	1395.13	4210.55	1713.57	2790.43	2144.02	2393.44	5812.42	346.76	2126.07	1172.44	681.01	1581.45	604.27	469.44	2448.61	1573.48	2218.34	2302.6	831.38
852	ENSG00000063127	0	0	17	0	1	0	7	0	44	0	0	0	16	7	1	0	0	0	6	0	0	1	0	0	0	0	1	0	0	4	0	2	6	1	12	0	0	1	3	0	0	1	0	0	23
853	ENSG00000063169	9	1	24	16	51	22	9	0	34	17	9	0	7	0	21	8	22	8	81	8	83	14	14	10	20	0	37	67	26	90	0	10	122	24	10	2	42	1	186	13	0	50	14	4	13
854	ENSG00000063176	0	108.9	83.65	0	56.43	85.23	30.33	50.33	0	50.75	62.42	106.76	41.49	231.57	181.71	0	30.63	38.61	16	64.4	0	77.95	81.59	40	4.48	0	0	354.15	62.69	6.09	210.67	11.32	245.91	0	63.59	111.36	0	34.36	238.96	7.15	33.92	45.87	125.37	59.01	18.84
855	ENSG00000063177	7889	4924	7125	3179	13259	7682	6244	5307	4526	6155	4526	26325	6017	5364	23046	6079	3775	6331	6603	4307	18982	7721	8562	5868	6337	3984	12634	28063	9871	15197	7829	13767	40047	2562	6014	6349	3198	6380	5427	3183	8339	7065	7002	6004	6980
856	ENSG00000063180	0	0	0	0	10	0	2	0	8	2	0	0	0	0	6	0	0	2	0	0	16	18	0	0	2	0	1	0	2	0	0	0	0	0	0	4	0	0	0	0	9	0	1	0	1
857	ENSG00000063241	467	598	200	296	411	200	810	73	481	477	199	835	232	213	2518	801	830	128	183	200	4015	854	71	453	1173	135	2273	3614	2658	3079	1398	710	641	128	565	380	27	208	676	126	374	81	351	353	713
858	ENSG00000063244	219	127	274	82	343	151	217	89	238	118	51	192	121	94	454	213	125	352	169	90	409	165	247	134	138	155	300	266	88	342	242	191	2052	75	192	249	26	157	117	94	76	206	127	110	197
859	ENSG00000063245	159	240	270.95	179	489	196	452	159	367	228	271.1	237	242	263	262.04	160.04	235	238	138	340	203	262	233	287	188	330	303	489	241	230	87	117	170	63	290.69	244	307	271	532	104	551	216	212	530	152
860	ENSG00000063322	152	508	293	136	688	358	234	557	525	646	608	614	297	595	489	206	161	361	116	646	843	616	496	247	410	839	773	1069	515	775	504	897	992	77	403	414	398	304	104	188	773	231	530	702	311
861	ENSG00000063438	3.45	66	0	0	0	0	15	0	0	0	0	0	3	0	0	44	0.04	0	11	1	0	0	0	14.82	42	0	0	0	0	0	0	6	0	0	0	8	0	0	0	0	0	0	0	0	29.64
862	ENSG00000063515	0	0	0	0	0	0	0	0	0	0	0	0	0	0	0	0	0	0	0	0	0	0	0	0	0	0	0	0	0	0	0	0	0	0	0	0	0	0	0	0	0	0	0	0	0
863	ENSG00000063587	0	0	0	0	64	0	0	0	228	31	34	0	0	0	0	0	0	33	85	0	13	1	1	0	2	0	0	0	4	0	1	0	0	0	0	0	3	0	0	0	0	0	0	0	1
864	ENSG00000063601	108	23	67	99	77	83	105	166	238	88	12	0	26	117	0	7	10	141	145	129	195	139	87	149	121	374	351	110	207	26	0	173	21	3	252	88	2	16	276	74	57	130	246	390	154
865	ENSG00000063660	280	142	252	28	107	66	0	38	81	425	217	506	116	693	782	9	233	444	77	195	329	281	340	0	57	6	0	394	80	422	23	163	398	75	432	577	290	86	2	196	243	423	284	7	23
866	ENSG00000063761	401	764	389	35	561	77	173	808	285	471	204	6	297	1966	605	79	812	840	287	446	548	621	95	70	294	407	76	724	689	277	220	167	0	89	758	495	629	241	809	547	1188	348	509	1760	371
867	ENSG00000063854	870	74	120	1	82	122	292	100.02	88	93	56	271	263	1340.56	348	181.17	306.03	164.57	174	245	582	221.11	99	219	63	0	2	285	262	629.11	550	353	597.11	10	186	555	179	248	526.52	202	241	215	147.06	207.05	186
868	ENSG00000063978	4845	1479	1517	841	1893	3022	2906	2451	3227	1988.77	1408	1017	2080	3865	2213	354	1958	1964	344	1434.12	2729	2417.15	2103	2338	1901.19	1793	531	1089.56	1639	2056	812	2575	2509	172	2139.79	1456.46	1238.98	864	127	150.59	2072	1303	1595.02	2868	728
869	ENSG00000064012	9	311	11	26	22	0	344	128	239	61	256	0	307	0	106	0	42	55	121	244	186	1	0	180	312	435	70	0	208	84	42	472	0	2	24	23	67	49	35	69	102	1	6	226	77
870	ENSG00000064042	0	0	9	0	0	0	29	0	0	0	0	0	0	0	0	6	0	0	0	0	0	0	0	34	0	0	0	0	0	0	0	0	0	0	0	1	0	0	0	0	146	8	0	6	7
871	ENSG00000064102	1137	497	928	669	796	1055	437	965	1016	596	612	629	1054	2644	601	296	428	1453	581	827	899	1420	657	182	686	788	468	503	901	1816	52	1302	588	46	982	890	102	539	369	123	394	725	864	1384	236
872	ENSG00000064115	3976	205	366	1038	610	557	590	2233.95	717	1466	651	693	1144	5394	1229	99	992	421	370	542	201	513	924.91	80	521	492	229	1485	152	1204.89	49	494	1182	59	1197	1446	180	101	54	65	640	1047.78	901	765	758
873	ENSG00000064195	1488	220	460	480	685	1331	484	133	423	845	314	1014	63	458	1404	43	784	1	0	486	1202	1373	1523	117	353	0	237	1713	540	481	108	142	674	14	651	1416	20	96	0	141	443	499	1229	156	183
874	ENSG00000064199	447.75	58.35	74.5	79	198.9	124	162.54	229.7	120	159.42	160.69	348	114.4	787.99	395.66	9	101.36	89.55	88.79	75	123.33	152.61	172.72	131.98	144	96	173	313.61	350.67	299.01	100	325.46	275	89	122.78	99.35	88	147.8	0	45.8	139.39	75	181	91.97	93.64
875	ENSG00000064201	0	0	0	0	0	0	0	0	0	0	0	0	0	0	0	0	0	0	0	0	0	0	0	0	0	0	0	0	0	0	0	0	0	0	0	0	0	0	0	0	0	0	0	0	0
876	ENSG00000064205	0	0	0	0	0	0	0	0	0	0	0	0	0	0	0	0	0	0	0	0	0	0	0	0	0	0	0	0	0	0	0	0	0	0	0	0	0	0	0	0	0	0	0	0	0
877	ENSG00000064218	0	0	0	0	0	0	0	0	0	0	0	0	0	0	0	0	0	0	0	0	0	0	0	0	0	0	0	0	0	0	0	0	0	0	0	0	0	0	0	0	0	0	0	0	0
878	ENSG00000064225	438	127	31	146	61	112	450	333	49	99	37	81	199	69	108	202	586.74	344	233	70	241	262.97	31	192	168	49	165	192	203	131	0	424	225	25	26	31	16	102	0	11	62	84	156	192	115
879	ENSG00000064270	127	106.99	70	95	190	122	22	39	5	101	20	0	166	0	12	12	78	10	54	17	118	237	158	62	0	0	9	70	140	122	0	49	273	13	72	73.88	247	168	0	61	118	175	102	122	104
880	ENSG00000064300	0	0	0	0	0	0	1	0	1	0	0	0	0	0	0	0	0	0	0	0	0	0	0	0	0	0	0	0	0	5	0	0	0	0	0	0	0	0	0	0	0	0	0	0	0
881	ENSG00000064309	0	30	0	0	0	0	0	0	0	0	4	0	0	0	33	0	0	6	0	1	7.38	41	61	0	18	0	35	0	0	7	0	0	0	0	0	0	0	0	0	0	0	38	68	0	0
882	ENSG00000064313	607	404	726	195	512	465	956	415	655	1105	586	313	807	2063	1080	186	495	612	215	555	753	672	853	618	865	993	431	89	971	713	251	397	1127	97	472	717	399	367	384	206	581	533	708	929	385
883	ENSG00000064393	161	17	31	0	0	0	11	107	24	0	0	0	11	25	82	21	1	20	94	0	0	8	33	0	40	1	203	0	32	8	17	8	0	39	2	5	45	16	0	40	0	0	0	0	7
884	ENSG00000064419	1139	1277	1207	101	1177	974	1739	2175	1239	1892	1395	214	1535	1248	1736	120	1001	1129	415	1221	868	1421	1180	892	1183	1534	595	1037	622	556	141	1037	797	57	1215	768	461	929	706	106	1362	831	1242	935	302
885	ENSG00000064489	10.06	0	18.13	0	0	30.79	57.13	11.39	1.83	41.87	12.12	0	68.22	0	0	11.72	24.17	12.13	2	0	33.39	0.24	0	22.81	2.63	0	0	0	16.58	10.79	0	19.72	63.82	11.9	49.36	22.61	14.4	0	40.23	0	35.48	28.73	33.01	75.44	0
886	ENSG00000064490	46.93	54.46	204.59	0	344.64	259.78	330.52	203.76	154.37	250.37	52.77	188.08	223.33	0	796.62	180.16	32.72	172.1	183.73	211.83	740.29	237.5	343.72	181.25	51.89	186.3	430.51	621.81	183.22	376.42	238.15	343.54	370.38	97.94	269.18	124.7	129.23	218.98	0	133.64	241.29	188.74	179.46	81.39	239.46
887	ENSG00000064545	206	101	496	180	179	287	376	595	304	883	456	0	554	554	1005	117	36	388	450	526	792	365	366	453	590	212	12	431	325	373	39	797	910	121	997	367	548	583	143	436	207	1119	620	756	308
888	ENSG00000064547	189	467	142	1	207	293	214	629	118	216	7	302	1163	0	542	147	93	739	145	265	85	324	180	353	262	508	355	1099	513	328	365	791	969	27	459	218	154	202	364	192	371	402	212	627	150
889	ENSG00000064601	2102.04	2397.95	1257.48	1640.03	1132.5	1035.69	2104.1	1577.82	961.79	2271.72	1456.89	81.76	3328.42	2826.81	2773.35	422.48	2587	1704.71	560.46	2054.32	2654.4	2229.53	728.23	2117.62	1863.75	1299.27	835.54	2872.41	1507.31	2461.8	1232	2582.67	1469.47	112.83	2102.85	2293.86	1853.1	1255.3	2900.87	870.76	2209.69	3161.75	1193.8	1765.34	1536.27
890	ENSG00000064607	309	326	364	214	419.22	291	254.65	329	451.24	350.02	224.09	206.64	489.38	170	618.27	78.3	191	202	576	472.19	315	310	255	580	358.02	380	525	562.04	325	289.26	304	171.12	228.03	86.02	490	208.01	337	500.15	619	380.11	278	314	319	712.43	460.84
891	ENSG00000064651	0	86	0	28	0	92	50	116	12	14	31	15	108	8	28	1	29	59	121	135	0	7	95	12	4	0	106	14	191	114	0	103	5	55	33	142	24	0	0	112	324	20	7	30	223
892	ENSG00000064652	3897	486	585	225	846	856	1632	1880	324	1260	785	1595	1253	7548	1164	532	735	563	431	971	1612	658	998	452	959	981	990	798	1267	1599	410	2151	1516	370	1478	1184	930	722	1144	381	356	656	817	1267	459
893	ENSG00000064655	0	0	0	0	0	26	1	0	0	0	6	0	0	0	0	0	0	0	0	0	0	0	0	0	0	0	0	0	0	0	0	0	0	0	0	0	0	0	0	0	0	0	0	0	0
894	ENSG00000064666	256.41	290	236	0	119.22	650.56	27.17	443	120.19	67	334.36	0	726	1121	98	43.81	73	135	166.42	390	53.7	161	161	178.64	227.37	981.13	13.11	520.2	422.19	1	1026.41	376.91	670.43	100.61	121	689	1630	114	965.55	13	499	278.59	8.95	317	169.93
895	ENSG00000064687	0	9	5	0	5	30	0	0	0	12	14	22	46	126	9	0	0	38	13	0	57	0	15	0	0	0	122	5	1	35	0	4	134	28	10	35	9	63	0	0	53	22	1	4	34
896	ENSG00000064692	0	0	0	0	90	0	0	0	0	0	12	0	49	637	0	0	0	13	11	3	0	0	0	0	4	0	5	0	104	0	17	43	116	0	74	0	0	3	0	0	0	2	0	0	38
897	ENSG00000064703	135	618	646	404	781	910	234	554	1084	1431	1075	625	1048	491	1063	228	620	978	323	2072	867	1392	895	732	472	1337	977	473	574	1107	746	1723	881	159	622	457	747	379	40	253	1001	453.71	714	1361	340.21
898	ENSG00000064726	362	918	525	491	608	1811	536	539	483	924	428	855	560	0	1251	67	999	545	4	1087	602	838	999	536	726	628	119	344	763	519	92	1076	718	43	657	791	652	302	848	142	1130	977	936	1087	222
899	ENSG00000064763	0	0	0	0	0	5	12	0	0	0	77	16.2	190.82	90	1	36.17	0	91	2	0	73.13	0	0	0	0	40.55	41	7.23	0	0	21.85	24.76	0	12.68	0	7	0	9	0	0	0	20	0	0	0
900	ENSG00000064787	0	0	6	0	0	0	0	0	0	12	0	0	0	0	0	0	0	0	0	0	0	0	0	0	0	0	0	0	0	0	0	0	0	0	0	0	0	0	0	0	0	0	7	0	0
901	ENSG00000064835	0	0	0	0	0	0	0	0	0	0	0	0	0	0	0	0	0	0	0	0	0	0	0	0	0	0	0	0	0	0	0	0	0	0	0	0	0	0	0	0	0	0	0	0	0
902	ENSG00000064886	1748	113	167	190	211	308	399	2753	392	179	464	2140	844	1629	560	219	417	1117	290	669	541	1235	376	782	690	385	353	1672	1046	679	4	1344	511	42	751	1146	227	138	480	382	1857	368	634	1580	386
903	ENSG00000064932	78	37	72	1	40	26	8	5	8	23	1	3	32	3	30	55	12	6	8	8	5	8	27	60	14	0	17	94	8	21	0	60	58	11	11	6	5	55	1	16	38	14	23	3	41
904	ENSG00000064933	510	189	1067	685	360	1096	355	900	208	906	512	657	769	849	686	204	208	640	233	658	774	851	1087	368	987	739	268	1012	817	1021	1334	775	1184	104	1087	613	62	692	187	211	454	1176	1302	633	387
905	ENSG00000064961	1126	503	753	3	611	811	282	380	890	1477.83	630	184	664	1091	685	132	697.4	352.58	402	476	590	978	927	807	750.72	1066	652	3653	839	1355	435	417	777	49	841	563	704	670	448	66	898	781	623	619	759
906	ENSG00000064989	0	0	0	0	0	0	0	0	0	1	0	0	0	0	0	0	0	0	0	0	0	0	0	0	0	0	0	0	0	0	64	0	0	0	0	0	0	0	0	0	0	0	0	0	0
907	ENSG00000064995	1346	325	1130	144	744	1313	1241	755	1039	893	583	1298	622	1907	1832	358	795	611	741	549	1917	871	1090	654	1047	322	509	869	823	1339	383	1717	3493	364	888	599	372	452	235	478	902	637	836	865	874
908	ENSG00000064999	385	557	599	527	643	491	275	693	1120	418	598	88	1695	958	2315	272	267	223	202	480	591	391	190	223	848	1178	119	499	384	416	199	651	775	143	580	366	987	490	11	662	325	467	404	561	337
909	ENSG00000065000	1141	1418	1891	146	1766	1524	1884	1512	1056	1965	1212	75	2219	1989	2305	883	1185	1294	833	1617	1654	1926	1829	687	1555	3763	1495	1235	1523	2070	1473	1200	2858	152	2072	1261	988	2683	1708	930	1473	1535	1833	2020	1228
910	ENSG00000065029	1087	226	269	79	156	240	52	196	243	206	101	204	205	646	175	50	411	194	78	278	215	131	217	270	83	16	30	136	53	212	23	37	753	27	372	276	14	172	174	86	374	169	256	265	83
911	ENSG00000065054	6	153	26	0	5	19	111	47	31	1	59	0	11	567	71	24	58	10	13	47	74	139	1	85	57	193	11	7	105	67	131	39	27	30	42	76	44	22	18	123	11	14	15	16	17
912	ENSG00000065057	0	150	473	0	274	497	280	310	100	282	233	880	666	1909	444	453	82	217	170	311	997	355	443	261	370	348	37	1590	640	465	758	313	2028	92	352	245	457	259	413	73	102	436	291	340	195
913	ENSG00000065060	748	240	242	105	173	119	163	185	92	109	109	0	435	257	268	195	263	122	177	228	127	244	452	151	238	76	266	211	226	355	210	492	603	213	337	34	102	314	80	92	269	317	234	248	103
914	ENSG00000065135	3041	1608	1738.98	820	1982	3698	2127	2305	2607	2305	1948	2847	2705	5719	1752	359	2131	2780	404	3089	2026	2743	1924	1059	2102	1228	648	1893	1256	2345	244	2706	5027	221	2998	1859	1247	315	753	133	1953	1759	2202	2290	968
915	ENSG00000065150	5657	1631	5663	3772	2340	2550	2705	4447	3408	4058	2127	4822	5156	7260	4867	1796	3310	4258	883	3763	4001	3852	5168	1548	4274	4880	2366	5376	3934	3822	2329	6611	4167	901	5008	2276	2665	2762	1763	1903	4633	3943	5776	6769	2456
916	ENSG00000065154	18956	33057	9293	5262	3311	3927	15423	16710	17634	24112	23465	2454	26257	31531	9255	3110	21932	18659	2450	15396	11232	23424	3983	5259	12227	10218	3224	10271	16713	24619	3218	30408	3682	880	23368	15309	3434	7101	7414	2992	15452	7986	12258	36541	8250
917	ENSG00000065183	760	1034	1948	686	1259	2333	659	1232	916	684	726	50	1010	1305	802	106	746	1069	728	1341	1371	1591	1629	616	1286	541	529	745	780	758	284	1040	1446	100	1898	1026	422	883	634	349	577	1491.97	1564	789	530
918	ENSG00000065243	2404	1239	790	702	1162	1362	1511	2672	1416	2120	1153	1392	2047	3441	1906	197	2695	1092	1207	1658	1573	1810	1206	1883	1112	496	709	852	1364	1978	637	2117	1986	87	1746	975	513	1189	1341	1012	1995	1573	1765	1838	1111
919	ENSG00000065268	2212	1106	1835	498	2704	3081	1140	1699	2015	1633	2718	240	2700	3183	3876	575	1060	1248	782	1310	2200	2414	3257	877	1660	3014	674	3469	1587	4019	1358	2457	11255	296	1412	1916	1801	1673	1109	540	3057	1800	2138	2126	791
920	ENSG00000065308	696	412	194	294	113	191	395	330	445	240	233	223	426	1179.93	1032	260	294	391	104	189	424	253	179	280	378	15	286	467	487.96	324	257	248	753	96	159	749	221	289	345	125	804	425	283	482.99	403
921	ENSG00000065320	0	0	0	0	0	0	0	0	0	0	0	0	0	0	0	0	0	0	0	0	0	0	0	0	0	0	0	0	0	0	0	0	0	0	0	0	50	0	0	0	0	0	0	19	0
922	ENSG00000065325	0	0	0	0	0	0	0	0	0	0	0	0	0	0	0	0	0	0	0	0	0	0	0	0	0	0	0	0	0	0	0	0	0	0	0	0	0	0	0	0	0	0	0	0	0
923	ENSG00000065328	1178	1836	3351	909	830	1557	850	1581	882	2118	1681	23	2861	2750	1072	403	874	1859	705	1649	1111	2378	1921	504	1631	1543	804	1166	1456	1554	980	2809	2150	173	2024	1682	492	1473	598	1390	1004	1530	1642	2736	1195
924	ENSG00000065357	35	0	0	0	0	26	0	0	2.38	0	0	3.38	0	0	107	0	0	0	16	0	0	40.62	0	0	0	0	0	1	0	0	0	0	0	0	0	0	0	0	0	0	0	0	0	0	0
925	ENSG00000065361	541	574	81	235	158	143	598	289	515	266	235	88	849	462	1592	288	242	567	363	450	418	665	95	433	338	313	283	269	858	981	46	1025	163	244	233	323	263	325	810	459	0	220	205	542	353
926	ENSG00000065371	0	0	0	0	0	0	0	0	0	0	0	0	0	0	0	0	0	0	0	0	0	0	0	0	0	0	0	0	0	0	0	0	0	0	0	0	0	0	0	0	0	0	0	0	0
927	ENSG00000065413	0	0	0	51	0	0	0	0	0	0	0	0	0	0	1	0	0	4	0	0	0	0	0	0	7	0	0	0	0	0	0	0	0	0	0	0	0	0	0	0	0	0	0	0	0
928	ENSG00000065427	7624	4842	5942	1799	7449.78	7155	6092	7846	6921	6956	4940	3587	8894	19369	7894	1036	5277	6159	1632.72	5371	5856	7691	5243	3295	4915	7023	1869	8358	7106	6857	1548	7784	10274	333	5980	4827	3841	3406	3708	1293	5790	4541	5608	7761	2989
929	ENSG00000065457	160	55	109.42	90	362	254	181	484	215	197	117	0	359	385	527	75	215	362	29	274	439	291	156	87	34	2	60	592	178	14	70	108	110	47	447	541	74	54	270	48	117	169	257	278	94
930	ENSG00000065485	415	172	172	194	238	101	37	69	54	162	26	33	49	431	61	0	277	68	83	201	350	311	100	155	333	17	121.59	246	156	219	57	126	34	92	223	101	57	323	50	287.52	135	382	168	210	522
931	ENSG00000065491	269.81	23	89	9.81	159	156	80	108.86	12	92	55	227	46.82	240.96	40.36	21	57	50.96	105.69	79	61	43.86	90	131	29.6	24	27	42	41	92	12.11	71	296.64	0	97	32	153.76	19.15	28	72.6	161.89	34.55	57.97	170	41
932	ENSG00000065518	4296.62	716.81	1538.35	1068	2031.97	1699	1530.33	1842.95	818	1191.99	1218.23	5845.32	1124	3949.39	4111.01	1177.95	1817.33	1287.24	809	1352.29	3747.94	1729.99	1618.96	1349.97	1898.98	686	2725.58	4544.53	2490.99	3107.45	1071.98	3479.48	7853.02	335	1762.51	1759.99	662.99	1191.98	467	619.46	1592.93	1514.98	1686.24	1666	1230.29
933	ENSG00000065526	87	2198.77	1713	795	1800.97	909	2589.4	423.35	2079	2161.94	1082.25	108	573	1565.92	3239	191	1065.69	678.48	2002.5	806.38	703	1700	863	3268.95	1472.31	302	1011.89	1316	611.89	1122	279	487	536.8	105	1133.93	1386	207	1795	592	1188	1160.31	1466	1168	1150	1540.38
934	ENSG00000065534	0	13	35.46	67.96	0	20.42	0	0	0	24	5.12	0	22.56	0	0	0	0	1.01	6	0	0	27.07	27	0	26	2.04	1	0	1.03	5.07	1	21.22	0	33.5	3	8.2	0	8	0	33	0	25.53	7	6	24.28
935	ENSG00000065548	5213	1302	2624	1174	2509	2517	2877	2464	2335	2773	1872	4511	2367	3093	5336	1054	1330	1769	2185	1273	4309	2880	2459	2542	3467	1511	2777	3506	2925	3498	1400	5604	8107	376	2534	2064	1168	1773	578	924	2901	1625	2013	2086	1768
936	ENSG00000065559	606	478	522	593	1095	1047	1275	1195	1187	859	648	975	951	2082	191	181	1037	689	236	502	657	932	632	798	848	404	252	701	492	889.99	215	664	507	66	1180	670	471	456	80	408	1001	567	847	880	272
937	ENSG00000065600	221	247	241	107	322	895	114	278	147	125	93	320	256	760	637	75	175	411	61	199	34	309	362	10	398	183	135	404	184	202	248	293	833	17	161	300	237	204	310	143	316	585	236	302	184
938	ENSG00000065609	0	0	0	0	0	0	0	0	0	0	0	0	0	0	0	0	0	0	0	0	0	0	0	0	0	0	0	0	0	0	0	0	0	0	0	0	0	0	0	0	0	0	0	0	0
939	ENSG00000065613	2378	1291	2967	1748	1312	1632	2376	1772	675	2852	1706	602	1969	4951	1899	472	2388	1453	1135	1402	1795	3098	1664	1289	2800	1521	1545	2696	2601	2480	1479	2703	1738	123	3209	1708	510	1652	606	1889	920	1755	2251	1873	1469
940	ENSG00000065615	918	183	666	599	486	995	905	678	340	419	315	1192	854	2800	1208	4	453	257	61	611	165	627	501	422	434	131	125	828	519	679	212	760	791	66	793	728	0	175	261	206	772	591	758	723	249
941	ENSG00000065618	0	0	2	0	0	0	0	18	0	0	1	0	0	0	0	0	1	0	0	0	0	0	0	6	0	0	0	0	0	0	0	0	0	0	0	0	0	0	0	0	0	0	0	0	44
942	ENSG00000065621	31	0	58	3	3	5	0	29	0	29	18	0	17	0	67	61	42	138	31	21	154	28	8	25	27	14	18	0	81	13	0	81	0	12	0	79	40	0	0	3	24	36	14	46	0
943	ENSG00000065665	192	77.67	77.77	117	64.32	83	78	36	77.34	182.52	77	0	36.17	841	116	14	176.29	34	19	265	147	40	78	141	91.63	0	0	102	63	142.64	7	88.73	26	21	80.2	61.26	42	105.45	0	23	0	74.61	67	150.98	29.37
944	ENSG00000065675	0	0	15	0	0	0	0	30	40	42	0	0	59	0	65	22	0	41	0	52	0	0	0	0	0	0	0	8	0	0	0	55	0	5	0	0	0	0	0	0	27	0	0	0	0
945	ENSG00000065717	0	0	49	0	0	0	0	5	24	0	27	0	19	2	0	10	1	0	20	1	0	27	0	0	0	38	0	0	4	14	0	0	0	0	0	0	0	0	0	3	0	0	0	0	0
946	ENSG00000065802	139	98	99	16	33	130	59	166	104	104	120	55	161	365	26	2	104	117	31	179	148	70	54	340	35	151	99	85	132	61	69	401	41	16	54	64	93	54	256	77	238	50	98	135	175
947	ENSG00000065809	2448	974	2045	350	1492	1242	899	2058	957	2281	1279	1390	1231	1569	3939	741	965	566	467	732	838	1196	879	3185	771	837	401	1393	269	2279	426	2168	5331	212	2029	1025	806	775	531	480	2548	1128	1282	2913	848
948	ENSG00000065833	96	0	0	35	88	54	51	19	0	62	30	0	0	0	0	0	42	0	0	0	0	33	31	94	0	0	0	566	39	0	0	0	122	0	22	5	0	5	0	0	0	57	33	53	0
949	ENSG00000065882	1702	492	1070	1255	1030	1562	497	750	652	930	591	696	753	1733	1042	797	1392	694	364	568	1299	1218	926	114	698	762	674	2408	826	1990	130	1189	1898	202	1409	875	1241	896	741	402	749	892	1175	818	758
950	ENSG00000065883	516	443	227	272	367	354	554	195	265	196	91	35	317	518	1319	95	272	305	285	158	647	413	224	562	308	56	732	202	499	569	192	512	425	130	173	176	78	368	0	237	1004	405	174	260	367
951	ENSG00000065911	2686.71	1398.93	3807.53	388	2328.93	3413	2874	510	1279	3944	2050	2432	2028.82	2259	2456	906	689	434	402	458.88	2956.15	2791	3151	1656.9	3065.55	2897	1068.25	5235.04	2585.59	1404.86	2418.57	1184	8014.89	268	1437	1256	294	1201	298	185	4049	2654.88	3372.96	696	1411
952	ENSG00000065923	0	57	4	0	0	155	7	11	0	14	100	0	0	0	51	0	0	0	96	70	22	0	20	0	18	0	11	0	5	0	0	0	0	7	48	0	20	0	0	32	0	3	14	0	52
953	ENSG00000065970	112	36	71	3	16	111	13	81	1	4	7	0	3	194	122	45	70	20	102	111	38	117	65	10	74	91	102	276	0	98	0	44	72	25	18	0	0	35	0	2	2	66	46	97	52
954	ENSG00000065978	4782.95	1387.58	2340.32	1822.2	3311.52	2547.35	1638.52	1841.69	1563.69	1877.15	1411.65	8787.12	2016.36	2924.59	8397.19	4775.68	1497.47	1962.56	3420.37	1744.43	7421.06	2533.59	2551.4	2345.36	3166.07	1755.43	6072.82	8980.45	5517.32	4138.55	5316.37	4831.18	16279.85	1406.9	2241.74	2451.64	1439.63	2158.56	2428.49	694.75	2968.43	1529.73	2318.55	2163.55	2847.83
955	ENSG00000065989	0	0	11	99	0	0	78	40	35	0	0	29	0	0	23	0	0	24	13	33	0	23	7	40	92	0	0	40	15	0	0	0	0	3	17	0	0	0	0	2	0	0	4	18	9
956	ENSG00000066027	1973	569	762	366	805	723	672	656	637	757	239	515	389	4678	1461	270	1055	490	723	826	427	789	622	612	1388	1295	544	1269	1122	558	1057	1473	1474	179	932	545	474	313	0	677	486	302	823	887	373
957	ENSG00000066032	0	0	0	0	0	0	16	0	0	0	1	0	0	0	0	0	0	1	0	0	0	0	0	3	0	0	0	0	4	0	0	0	0	0	0	0	0	0	0	0	86	0	0	0	0
958	ENSG00000066044	1342	980	1673	488	1920	1964	1375	1295	1754	1306	1111	1285	1624	905	1432	445	619	1277	496	1119	1597	1783	1470	792	1149	1002	318	1667	1152	987	170	1502	2603	201	1802	1212.85	739	874	1098	352.04	1856	1026	1540	1683	850
959	ENSG00000066056	0	0	0	0	0	0	0	0	0	0	0	0	0	0	0	0	0	0	0	0	0	0	0	0	0	0	0	0	0	0	0	0	0	0	0	0	0	0	0	0	0	0	0	0	0
960	ENSG00000066084	469	401	438	73	325	588	480	209	268	527	58	449	310	340	277	136	206	340	237	154	482	219	345	419	179	21	81	754	406	241	4	129	106	61	342	379	2	232	78	229	148	249	436	499	409
961	ENSG00000066117	217	101	108	25	162	215	149	229	147	182	96	188	113	404	232	89	130	115	88	128	369	209	262	138	105	157	403	300	121	170	394	178	248	93	223	109	138	79	524	99	248	154	146	257	116
962	ENSG00000066135	155	301	81.36	1.73	8	38	82	196	4.07	70.37	60	0	174	0	0	13	65	61.53	76	117	325	48	39	154	149	271	29	169	194.11	29	492	36	226	3	55	173	100	163.54	0	27	1	52	127	122	139
963	ENSG00000066136	3487.41	1214.98	1128.88	787	1476	748	2000.7	1550.97	1754	1586.83	1646	889.96	1286.97	6811.95	2817.75	121	1245.38	1105.6	547	2339.93	749.3	1853.39	984.46	913	1768	1018	791	1294.35	1573.88	1968.62	156	1739.83	1717.32	57	2189.12	2172.84	504.92	547.26	742.95	284.45	1122	1210.76	1197.85	1741.85	755.47
964	ENSG00000066185	0	0	14	0	0	0	20	33	0	2	2	0	1	0	0	0	22	0	0	7	0	13	0	0	0	0	0	0	0	0	1	0	0	0	0	0	5	0	0	0	0	0	0	22	0
965	ENSG00000066230	270.62	377.26	43.56	530.22	77	106.27	191.7	107.15	221.49	56.7	16.13	0	145.61	63.1	0	190.58	409	146.88	102.27	344.16	18.47	75.81	56.46	391.1	102.49	68.41	16.03	87.56	206.83	143.47	19.82	164.4	0	26.63	319.53	152.86	123.94	58.52	0	139.41	92.73	90.74	83.31	479.31	68.74
966	ENSG00000066248	91	166	2	23	6	14	56	189	0	11	9	0	79	203	0	90	4	41	24	56	0	0	0	355	89	637	8	0	52	8	15	58	0	10	44	0	2	1	0	9	101	0	0	113	0
967	ENSG00000066279	908	2975	944	710	2236	764	2130	1525	2039	1554	1579	245	1186	3098	5984	350	3411	1494	1795	1892	933	1863	1120	2906	1843	1053	1263	1697	2482	3922	934	2218	547	511	2971	1700	327	2559	2009	2868	1450	3474	1142	3086	3426
968	ENSG00000066294	0	0	0	0	0	0	0	0	0	0	0	0	0	0	1	0	0	0	0	0	0	0	0	0	0	0	0	0	0	0	0	0	0	0	0	0	0	0	0	0	0	4	0	0	0
969	ENSG00000066322	2251	249	508	401	278	958	328	613	167	818	503	706	501	1860	573	186	685	326	34	467	896	1101	453	153	477	314	202	926	450	1165	255	508	1120	49	509	662	483	403	453	189	428	839	847	439	336
970	ENSG00000066336	0	0	0	0	0	0	0	0	0	0	0	0	0	0	0	0	0	0	0	0	0	0	0	0	0	0	0	0	0	0	0	0	0	0	0	0	0	0	0	0	0	0	0	0	0
971	ENSG00000066379	847.57	317	187.92	264.99	603.56	219	304.32	452.38	395.35	298.46	170.2	1063	502.92	708.41	1253.14	127	313.84	499.93	376.62	348.23	962.5	591.53	337.77	435.22	451.93	268.11	796.43	1197.92	419.57	658.4	307.45	833.5	510	218	458.01	448.6	286.43	181.05	413.55	110.76	700	279.87	332.24	507.68	149.76
972	ENSG00000066382	0	0	0	0	0	0	0	0	0	0	0	0	0	0	0	0	0	0	0	0	0	0	0	0	0	0	0	0	0	0	0	0	0	0	0	0	0	0	0	0	0	0	0	0	0
973	ENSG00000066405	0	0	0	0	0	0	0	0	0	0	0	0	0	0	0	0	0	0	0	0	0	0	0	0	0	0	0	0	0	0	0	0	0	0	0	0	0	0	0	0	0	0	0	1	0
974	ENSG00000066422	325.99	405.82	556.25	281	172.38	371.35	455.73	353.09	999.07	170.19	285.07	704	500.75	486	232.54	20	559.52	422.87	58.44	212.62	829.17	580.61	421.22	208.46	396.83	313	167	410.68	403.68	375.46	300	504.35	469.88	103.74	637.63	589.65	280.83	356.07	128.26	365.89	582.7	479.92	594.41	540.88	757.69
975	ENSG00000066427	176	238	283	238	352	436	229	555	554	656	387	357	225	1118	1675	43	535	831	174	506	502	452	325	371	497	170	196	971	549	373	345	723	496	115	489	640	106	311	491	202	905	290	285	852	385
976	ENSG00000066455	278	177	545	809	583	1102	320	809	425	776	372	555	828	834	388	84	1125	715	462	967	315	1154	762	719	247	738	226	371	569	881	615	1080	1343	150	962	675	753	489	516	360	807	743	708	1014	327
977	ENSG00000066468	1701	2122	182	957	329	353	1981	1898	1765	557	1448	11	1654	2607	2652	48	1724	2962	1312	1286	200	629	54	1899	1560	569	1301	135	779	828	16	825	227	313	313	777	758	251	227	369	5291	195	222	1411	803
978	ENSG00000066557	1017	216	492	265	259	619	195	896	278	355	686	182	683	151	577	231	527	435	55	874	671	769	523	192	480	86	202	132	517	750	89	1208	150	42	900	457	362	223	84	148	67	522	628	490	179
979	ENSG00000066583	1185	476	1036	180	1166	1654	426	560	1113	994	485	1150	1181	1235	1221	225	469	329	243	754	176	1150	779	788	1147	699	282	1546	1199	1024	305	911	2546	21	992	778	301	897	201	0	1287	836	1222	829	648
980	ENSG00000066629	0	2	32	0	0	0	0	0	0	0	0	0	0	0	0	0	1	0	0	12	1	0	0	0	0	0	0	0	0	0	0	1	0	0	0	13	0	0	0	0	0	0	0	0	0
981	ENSG00000066651	620	918	902	816	875	732	609	848	488	758	443	1316	793	1554	681	259	396	470	486	313	381	537	736	739	610	226	128	1098	498	1189	83	811	706	78	583	227	292	869	239	310	1131	780	790	750	531
982	ENSG00000066654	1481	991	1444	330	1552	1976	1713	1910	1526	1060	1116	1255	1630	2999	3224	292	1115	1244	311	1058	1177	1602	955	484	1165	1144	436	1345	1218	1371	680	1966	2506	211	1301	1255	481	806	211	390	1274	720	1245	1586	649
983	ENSG00000066697	431	50	193	67	363	144	149	30	36	216	179	343	98	153	0	94	22	130	1	98	22	107	323	130	159	160	13	503	68	160	0	144	946	23	66	90	66	0	29	17	0	154	229	159	110
984	ENSG00000066735	59	78	30	16	12	10	38	17	13	26	47	6	1	116	95	0	55	3	27	16	9	6	7	15	18	208	149	73	161	3	220	76	0	48	2	0	107	6	5	43	0	7	19	61	70
985	ENSG00000066739	0	129	139	31	89	195	39	91	64	91	6	193	76	207	217	32	71	137	144	87	143	82	111	158	200	0	69	336	194	62	165	218	223	51	107	226	0	115	0	136	16	94	147	52	87
986	ENSG00000066777	1084	1706	527	565	1069	516	4467	3736	1367	877	1009	176	3698.16	3221	1024.01	835	1564	1736	1523	2883	1172	1552	470	1302	2455	1467	1724	943	3477	3297.13	1257	3469	943	511	2119	1398	922	1476	2401.13	1655	613	645	481	2248	1021
987	ENSG00000066813	0	0	0	0	0	0	0	0	0	0	0	0	0	0	0	0	0	0	0	0	0	0	0	0	0	0	0	0	0	0	0	0	0	3	0	0	0	0	0	0	0	0	0	0	0
988	ENSG00000066827	19	0	3	0	3	61	1	85	0	1	0	120	24	0	115	4	45	42	20	15	160	29	3	20	0	77	56	11	1.16	37	0	0	11	6	46	8	0	6	0	0	0	52	8	17	23
989	ENSG00000066855	310	446	223	93	243	484	557	482	365	342	271	317	532	686	276	104	267	413	384	280	184	557	214	747	735	574	306	73	629	234	154	321.16	485	55	299	255	488	133	168	205	558	262	334	478	100
990	ENSG00000066923	1593.79	88.86	420.96	85	205.75	86	267.63	99.76	116	488.79	104.43	890	67.57	1198.06	62	156	30.67	45.52	55.68	218.08	439.92	97.43	450.5	109.56	88	30.52	203	751	293.28	146.49	9	189.93	372	18	453.54	483.81	113	284.89	215.88	98	66	188	666.69	140.11	760.65
991	ENSG00000066926	104	28	305	190	221	1107	216	291	29	761	306	2102	86	407	0	34	240	162	29	475	264	454	639	205	102	462	383	1096	347	491	103	423	1046	18	583	376	0	294	41	22	0	357	584	154	319
992	ENSG00000066933	186	1556	136	274	287	206	1623	880	548	593	639.23	101	897	2441.74	1273	96.81	419	967	838	1287	452	268	235	1170	684	806	546	584	1027	634	314	834.08	15	99.52	385	232	262	495	1965	639	281	260.78	344	1010	552
993	ENSG00000067048	1117	0	0	865	0	3726	0	2011	0	0	2294	1119	0	2332	0	38	2840	1498	0	0	0	0	2354	0	0	2454	0	0	0	1819	0	1180	2541	203	0	0	301	1461	0	0	1769	2095	0	1956	0
994	ENSG00000067057	1228	4264	4152	1354	492	2478	4023	1897	1668	4941	1050	93	2258	5343	1902	594	3771	2616	1381	4451	2153	2120	1777	2767	2578	6319	1089	1660	1990	1786	711	2568	3096	238	1478	2322	1585	1423	5746	800	3444	1696	1132	2097	1026
995	ENSG00000067064	16270.05	2052.02	14910.52	3029.97	2661.41	6273	2022.35	5169.28	1246.99	11307.83	6734.48	2652.73	5957.79	15045.81	3018.98	1207	10886.17	14849.41	434.55	2110.98	7029.55	9504.99	3204.33	4368.04	3831	1255	1194	7909.25	3937.61	15344.75	2009.9	9768.68	15591.86	498	10103.7	11427.87	2014	3373.86	2525.57	1414.24	5606.57	9040.21	8012.41	8112.75	2742.33
996	ENSG00000067066	0	0	0	23	0	0	0	42	0	0	0	0	0	0	0	0	20	3.25	25	7	0	0	0	0	0	0	0	0	0	0	1	0	1	0	0	0	0	0	0	0	4	1	15	0	21
997	ENSG00000067082	2963	1467	745	79	585	266	495	759	283	2230	474	1012	782	1817	3465	309	252	537	159	439	1323	820	330	678	406	453	631	2938	318	487	708	1222	4490	33	627	1903	242	266	344	35	1397	846	814	842	146
998	ENSG00000067113	1511.11	1201.66	271.83	16.41	41.57	269.94	1203.1	1233.35	1989.04	1013.33	249.6	0	1599.77	2076.12	242.79	541.92	891.1	119.91	615.5	878.59	768.87	1022.53	75.5	1159.64	927.42	373.63	329.11	409.64	2024.19	2454.54	235.51	1357.72	1100.27	94.3	399.93	384.28	424.83	478.51	703.79	249.8	2691.78	322.66	151.44	752.71	64.14
999	ENSG00000067141	222	17	111	63	11	17	56	113	1	3	75	54	61	481	181	74	166	13	66	168	30	16	45	78	116	61	171	0	163	29	18	68	27	13	31	104	18	84	0	48	5	41	33	170	76
1000	ENSG00000067167	7050	2299	1655	1936	1382	2422	2249	2993	663	3896	1988	3651	4346	5640	5266	857	1823	3150	1778	2559	4523	3199	1936	965	2482	1359	1496	4316	2790	5145	1319	4769	3338	403	4187	3567	1172	1313	1815	948	3495	4023	3313	3163	1977
1001	ENSG00000067177	1295.67	1462.95	1923.13	1415.45	1408.03	963.59	1330.1	376.31	735.52	2806.5	484.21	86	671.36	107	1253.23	176	989.63	834.2	256	761.8	2029	720.9	993.2	2303.66	1032.95	906.11	303	1231	1492.61	829.82	432.93	706	1661.73	158	2177.94	737.97	402.85	285	1792.86	446.19	1899.9	647.2	1220.12	920.05	886.4
1002	ENSG00000067182	0	13	40	10	0	30	64	56	4	75	35	0	196	767	0	52	290	52	0	67	214	144	69	108	86	0	255	0	66	112	98	154	127	5	21	6	12	26	0	9	215	33	44	70	33
1003	ENSG00000067191	0	0	0	0	0	0	0	0	0	8	0	1	0	0	0	0	0	0	0	0	0	0	0	60	0	0	0	0	0	0	0	0	0	0	0	0	0	0	0	0	0	0	0	0	0
1004	ENSG00000067208	797	407	497	204	598	484	580	528	463	497	371	713	583	231	1128	147	504	376	412	286	258	539	755	967	462	189	73	438	624	800	0	263	654	78	643	268	143	651	876	506	102	469	677	339	409
1005	ENSG00000067221	73	0	26	105	1	9	52	23	19	82	0	0	70	268	0	23	58	0	0	112	73	42	16	70	58	104	199	4	1	0	0	172	61	17	170	48	112	140	61	88	0	32	57	0	2
1006	ENSG00000067225	6216	3139	7243	1922	5737	9904	6821	3210	4234	7915	4139	2999	3988	5881	4394	585	6065	3063	592	5380	4769	12023	8315	5012	4072	4285	1270	4875	1824	3325	1553	2145	9494	179	5647	2785	3006	2779	4758	541	14686	4518	6354	8519	3169
1007	ENSG00000067248	1894	564	672	985	816	892	1163	729	635	944	557	918	749	1489	2110	668	605	351	937	1160	1612	910	768	644	819	692	1445	2372	1786	1161	856	1885	1049	166	1035	844	570	714	959	492	1059	703	904	1764	907
1008	ENSG00000067334	4619	3330	5108	2142	5188	5487	5805	4737	5158	4083	2914	4694	5711	10337	7043	865	3631	4537	1859	5881	4994	6172	3725	2486	3816	3445	3027	4677	5469	5884	1675	8380	11851	389	3278	4252	1228	1895	2712	1472	3176	3186	4014	5176	2655
1009	ENSG00000067365	79	56	106	60	212	163	332	323	225	150	177	275	324	333	925	60	204	119	61	170	7	151	152	50	304	153	128	243	270	412	300	217	387	66	162	174	40	231	730	21	160	84	127	336	83
1010	ENSG00000067369	201.96	219.09	84.91	184.14	152.84	273.56	102.61	185.43	195.82	221.99	235.96	123	250.65	203.54	208.29	0	144.37	120.99	112.26	279.56	7.47	384.97	86.31	225.59	66.21	1.53	444.37	478.87	17.29	515.32	0	263.14	295.38	82.64	0	117.93	173.88	38.71	251.46	0	245.21	213.75	90.95	33.64	321.89
1011	ENSG00000067445	0	0	10	164	0	0	2	67	70	0	0	0	39	0	0	0	1	0	129	49	0	0	18	0	100	3	6	0	0	0	0	0	0	1	0	0	100	0	0	0	60	0	0	6	15
1012	ENSG00000067533	1183	232	475	189	803	695	502	478	650	460	220	1634	477	1371	1652	308	425	356	658	496	1002	708	607	340	754	339	549	2264	603	752	502	1435	2511	136	751	663	205	476	536	270	414	627	657	625	478
1013	ENSG00000067560	19298.11	8120	9355	4350	8973.11	11188	12718	10049	5932	9418	8413	10283.16	13466	23859.29	18996	2457	12369	10832	2697	7659.39	8451	11649.1	11412	6284	12934	7637	3870	13254.56	10101	11989	5952	12432.74	20274	620	11806	9226	5308	4442	5208.32	1316	11479	7246	11284	10997	4826
1014	ENSG00000067596	614	458	553	415	339	570	864	765	673	398	598	136	695	2296	195	140	821	802	232	808	510	646	302	661	614	938	511	778	489	580	258	734	574	103	480	585	449	456	1221	347	907	358	583	841	431
1015	ENSG00000067601	161.52	50	0	58	13.8	0	76.83	45.46	13.4	10	5	0	50.45	349.19	0	55.56	82.61	13	78.96	29	27	8	5	23	16	0	38.36	63.41	73	0	0	73.42	0	23	15	28	1	23.79	0	26	7	7	6.15	9	11.72
1016	ENSG00000067606	30.72	67	89.07	126.84	73.36	217.7	72.13	186.29	0	149.27	283.41	11.36	83	0	363	84.52	114.82	230.6	94.23	238.78	17.23	113.5	154.49	47.83	42.86	314	37.08	0	8.12	17	0	227.63	314.17	0	61.27	17.36	185.69	15.66	74.37	13	148.02	92.59	68.83	152.24	148.76
1017	ENSG00000067646	311	0	0	26	0	289	0	278	0	0	184	0	0	0	0	67	80	188	0	0	0	0	173	0	0	59	0	0	0	160	0	234	163	65	0	0	183	21	0	0	202	102	0	305	0
1018	ENSG00000067704	1394	696	1374	1016	1704	1147	972	2510	952	1451	1060	1223	1406	3917	1505	293	2378	1247	853	2352	1826	2447	2223	718	960	601	1441	2664	1684	1835	1234	2334	2149	520	1985	1892	1065	1489	1596	762	1739	2191	1571	2296	804
1019	ENSG00000067715	89	0	0	29	3	11	9	17	14	7	15	164	40	0	0	4	78	0	3	31	0	2	52	0	111	0	66	0	5	34	0	17	0	0	0	5	0	37	0	0	0	8	24	0	13
1020	ENSG00000067798	45	0	0	0	0	0	0	0	0	0	0	0	0	0	0	10	1	0	0	0	6	0	0	0	0	0	11	0	1	0	2	0	0	0	0	0	0	0	0	2	0	0	0	0	0
1021	ENSG00000067829	981.29	621.78	1012.95	467	620.93	544	1477.08	526.58	537.93	1473	284	341.96	572.53	1337.8	670.88	302	480	395.92	310	1169.04	3083.94	1339.99	336	594	1526.57	455.98	630	1373	1406.26	1003	1097.87	1001.64	1306	57	1092.41	745	184.45	239.45	457	369	623	452	1166.72	849.93	639.95
1022	ENSG00000067836	309	384.49	223	81	116	250	709	417.81	304	249.42	397	259	170	936	352	185	689.97	544	197	457	958	664	569	665	824.77	13	184	130	606.42	1027.56	8	417.53	985	47	498.82	302.93	301	159	244	6	316	275	195	300	130
1023	ENSG00000067840	0	0	0	0	0	0	0	0	1	0	0	0	0	0	0	0	0	0	0	0	0	0	0	0	0	0	0	0	0	0	0	0	0	0	0	0	0	0	0	0	0	0	0	0	0
1024	ENSG00000067842	0	0	0	0	0	0	0	0	0	0	0	0	0	0	0	0	0	0	0	0	0	0	0	0	0	0	0	0	0	0	0	0	0	0	0	0	0	0	0	0	0	0	0	0	0
1025	ENSG00000067900	727.45	304	579	127	1147	583	1730.97	771	1331	666	372	561	1009	1643.46	1351	266	545	702	742	805.85	1705	524	686.85	752	637	875	1131	1030	901	458	421	1336.14	1778	232	610	564	100	777	513	688	703	752	736	891	623
1026	ENSG00000067955	2495	463	209	816	556	1096	504	1215	864	1295	342	1199	646	2315	1321	234	745	620	250	371	792	577	1165	344	342	702	699	729	672	448	57	769	2558	134	610	816	246	476	338	274	400	705	878	534	321
1027	ENSG00000067992	0	76	5	0	70	37	56	86	69	55	98	0	130	0	180	0	0	22	9	93	131	0	0	43	183	131	224	1	157	51	84	76	0	0	98	14	1	0	0	0	0	0	52	0	14
1028	ENSG00000068001	1200	362	393	673	740	1084	431	627	86	453	214	182	923	3421	1063.22	116	636	776.72	148	740	1886	778.14	754	532	369	591	767	1112	754.77	1210.91	10	678.49	737	34	803	616.54	777	151	669	294	951	836.42	721	759	84
1029	ENSG00000068024	0	6	24	3	35	0	39	1	0	43	67	0	3	0	52	0	74	1	0	0	0	1	1	5	1	0	3	0	170	16	0	42	0	13	34	0	1	0	30	0	3	14	4	66	51
1030	ENSG00000068028	1963	1722	773	51	367	820	409	374	403	880	390	265	851	2122	2939	162	342	422.29	239	469.09	312	438	431	102	256	600	240	1433	135	283	28	371.9	1799	36	700	772	258	213	426	454	1097	389	533	892.83	232.62
1031	ENSG00000068078	4144	1670	668	1240	618	128	447	900	783	585	716	390	1256	5143	2339	436	1316	805	1461	1078	2523	568	382	558	1075	547	1928	1732	1267	1165	1320	1372	529	622	705	1225	2133	1306	1422	2661	648	1116	646	1599	1659
1032	ENSG00000068079	0	0	0	0	0	0	0	0	0	0	0	0	0	0	1	0	0	0	0	0	0	0	0	0	0	0	0	0	0	0	0	0	0	0	0	17	0	0	0	0	37	0	0	0	8
1033	ENSG00000068097	183	9	229	253	115	331	36	135	114	178	72	123	207	330	0	0	188	130	146	81	0	225	230	177	102	0	86	195	102	76	0	187	288	30	210	152	0	64	204	92	158	151	228	538	128
1034	ENSG00000068120	2238	1088	848	101	944	1592	1780	1372	1688	923	572	738	1987	1789	1424	366	1508	1370	324	1102	1195	1946	781	1142	1544	2118	762	1947	939	652	1444	1305	2983	119	1700	791	645	1193	3070	512	1375	1154	1003	1509	234
1035	ENSG00000068137	671	129	112	430	54	55	263	317	30	70	119	165	156	1008	823	78	603	347	85	166	0	46	93	11	182	0	173	73	15	170	1	41	353	41	138	223	38	66	919	68	249	28	34	23	111
1036	ENSG00000068305	369.98	245.53	188.86	71	164	51	431.77	182	429	397.11	162	27	623.39	1104	400	62.3	239	282	213.13	316	201	404.71	253	74	192	223.27	138.84	251	379	430	152	325	387	36	365	427.54	65.75	105	14	413	209	209.63	249	577	232
1037	ENSG00000068308	282	908	398	359	730	364	1317	228	875	577	313	267	506	719	1111	87	1013	398	485	645	779	722	157	944	378	415	928	368	755	311	203	263	1046	65	682	620	174	220	540	408	509	249	515	541	441
1038	ENSG00000068323	621	779	355	229	170	158	300	144	279	607	141	180	243	17	592	156	120	174	210	190	869	414	92	171	208	143	755	350	244	187	262	104	486	51	625	406	222	140	261	135	115	186	296	308	225
1039	ENSG00000068354	19	247.96	144	20	109	71	221	166	2	118	41	0	96	0	577	46	4	156	42	333.9	557	182.91	45	131	152.94	104	199	188	296	128	0	0	207	20	144	24	128	26	0	3	506	78	105.71	157.83	125
1040	ENSG00000068366	374	754	1384	4	407	325	1003	445	290	1025	798	245	454	867	275	328	407	904	398	796	326	864	467	973	372	560	647	808	600	1255	392	550	318	137	1163	898	195	295	1045	205	798	288	1293	380	380
1041	ENSG00000068383	453.87	158	332.74	67	378.94	169	103	267	203	575	267	187.95	145	16.6	769.46	35.24	235.85	101.89	53.78	185	159.76	277	179	163.82	282	385.9	195.77	594.61	308	300.94	22.78	535	227	33.56	509	235	231	183	25.77	43.85	450	160	257.93	429	147
1042	ENSG00000068394	409	878	236	121	316	178	564	456	941	719	490	141	615	1472	896	10	570	507	218	612	269	480	289	583	333	458	164	55	499	176	385	413	1094	30	825	382	272	203	813	131	361	261	258	581	150
1043	ENSG00000068400	179	341	394	289	210	72	334	107	189	193	150	0	104	121	73	43	323	142	229	289	354	260	172	344	323	435	199	200	319	114	300	116	736	30	507	319	52	183	210	281	107	171	345	125	288
1044	ENSG00000068438	885	806	1260	401	1026	1059	719	322	776	893	492	327	620	1791	2438	102	398	290	404	1102	1365	1137	920	673	606	362	121	978	920	555	442	513	511	29	1235	581	495	516	1789	260	802	422	1357	661	434
1045	ENSG00000068489	402	354	284	187.56	448	315	215	168	193	324	136	305.88	197	195.95	189	23	316	219	185	105	153.6	257	134	207	374	232	167	348	189	558.87	463.63	268.89	139.18	136	484	249	30	230	0	105	274	143	123	256	293
1046	ENSG00000068615	5870	1746	2724	1349	1498	3072	1524	1862	657	2798	1949	1160	3971	6357	1878	721	412	523	672	1928	3377	2274	1320	975	2427	1682	998	2933	3125	3186	783	3574	3813	330	1196	1686	1685	882	1004	857	1861	2847	2845	1602	608
1047	ENSG00000068650	1322	1105	783	772	429	183	622	902	832	919	359	187	945	3085	2022	625	1124	956	547	674	1102	913	910	741	1131	232	1570	1817	1937	1545	101	1336	834	802	1278	913	875	1814	651	2672	887	1844	974	979	594
1048	ENSG00000068654	494	543	305	495	327	180	79	282	430	365	339	0	318	260	631	127	141	320	194	237	538	237	239	571	324	275	470	524	287	498	114	491	495	156	286	203	569	488	723	156	83	344	326	346	380
1049	ENSG00000068697	7232	2776	1317	3858	1854	2394	1892	2392	970	3334	1707	3981	2442	2950	3628	502	1464	2177	991	3253	3187	2955	1312	1822	3098	568	936	2136	2434	3852	1235	3274	3968	269	2407	2169	953	1030	1431	603	3294	3726	2079	1993	1407
1050	ENSG00000068724	183.09	38	110	29	132.37	66	143	56.09	247	140	104.3	120	127.26	583	187.6	29.1	94	152.3	48	75	518	91.86	175.41	146	30.22	220.4	158.89	270	138	80.44	0	74.2	458.61	39	107	13.13	144	67	643	145.66	15	51	134	55.2	50.14
1051	ENSG00000068745	2156	1634	1566	1311	1421	1527	1960	1487	463	1396	991	1358	1641	1482	1626	635	2063	1165	818	658	2112	1959	1338	1844	2090	663	1066	1666	1510	2740	279	2244	3856	109	1069	1545	1199	763	1278	500	1210	867	692	1972	780
1052	ENSG00000068781	0	114.65	0	6	73.89	11.03	56.29	38.41	0	47.8	46.56	124.62	106.31	1184.28	0	0	97.68	50.72	81.77	129.23	0	25.44	0	0	0	0	0	0	0	0	0	146.31	0	0	106.05	118.17	0	0	245.05	0	0	21.69	40.05	25.53	5.17
1053	ENSG00000068784	0	123	281	123	290	391	285	310	266	504	317	306	615	109	294	214	192	514	170	181	421	436	345	196	260	4	170	499	272	389	0	539	148	13	365	780	9	526	55	266	336	300	267	444	164
1054	ENSG00000068796	133	28	93	296	47.29	313	308	253	27.38	295	38	494	206	953	25.98	87	84	199	27.23	99	219.62	118.04	282	154	98.26	234	290	214.96	461.47	215	108	541	80.17	47	136	209	103	139	11	72	101.36	160	212	125	84
1055	ENSG00000068831	3031	951	993	208	474	409	729	516	505	1042	347	1185	782	2167	850	1031	921	630	268	742	2420	1187	1087	586	783	446	1659	3820	1313	1757	1286	1536	2671	167	966	632	276	559	514	369	525	649	878	330	973
1056	ENSG00000068878	1680	713	393	712	620	727	873	818	663	857	431	453	684	480	1220	213	519	478	623	435	1055	586	652	1533	1456	481	1111	1997	1452	596	633	968	713	288	682	202	248	293	197	199	1118	409	540	784	658
1057	ENSG00000068885	67.79	68	105.12	152	38.89	115.99	181.87	372.46	58.64	142.94	40.85	174.47	72.64	0	127.11	57	68.7	19.55	18	146.64	58	48.82	57.58	125	148.82	186	8.54	266.4	17	49.37	39	212.05	12	28.63	174.3	272.64	18.16	52.48	17.57	22.34	1.07	145.63	120.32	105.83	221.62
1058	ENSG00000068903	196	178	114	123	161	171	110	121	105	210	88	433	73	0	10	49	108	113	7	195	141	256	170	21	123	220	32	317	154	89	330	98	399	58	92	58	0	59	0	0	180	74	100	88	49
1059	ENSG00000068912	989	350	221	572	597	557	479	378	492	647	527	989	715	1135	1605	226	596	373	658	432	400	537	352	258	876	550	420	1107	839	971	453	1387	1295	136	986	651	290	601	28	382	574	839	292	587	594
1060	ENSG00000068971	0	50	11	93	0	0	106	5	66	0	32	0	307	690	66	21	28	87	128	144	0	3	18	66	0	99	57	0	12	0	26	65	0	0	103	33	0	19	247	54	94	1	0	117	0
1061	ENSG00000068976	0	29	18	0	0	0	0	0	0	12	0	0	0	0	0	0	5	0	0	0	11	0	0	0	0	0	62	15	0	0	0	0	0	0	0	0	0	0	336	10	0	3	4	0	4
1062	ENSG00000068985	0	256	50	67	253	2	391	25	96	44	24	0	84	26	26	71	77	59	81	14	1689	47	0	121	173	26	426	945	379	205	21	147	114	17	380	576	36	142	0	131	0	118	134	599	103
1063	ENSG00000069011	201	402	231	176	236	239	497	493	684	523	455	115	974	2481	2682	463	176	73	343	987	974	375	669	1074	838	1911	472	643	689	421	647	1161	186	312	1029	258	967	82	1148	880	629	182	396	991	480
1064	ENSG00000069018	0	10	4	0	0	0	4	0	3	0	0	0	0	117	0	0	0	0	0	91	0	44	0	0	0	0	0	0	26	0	0	0	0	0	94	2	0	0	84	0	0	0	20	35	22
1065	ENSG00000069020	548	127	38	78	18	11	69	99	50	45	135	0	76	1	542	39	143	23	65	44	20	23	12	14	63	6	19	117	97	240	0	261	0	29	187	88	108	48	0	57	5	29	7	59	115
1066	ENSG00000069122	0	0	0	0	0	0	0	0	0	0	0	0	0	0	0	0	9	0	0	11	0	0	0	0	0	0	0	0	0	0	0	0	0	0	0	0	0	0	0	0	0	0	0	0	5
1067	ENSG00000069188	8	0	5	21	0	0	0	0	0	0	53	0	0	0	65	2	59	0	7	5	0	4	0	0	0	0	0	0	0	66	2	21	0	0	39	0	0	10	0	18	0	9	8	6	0
1068	ENSG00000069206	0	0	0	0	0	0	0	0	0	0	0	0	0	0	0	0	0	0	0	0	0	0	0	0	0	0	0	0	0	0	0	0	0	0	0	0	0	0	0	0	0	0	0	0	0
1069	ENSG00000069248	1189	520	660	388	320	727	675	821	261	1171	772	863	1208	974	805	19	791	494	371	829	659	1234	682	756	841	677	686	569	555	1094	1053	796	832	62	1041	580	255	484	790	232	883	754	1031	1226	540
1070	ENSG00000069275	1013	239	342	395	547	237	200	515	390	329	297	718	482	444	1884	586	177	184	572	276	718	220	353	210	476	236	1714	855	974	642	687	609	1423	520	499	417	191	582	68	322	272	196	284	452	333
1071	ENSG00000069329	4204	1761	1837	1687	1608	2724	2743	3775	3018	2393	1707	1961	4026	13471	3153	707	2521	2993	595	3546	1869	3670	2922.99	2943	1908	2684	1301	3272	2916	3599	808	3468	2339	237	3388	2662	931	801	544	664	3319	2066	2283	3480	1273
1072	ENSG00000069345	3954	2287	2905	1202	4179	4103	4893	3448	4198	3727	2498	2091	3969	11734	4655	584	2563	2783	710	2857	3848	4446	2936	2904	2691	3214	822	2577	3084	3608	1392	3948	7390	202	3916	3228	1356	1549	1473	658	3894	1968	3101	4028	1651
1073	ENSG00000069399	0	0	0	79	0	5	78	94	51	0	37	0	11	0	0	0	0	0	0	0	0	52	0	242	0	0	0	1	0	0	0	0	51	9	0	0	0	33	0	0	516	15	1	0	0
1074	ENSG00000069424	0	0	0	0	0	0	9	0	0	0	16	0	4	0	0	0	0	0	0	40	30	0	0	0	43	0	1	0	32	0	0	22	0	0	7	28	0	0	0	0	5	0	0	4	0
1075	ENSG00000069431	0	0	12	1	8	0	1	0	3	0	0	0	0	0	7	0	0	0	0	0	0	10	0	0	0	0	0	0	0	0	1	0	0	1	0	22	0	0	0	0	0	0	0	0	0
1076	ENSG00000069482	616	1143	140	496	397	232	154	427	429	93	455	965	1248	3364	1275	733	384	985	978	528	1200	683	417	77	144	220	666	1535	588	281	880	1978	1726	489	319	351	709	515	718	386	517	188	512	1119	849
1077	ENSG00000069493	65.1	34.54	5.36	0	1.16	14.54	0	3.47	0	6.47	36.18	123.55	1.16	26.18	8.11	0	0	6.93	50.91	13.76	113	54.85	8.18	69.71	1.15	6.93	2.18	0	35.44	42.96	1.16	53	8.12	0	21.87	16.19	0	43.81	2.31	39.17	42.28	32.18	20.62	104.4	13.98
1078	ENSG00000069509	1716	1046	378	182	567	240	1450	1266	1487	1450	556	585	966	3080	1816	406	1094	828	1096	1510	2077	891	286	1085	1804	542	1106	1272	2926	1125	1371	1906	1030	251	1834	959	426	365	760	542	1134	371	610	1541	561
1079	ENSG00000069535	0	0	0	0	0	0	0	0	0	0	0	0	0	0	0	0	0	0	0	0	0	0	0	0	0	0	0	0	0	0	0	0	0	0	0	0	0	0	0	0	0	0	0	0	0
1080	ENSG00000069667	130	0	16	0	36	3	40	89.58	0	0	36	0	153	0	236	0	7	59	1	101.18	175	0	9	90	110	25	15	0	124	0	0	31	0	0	2	111	23	22	52	9	77	50	4	85	15
1081	ENSG00000069696	0	0	8	0	0	0	3	0	0	0	0	0	0	0	31	0	0	0	0	0	0	0	0	3	4	0	0	0	0	1	0	8	29	0	0	0	0	0	0	0	0	2	1	0	0
1082	ENSG00000069702	3455	2116	1059	3982	1017	1014	1595	1224	1375	2673	1365	1520	2562	3234	2918	1202	2857	1781	1681	2706	4384	1877	1949	1314	2319	343	1431	4858	2130	3902	377	1554	1515	1213	3496	2810	1196	1932	2118	1886	736	3207	1658	1563	2561
1083	ENSG00000069764	24.08	61	8.97	155.34	0	12.63	79.84	40.23	15.2	16.58	11.7	35.08	6.49	319.31	0	22.92	22.67	0	29.6	76.9	12	0	35.64	133.19	33.75	24.12	75.89	24	231.98	132.56	83.42	119.52	123.36	44.94	9.89	65.26	80.31	25	190	57.16	0	87.92	74.91	104.55	2.83
1084	ENSG00000069812	108	5	1	2	11	22	63	86	297	2	29	56	106	0	145	72	29	104	244	147	11	0	22	0	52	140	47	0	28	90	0	26	0	38	52	3	9	73	42	115	0	3	3	61	22
1085	ENSG00000069849	15062	9894	7097	5867	6952	7743	5922	9144	3532.62	8908	6775	6765	10759	32370	20599	2036	10163	9743	6344	9956	11426	10187	7511	2941	8461	4882	4238	12214	10014	15310	5486	16974	21339	1709	10193	7698	7825	7067	6174	2409	11582	15165	9439	17612	7906
1086	ENSG00000069869	96	165	0	187	151	7	160	325	10	42	166	120	64	590	0	14	74	43	108	32	11	150	141	56	67	0	6	48	45	16	42	39	50	59	97	6	0	45	0	8	5	101	48	1	33
1087	ENSG00000069943	323.12	32.46	111.01	109.04	58.59	90	66.95	209.29	1.29	183.09	120.57	0	351.96	0	188.96	29.28	50.96	45.17	86.7	132.79	749.42	60.91	193.62	20	171.06	132.61	66.77	126.35	232.97	440.52	0	212.67	3.07	88.47	249.45	5	14.16	68.54	0	54.44	94.55	256.79	72.35	113.24	74.69
1088	ENSG00000069956	1549	180	1176	984	1501	1998	913	1003	611	1249	897	1043	1444	1124	1392	300	1183	1392	194	955	353	1315	1127	574	1361	1248	754	383	756	747	776	782	1422	113	1303	773	468	589	22	94	1072	840	869	1295	208
1089	ENSG00000069966	110	83	110	17	101	69	31	181	145.33	108	160	52	91	284	0	65	2	174	59	249	0	69	55	141	147	141	159	149	82	88	10.32	167	0	4.3	2	44	125	0	0	0	0	120.87	74	131	10
1090	ENSG00000069974	57	107	25	0	0	45	28.05	47.14	4.23	16	53	115	100	328	103.21	20	77	50.04	38	75	9	33	22	17	56	107	292.17	91	63	5	0	128	242.21	34	56.07	25	15	33	86	9	101	18	28	47	0
1091	ENSG00000069998	163	308	418	72	104	394	320	463	466	250	377	236	1317	1975	37	43	174	577	270	782	525	460	393	74	476	865	54	22	599	266	116	509	587	25	453	203	503	87	781	143	90	140	328	378	58
1092	ENSG00000070010	3421.96	1748	2331.99	1129	912.9	3283.95	1071	1371	592	1348	1577	1968	1419	3582.56	2187	813	1759	1389	838	1379.99	1555.96	2058.94	1473.98	1275	1703	526	1264.85	3872	1281.82	2219.98	707	2713	5778.99	188	1401.94	1508.99	696	1077.92	1438	588	1348	1239	1412	1928	1261.93
1093	ENSG00000070018	7	249	354	326	532	277	307	196	66	400	379	164	431	209	466	80	111	238	359	296	975	433	238	330	215	5	666	353	291	473	53	499	111	185	455	445	270	455	133	388	778	827	549	534	275
1094	ENSG00000070019	0	25	0	0	31	1	29	1	147	0	0	0	45.88	0	0	0	7.1	0	1	0	4	0	0	6	0	0	0	0	25	0	0	0	0	0	0	0	0	1	0	23	0	0	1	5	0
1095	ENSG00000070031	0	0	0	0	0	0	0	0	0	0	0	0	0	0	0	0	0	0	0	0	0	0	0	0	0	0	0	0	0	0	0	0	0	0	0	0	0	0	0	0	0	0	0	0	0
1096	ENSG00000070047	182	270	196	922	514	265	256	121	428	299	274	14	288	620	325	89	393	184	244	181	445	199	214	455	188	247	235	506	175	68	705	94	1059	76	411	53	445	478	219	159	459	200	258	379	491
1097	ENSG00000070061	607	266	373	335	321	859	423	543	541	941	386	238	442	579	88	121	383	695	624	621	514	325	330	263	89	270	115	969	90	333	568	402	124	40	650	542	208	149	0	84	511	389	376	691	153
1098	ENSG00000070081	296	7	28	58	3	83	63	28	7	84	0	0	39	108	1	6	45	58	41	53	26	124	32	94	205	158	200	0	23	59	0	257	117	57	24	23	0	59	0	30	86	57	19	40	50
1099	ENSG00000070087	207	28	208	63	227	417	218	409	344	396	169	1421	45	364	288	315	316	546	194	194	626	501	322	262	875	185	280	800	365	536	86	429	528	43	209	231	195	191	213	24	162	304	282	336	252
1100	ENSG00000070159	448	92	154	24	189	159	393	285	290	100	116	171	384	537	99	41	82	265	53	66	158	142	102	76	213	338	68	170	52	117	36	197	66	40	118	134	0	54	28	4	174	154	294	1	120
1101	ENSG00000070182	0	34	10	8	0	21.94	42	57	50	0	186	137	0	235	230	16	66	16	172	21	1	99	24	63	70	26	41	141	137	262.95	5	53.23	108	17	42.35	28.29	166.91	212	0	222.8	0	0	10.82	264	92
1102	ENSG00000070190	10	35	0	0	9	0	0	36	1	0	0	286	21	0	0	0	0	24	18	1	0	90	0	0	0	4	0	0	0	14	322	0	0	1	5	0	0	20	0	8	0	1	17	20	0
1103	ENSG00000070193	0	0	0	0	0	0	0	0	0	0	0	0	0	0	0	0	0	0	0	0	0	0	0	0	1	0	0	0	0	0	0	0	0	8	0	0	0	0	0	0	0	0	0	0	0
1104	ENSG00000070214	111	472	91	126	132	207	119	358	17	615	102	364	851	138	344	156	28	481	203	394	555	263	301	371	330	72	491	98	415	251	122	354	234	326	349	81	223	43	0	66	240	264	340	321	125
1105	ENSG00000070269	236	125	169	193	96	84	52	162	167	291	106	3	242	420.45	1157	95	138	89	57	136	374	275	137	259	191	299	247	148	269	571	0	274	299	75	290	175	58	208	188	223	172	296	250	293	227
1106	ENSG00000070366	12.47	34.09	189	176.66	132	95	124	76.81	174	63.72	134	0	206	653.58	225	26	109	74	136	29	107	83	116	107.92	104	44	198	100	106	101.71	181	119.8	212	3	112	141	67	293	24	95	93	202	170	212.61	148.96
1107	ENSG00000070367	1387	506	924	1080	1536	1460	773	1229	974	1176	1176	680	657	823	1365	170	1242	1468	355	1322	1537	1683	1459	1076	999	1233	773	794	907	1009	282	1761	1515	144	1299	1266	591	810	67	382	1593	845	1108	1941	421
1108	ENSG00000070371	0	53	27	31	9	13	0	15	41	0	2	0	0	0	0	0	0	15	0	58	64	2	4	31	14	0	26	34	4	0	260	49	1	0	30	73	0	4	111	34	0	26	20	0	1
1109	ENSG00000070388	0	0	0	0	0	0	0	0	0	0	0	0	10	0	0	28	0	12	0	0	0	0	0	0	0	0	0	0	0	0	0	0	1	0	14	0	0	0	0	0	0	0	0	1	0
1110	ENSG00000070404	0	0	0	0	4	14	42	8	0	4	0	0	26	0	0	54	1	61	1	26	0	0	1	43	26	89	0	0	36	6	0	0	0	12	19	0	197	50	0	8	101	0	6	111	0
1111	ENSG00000070413	243	441	460	166	192	321	78	415	192	246	383	58	292	2037	1541	19	94	253	296	244	1495	184	168	199	159	379	220	94	183	475	284	223	480	122	487	538	477	221	618	168	647	402	334	462	298
1112	ENSG00000070423	2513	2621	2732	564	2773	2617	2331	1750	2251	2466	2338	1132	3456	2673	6139	1011	1130	2241	1096	1922	3856	3173	2747	2123	2326	2794	1375	3438	3321	2495	1623	3019	5673	387	2646	2837	1546	1610	2593	798	3693	2258	2512	3563	1671
1113	ENSG00000070444	0	15.73	17	40	34	15	26	0	18	1	0	44	1	30	35	11.19	31	13	3.51	1	16.1	9	36	19	27	20	59	61.36	36.6	8.61	11	29.72	119	18.64	31	57	11.04	81	7	18	3	72	1	0	24
1114	ENSG00000070476	579	3	242	95	234	291	112	173	82	294	11	90	517	302	270	77	233	413	114	416	418	557	282	203	228	752	62	629	68	252	0	131	193	73	414	199	290	156	453	114	615	269	368	252	166
1115	ENSG00000070495	2639	1853	1637	1362	1530	1651	2214	1500	1703	812	877	2064	1829.7	4050	1063	185	1507	1278	1127	1193	1792	1914	1439	1335	1916	952	1563	2054	1124	2609	1018	1847	3837	111	1267	1336	590	947	665	165	1800	1464	1719	1739	580
1116	ENSG00000070501	767	258	501	374	462	759	221	692	240	389	406	1407	497	689	647	212	438	257	142	312	866	344	306	293	185	109	657	1289	493	560	288	688	1121	96	503	372	165	188	237	196	305	255	372	722	73
1117	ENSG00000070526	242	440	374	378	352	331	226	458	170	354	613	516	489	540	24	49	175	360	593	349	680	798	259	286	515	66	85	626	312	242	263	909	144	95	205	515	272	194	609	164	225	206	273	208	387
1118	ENSG00000070540	206	0	9	0	56.33	99.48	0	34	0	91	28	5	48.19	32.99	0	0	218.13	32	7	0	0	160	41	28	36.7	0	29	0	3.87	57	155.05	236.56	0	1	48.72	11	44	0	0	0	0	20	9.57	36	5
1119	ENSG00000070601	0	0	0	0	0	0	0	0	0	0	0	0	0	0	0	0	0	2	0	0	0	0	0	0	0	0	0	0	0	0	0	0	0	0	0	0	0	0	0	0	0	0	0	0	0
1120	ENSG00000070610	347	343	258.33	292	276.4	198	580	81	285.16	475.32	354.23	103.07	379.18	2291.01	932.44	38.32	627.36	790	158.34	277	348.48	562	425	414.61	163	499.64	318.37	340.84	232.77	486	4.02	180	693	95.37	187	202	81.05	136.29	131	401.51	682	502.36	374	525.21	483.27
1121	ENSG00000070614	509	332	240	110	185	129	175	133	42	295	79	0	236	628	437	65	252	227	133	179	320	127	95	214	39	259	292	498	247	142	484	195	54	119	265	428	445	201	122	81	202	228	109	394	325
1122	ENSG00000070669	57.64	455.79	2354.96	0	204.71	3319.68	309.91	170.26	0	738.47	1692.72	846.37	429.34	0	0	62.25	388.13	0	0	20.99	0	1675.55	1949.6	572.05	470.59	1122.12	665.68	5172.84	3257.8	2475.77	1027.29	30.84	2893.12	0	919.23	1289.33	56.07	907	1	15	775.84	1851.11	2016.59	6.56	793.54
1123	ENSG00000070718	747	207	307	505	204	386	191	129	54	569	248	148	150	248	157	47	77	217	143	109	117	450	292	64	150	63	66	13	258	310	8	580	615	112	158	234	157	221	591	226	193	204	162	262	312
1124	ENSG00000070729	0	0	0	0	0	0	0	0	0	0	0	0	0	0	0	0	0	0	0	6	0	0	0	0	0	0	0	0	0	0	0	0	0	0	0	0	0	0	0	0	0	0	0	2	0
1125	ENSG00000070731	401.94	0	1.27	104.45	21.18	22.7	50.37	164.76	0	19.83	0.28	0	8.72	737.61	0	56.31	2	69.07	75.73	116.58	130.22	2	86	0	49.3	0	0	143.07	83.67	29.38	0	113.61	0	5.89	78.78	232.38	88.39	19.1	0	27.29	109.74	14.29	43.79	35.77	3
1126	ENSG00000070748	0	0	0	0	0	0	0	0	0	0	0	0	0	0	0	0	0	0	0	0	0	0	0	0	0	0	0	0	0	0	0	0	0	0	0	0	0	0	0	0	0	0	0	0	0
1127	ENSG00000070756	14554.98	3603	9123.99	3319	9885.99	6273	4247.99	4665	3880.99	5417.99	4091	27131.38	6471.96	6445	14808.95	9630.96	5162.02	3581	6968.99	3034.99	20038.21	7848.99	8119.99	6593	10214.06	2576	14482	27704.96	13481.34	13917.99	10201	12278.9	31280.99	5408	6974.97	5957.98	3614	8743.06	4139	4460	6141.99	5899	8779.96	5568	4714.95
1128	ENSG00000070759	0	0	0	0	16.17	3	6	17.5	1	1	0	37.36	134	0	0	5	64.81	20.99	36	127	0	52	18	268	0	0	48	0	36	4	0	0	54	0	5.4	39	148	51.76	0	30.35	157	0	0	55	0
1129	ENSG00000070761	1182	575	1052	148	635	913	473	1411	770	762	495	2045	1815	3350	966	148	432	1064	385	763	1658	912	889	370	609	1061	745	1610	1002	1485	744	2277	2581	64	720	1095	527	525	206	110	1470	759	1009	926	483
1130	ENSG00000070770	745	501	641.61	447.98	474.07	125.54	187.16	625.22	214.22	467.86	357	638	516.38	1386.61	1629.05	323	470.1	361.84	260.02	182.93	1046.94	252.32	694	342.53	865	344.78	934.89	893.33	565.5	610	175	609.91	490.65	105.09	450.97	275.97	434	225.07	251	197.05	618.8	490.48	367.5	577	410.35
1131	ENSG00000070778	42	94	70	510	197	72	97	80	16	186.46	74	1	36	5	445	17	301	99	9	86	242	128.82	35	5	25	17	170	208	50.52	267	23	243	88	21	81	69	53	156	0	116.23	64	110	110	301	172
1132	ENSG00000070785	1605	1090.36	1121.21	266	1552	986	1096	1003	1109	880	856	1537	1087	1366	1180	141	766	910.21	414	1325	1820	1488	1132	515	1259	689	897	1960.53	1217	1415	683	2098	1640	35	1308	677	406	423	82	264	516	1030	1441.77	1039	662
1133	ENSG00000070808	0	0	11	0	0	0	0	0	0	0	0	0	0	0	0	0	0	4	0	0	0	0	0	0	0	0	0	0	0	0	0	0	0	0	0	0	0	0	0	0	0	0	0	0	0
1134	ENSG00000070814	2391	1388	1577	1904	1294	1200	1660	1321.81	1453	1203	850	461	1426	2462	3179	402	1306	460	730	799	1148	1721.09	1502.95	1158	795.53	1174	2255.71	3494	1026.58	1138	2182.94	1006	2249.68	333.02	1832.86	989	1745	1592	2136	1125	1602	1257	1157	1498	1039.22
1135	ENSG00000070831	3357.06	1042	1602	1615	2285	2206.47	3564.99	3634	1473.05	2982	1709.95	3551	1797	3741.95	5147.13	1189	2191	2324.91	978	3778	3090	1475	1422	1825	1562.98	1189	1407	3009	2828	4128	945	4133.99	4854.43	431.98	1566.98	2033.73	945	1999	2021.88	485	1466	1149.03	1487.98	2086	1045
1136	ENSG00000070882	544	526	386	357	415	424	292	274	266	219	533	49	470	890	158	16	868	368	236	194	541	159	275	168	129	559	34	402	253	473	233	264	44	1	378	576	189	329	139	309	200	468	461	246	322
1137	ENSG00000070886	0	0	0	0	0	0	0	0	0	0	30	0	0	0	0	0	0	0	0	17	0	0	0	0	0	0	72	0	0	0	0	14	0	0	0	0	20	0	0	0	0	0	0	19	0
1138	ENSG00000070915	1618	1493	291	258	639	135	997	1468	1078	995	825	633	1067	5118	2723	609	643	1022	1871	1552	5132	2549	1668	1353	1593	844	3132	3801	3442	2239	865	2410	721	344	4337	3230	1469	2105	922	5289	670	1663	1115	1896	2156
1139	ENSG00000070950	551	328	552	557	467	553	793	938	506	939	684	582	554	2134	314	38	686	669	456	543	615	416	498	408	1047	370	86	519	708	610	76	1229	577	54	767	448	257	268	413	556	415	859	671	756	442
1140	ENSG00000070961	5378	1939	3092	5890	5271	6377	2629	1965	1205	4398	1145	4473	2636	3595	7431	1199	7666	1254	2810	2178	5876	6579	4377	5390	2672	843	2449	5547	3941	8682	1910	4457	4944	671	5844	3548	1956	5104	1413	5211	8368	8843	6055	2554	6565
1141	ENSG00000070985	0	0	3.05	0	0	0	0	0	0	0	11	0	0	0	0	0	0	0	0	0	0	0	0	0	0	0	0	0	0	0	0	0	0	0	0	0	0	0	0	0	0	0	0	0	0
1142	ENSG00000071051	1865.87	403.11	1193.13	651.41	792.45	826.64	717.08	595.79	510.23	1521.53	1307.73	401	1189.27	3546.83	975.47	75	93.76	214.81	56.52	341.5	390.91	1636.29	955.05	487.97	263.34	482	60.03	2092.82	371.57	1041.7	294.43	368.65	1654.63	39.71	927.1	542.44	739	64.44	625.82	232.6	2050.65	972.95	890.05	687.08	356.43
1143	ENSG00000071054	804	1105	314	156	314	264	623	463	786	1230	2106	231	635	1662	1472	358	861	1517	608	731	327	530	285	404	607	483	947	649	544	664	836	814	194	162	377	815	1090	500	557	339	402	328	388	1294	505
1144	ENSG00000071073	0	0	117	0	148	70	35	260	5	147	1	90	12	80	1	110	0	5	26	156	29	36	246	31	12	15	3	255	5	62	1	84	320	11	38	27	168	0	0	91	69	238	314	127	32
1145	ENSG00000071082	10167.53	2533.87	4247.54	3696	5098.67	4670.99	4532	3781.75	2984	5726	4628	18957.93	4417.89	7465	12192.92	5495.51	2612.9	4009	3676.56	2883	9807.74	4538.99	5123.99	3228.79	6164.9	3085.99	8648	13088.6	7862.21	10276.68	6591.46	9342.6	21622.77	2789.65	4233.68	4867.02	1922	4480.21	3256	2049.84	5184.58	3290.85	4345	3476	4368.99
1146	ENSG00000071127	7505	4321	2869	3084	3770	3918	5528	5289	4549	5362	4772	1750	7881	14978	11071	861	4150	4579	1294	5364	4420	3949	3154	5271	2897	8926	1013	3374	3209	2131	2033	3268	7247	292	5620	4852	4613	1511	3511	794	6240	2171	3500	7826	1494
1147	ENSG00000071189	169	214	267	487	89	842	534	826	285	374	247	238	811	557	485	251	243	232	199	205	79	804	754	167	174	636	15	671	160	486	90	475	0	87	535	368	89	472	268	321	159	674	352	266	103
1148	ENSG00000071203	0	1	0	0	0	0	18	16	38	0	0	0	24	0	0	0	0	14	28	11	0	0	0	0	0	0	0	0	0	0	0	0	0	16	0	0	54	0	0	0	0	0	0	56	0
1149	ENSG00000071205	1208	57	629	262	471	458	103	135	326	837	324	547	174	258	606	229	196	177	352	124	785	472	707	203	151	40	373	1276	126	815	297	342	1076	132	774	582	28	1071	174	415	239	725	652	494	463
1150	ENSG00000071242	0	0	3	0	0	0	11	0	0	4	4	0	46	0	0	0	0	0	6	0	0	0	0	24	16	0	0	0	53	0	0	0	7	1	0	0	0	0	0	0	0	19	0	0	0
1151	ENSG00000071243	1032	276	754	193	209	351	449	825	382	576	295	880	466	2003	553	105	344	346	371	439	455	604	435	402	601	382	125	474	613	549	248	721	1203	90	437	428	180	102	248	78	419	435	331	446	201
1152	ENSG00000071246	0	117.47	5.62	29.63	0	0	67	19.52	11.66	0	44.7	0	0	0	4	0	0	0	8.31	54.04	0	3	0	111.05	0	24.78	50.84	1	25.94	23.12	0	51.25	0	0	0	0	0	1.16	19.15	61.35	244	3.44	0	120.93	8.77
1153	ENSG00000071282	0	0	8	0	46	0	0	0	0	0	0	0	47	0	94	0	0	27	0	16	0	0	0	34	0	0	46	0	0	0	2.11	0	0	0	16	0	0	0	0	1	0	0	0	0	1
1154	ENSG00000071462	3342.84	1329	1694	1655.28	1481.73	1674.57	893.41	2032.4	1351.35	1949.39	1324.18	1808.89	1987.35	4260.51	5158	632.16	1858.28	974.91	1243.54	1043.12	2816.84	2098.15	1726.62	1564.06	2041.68	1642.48	598	2384.6	1626.96	2150.85	2359	2515	6360.66	128	1816.28	1597.32	1072.18	1398.35	1729.31	762	1560.28	2258.35	1890.75	1913.81	1762.43
1155	ENSG00000071537	529	313	426	409	279	390	141	603	277	550	41	58	323	605	461	22	815	351	407	176	513	676	463	327	536	0	196	856	329	794	0	382	732	253	497	521	77	331	59	147	409	878	507	415	394
1156	ENSG00000071539	6308	768	1332	1132	2013	2050	1386	1214	1199	1906	748	1153	2503	6893	1345	352	1730	980	268	1421	1341	1937	1886	740	1646	1794	274	1180	2106	1749	384	2932	2981	142	2585	1423	992	947	1607	231	1340	2001	2658	1640	674
1157	ENSG00000071553	9208	3731	2562	1829	2509	1352	2466	2336	2268	3302	1164	1359	1779	7826	3558	639	4663	2336	1754	5143	5421	6091	1743	2709	4876	1435	2630	5277	4270	3154	1680	2688	919	291	3212	3796	1859	1272	2394	1493	1498	2842	2480	2559	2066
1158	ENSG00000071564	44	142	203	59	602	195	211	134	179	121	236	304	380	27	948	149	88	73	297	62	626	58	204	94	165	546	279	468	228	307	220	288	880	119	207	64	321	101	441	158	96	131	143	131	217
1159	ENSG00000071575	0	0	0	0	0	0	0	8	0	0	0	0	0	0	0	0	0	0	0	17	0	0	0	0	0	0	0	0	0	0	0	0	0	0	0	0	0	0	0	0	0	0	0	0	0
1160	ENSG00000071626	700	145	292	132	604	315	255	290	493	236	275	327	179	296	571	342	265	249	198	195	761	565	505	469	590	707	591	865	610	516	635	351	614	250	454	519	270	590	346	267	530	440	342	470	594
1161	ENSG00000071655	3068.83	1906.29	1811.9	904	1189.67	1277	2074.41	841	1809.91	1828.51	537	549.01	2206.79	2458.22	4159.97	1184.91	2076.43	848.78	1343.8	1580	4580.05	1870	953.22	2210.32	1226	2036	1161.15	2694.94	976.43	1492.89	1955.52	914.63	5243.55	762.62	2209.97	988	2105.62	1098.45	3378	1446.1	2194	855.76	1086.1	1892.97	752.35
1162	ENSG00000071677	0	0	0	0	0	0	0	0	0	0	0	0	0	0	0	0	0	0	0	0	0	0	0	0	0	0	0	0	0	0	0	0	0	0	0	0	0	0	0	0	0	0	0	0	0
1163	ENSG00000071794	133	27	25	2	328	82	283	96	45	137	137	47	650	784	183	31	102	124	127	281	417	465	194	439	307	340	87	108	397	37	239	304	0	38	280	87	96	191	11	50	860	140	220	208	108
1164	ENSG00000071859	2222	1670	2515	1719	1535	1046	2231	1421	1742	2234	932	1547	1134	3055	2183	301	1980	1086	1610	2819	1606	1835	1187	2065	1553	1318	2034	3394	2187	2343	665	1093	2797	145	2705	1793	1027	1076	3141	2473	712	918	1888	1527	2218
1165	ENSG00000071889	152	59	146	6	44	75	120	143	165	322	88	0	202	167	247	91	181	38	158	277	893	355	90	306	94	153	28	324	215	105	538	115	99	31	319	133	131	13	194	34	254	194	127	173	134
1166	ENSG00000071894	218	301	452	230	604	207	366	184	152	488	427	145	305	69	839	132	662	72	320	436	762	543	207	939	464	488	332	643	466	481	1101	275	886	76	309	94	506	898	523	532	397	237	275	375	366
1167	ENSG00000071909	0	0	0	2	0	0	5	1	2	0	21	0	0	0	0	0	0	0	21	20	0	0	0	7	0	28	0	0	0	0	0	0	0	0	0	0	0	0	0	0	24	0	0	0	0
1168	ENSG00000071967	0	36	0	0	0	1	111	115	43	79	0	153	0	0	0	0	0	40	0	10	0	0	29	1	0	0	0	0	0	98	0	52	0	0	116	23	0	0	0	0	0	7	66	0	0
1169	ENSG00000071991	0	0	0	0	0	0	0	27	0	0	0	0	0	0	6	0	43	0	0	6	0	0	0	0	0	0	0	0	0	0	0	0	0	0	0	0	0	0	0	0	0	0	0	24	0
1170	ENSG00000071994	3689	894	1827	195	1560	2339	603	1220	710	1306	1129	3420	1301	1945	1598	549	1053	1243	680	606	2875	2546	1390	817	1201	981	900	919	1455	1343	873	1759	5271	211	1030	1371	946	1069	295	266	1548	1329	1075	1047	732
1171	ENSG00000072041	1	0	0	0	0	0	0	0	0	0	0	0	0	0	0	0	0	0	0	0	0	0	0	0	0	0	0	0	0	0	0	0	0	0	0	0	0	0	0	0	0	0	0	0	0
1172	ENSG00000072042	2008	507	1737.94	1641	1675.71	2000	355.7	1377	814	2320.77	709	1839	836	634	1693	210	2269	1652	1055	1106	2411.71	3051	2020.3	1523	1175	796	1533	1798	1535	4078.56	707	3581.82	3278	308	2765	1607	1030	1280	802	675	2672	4700	2752	2401	894
1173	ENSG00000072062	87	9	62	1	58	25	24	76	91	34	37	54	20	1	78	60	43	64	208	39	72	43	9	12	90	0	177	211	86	48	42	39	29	34	43	13	29	38	0	0	66	34	67	44	48
1174	ENSG00000072071	90	59.8	34	50	88.46	28	14.97	50.48	42	23.96	23	0	87.76	31	291.1	47	40.65	34.81	95.26	59.81	111.25	40.69	11	55	22	5	167	341.91	51	87.01	178	83	97.02	1	27	41	49	131	266.37	246.36	42	29.86	21.64	77.96	111.91
1175	ENSG00000072080	21	0	0	0	0	0	0	0	0	0	0	0	0	0	0	0	0	0	0	0	0	0	0	0	0	0	0	0	0	0	0	0	0	0	0	0	0	0	0	0	0	0	0	0	0
1176	ENSG00000072110	518	2988	3687	1629	3051	2331	589	1760	3056	2816.3	1827	658	1662	965	1793	294	2733	1929	1751	2545	1167.54	3712.77	3290.99	350	1124	2248	1690	2472	899	955	948	1299	2468	255	4318	1976	3186	1443	691	696.1	1971	2640.24	2601	3776.02	1131.31
1177	ENSG00000072121	0	4	11	72	29	71	0	128.83	0	18	3	0	0	0	117	7	137	29	9	35	9	103	31	9	91	0	55	3	155	49	424	75	13	16	3	49	37	20	457	74	0	37	12	136	56
1178	ENSG00000072133	0	49	0	55	22	33	0	10	0	0	21	0	17	265	39	2	18	1	81	5	0	26	33	43	0	0	0	0	70	0	0	0	13	0	5	0	0	0	0	23	159	17	1	0	15
1179	ENSG00000072134	139	183	120	85	134	69.09	51	135.44	87	136	234	0	124	93	160	25	204	172	106	150	172	154	66	108	106	226	372.77	93	86.04	172	98.51	228	187	26.92	179	153	29	117.97	151	71	63	57	78	117	47
1180	ENSG00000072135	288	0	67	46	89	36	0	49	32	143	21	338	36	119	298	0	8	0	0	13	0	0	293	11	34	0	0	164	0	0	0	0	162	0	0	4	0	38	100	0	79	139	98	0	4
1181	ENSG00000072163	0	88	0	0	0	0	0	0	0	34	52	0	67	123	0	0	25	20	3	15	0	13	0	0	47	0	2	0	0	0	0	0	0	27	0	39	73	0	0	1	0	0	0	34	14
1182	ENSG00000072182	0	0	0	0	0	0	0	0	0	0	0	0	0	23	0	0	2	0	0	0	0	0	0	0	0	0	0	0	0	0	0	0	0	0	0	0	0	0	0	0	0	0	0	0	0
1183	ENSG00000072195	0	0	0	0	0	0	6	0	0	0	0	0	0	0	0	0	0	0	0	8	0	0	0	0	0	0	0	0	0	0	2	0	0	0	0	0	0	0	0	0	0	0	0	0	0
1184	ENSG00000072201	388.43	57.98	5.11	34.33	21.18	0	8.93	47.93	0	14	100.54	151.9	85.7	516.27	1.07	5.36	61.5	1	19	113.32	63.61	50.03	52.43	15.83	3.2	62.21	151.19	1.16	10.14	24.43	3.48	92.59	6.58	1.15	60.31	54.13	59.61	11.13	0	0	12.26	18.09	101.93	197.71	8
1185	ENSG00000072210	411	1032	332	141	612	442	905	1136	977	1039	807	470	1098	4415	858	377	447	662	693	1250	290	966	457	1060	1628	3311	672	650	1662	1003	531	1771	568	82	710	851	665	160	562	300	819	255	420	1358	558
1186	ENSG00000072274	11042	5108	4428	6111	7512	7525	2129	3091	849	5969	3258	4308	12418	4897	2270	845	8559	2083	1915	4887	2427	13046	13373	1572	3816	1768	3323	9872	2859	7649	1377	4914	4896	1481	2788	4484	2713	4081	539	2103	7659	16711	6125	3819	4290
1187	ENSG00000072310	363	58	286	779	96	118	101	27	0	457	22	219	64	28	404	89	235	53	28	28	415	314	268	189	202	0	91	433	50	215	217	65	398	19.8	143	173	194	405	3	83	155	396.61	165	13	211
1188	ENSG00000072315	0	0	3	0	0	0	0	0	0	0	0	0	0	0	0	0	0	0	12	19	0	0	0	0	0	0	0	0	0	3	0	0	0	0	0	0	0	0	0	0	0	0	0	0	1
1189	ENSG00000072364	1023	642	1107	550	1408	651	1099	739	483	1425	639	93	1025	1083	443	221	1384	537	277	669	1071	1226	1101	1197	314	398	1328	1041	811	1147	253	1016	1136	68	978	1541	412	541	1253	793	807	1073	1267	828	1256
1190	ENSG00000072401	1861	425	1247	646	1387	989	1030	1088	1403	1636	482	2421	1115	3446	1260	114	585	702	230	879	1360	1090	764	1034	1230	1147	426	1366	1851	1152	7	1419	998	87	928	819	243	165	37	179	264	524	1026	668	330
1191	ENSG00000072415	328	1209.54	321.52	215	586.34	327	126.93	613	388.17	759.43	186	357	133	143	379.96	120	178	396.83	310.41	318	396.26	485.4	295.94	268.97	306.94	16	99	798	303.65	595.63	18	808.76	1135	175	741	332.53	361	218.41	302	206.8	541.96	216.3	513.98	438.92	436.76
1192	ENSG00000072422	0	0	384	0	15	1316	0	0	83	276	0	9	0	0	0	0	0	0	93	0	13	301	203	1	7	0	3	222	0	9	0	0	637	0	18	7	0	50	0	0	0	102	325	2	1
1193	ENSG00000072501	1456	2479	2539	1736	2928	1034	2163	1294	2009	3300	1042	820	1650	1096	2687	312	1337	1063	2131	1877	3575	3405	1716	1823	1344	1044	1479	3176	2316	1419	1107	1158	1045	225	3569	1267	244	2033	1160	2414	1878	1408	4107	1726	2286
1194	ENSG00000072506	1347	1120	1814	933	1550	861	1036	650	1033	1727	861	1095	897	1173	4012	607	844	1183	2009	1926	4309	1695	1201	1703	2204	973	1941	4697	2628	1714	2405	1955	2956	92	1574	1152	530	418	2179	531	953	815	2023	932	1288
1195	ENSG00000072518	980	1171	633	101	598	658	1245	318	805	748	683	0	1373	789	1438	374	1028	695	295	1039	707	1007	445	465	199	1428	512	637	642	684	569	351	660	168	864	851	454	380	997	205	850	277	766	1086	644
1196	ENSG00000072571	8278	579	2005	496	1650	2617	1089	3731	1005	3612	2249	1477	2168	4217	4759	162	5054	852	1307	1871	2611	4049	1344	2025	1770	2203	991	1075	2447	4964	2136	1934	2104	304	5861	3990	1384	3069	1	2167	3536	2474	1437	1907	2006
1197	ENSG00000072609	292	129.34	397	405	391	381	292.52	499	1161	356	371	18	509	58	180	309	701	196	274.53	284	183	477	416	219	246	38	275	839	363	482.68	29	240	343	78	618	422	316	472.33	5	91	490.28	542	488	859	351
1198	ENSG00000072657	0	0	39	0	0	0	0	4	0	0	0	0	0	0	0	0	0	0	0	0	0	0	0	0	0	0	0	0	0	0	0	0	0	0	0	0	0	0	0	0	0	0	8	0	0
1199	ENSG00000072682	942	202	83.36	573	9	119	390	872	40	192	79	320.96	457	703	724.75	67.15	301	0	65	261.75	373.89	149.51	94	47.07	89.86	0	18.01	0	69	499	122.1	105.53	347	15.78	161.93	352	25	1	0	157	101	328	211	283	216
1200	ENSG00000072694	0	0	0	0	0	0	0	0	0	0	0	0	0	0	0	0	0	0	0	0	0	0	0	0	0	0	0	0	0	0	0	0	0	0	0	0	0	0	0	0	0	0	0	0	0
1201	ENSG00000072736	239.09	316.11	376.26	166.73	727.75	420.43	409	487.86	501.73	271.39	93.44	190.69	411.17	64.92	300.87	105.68	175.95	471.81	231.68	401.55	190	339.75	459.35	319.55	630.85	1572.06	31.29	644	507.97	347.58	384.52	325.29	86.68	0	416.64	233.44	34.27	225.15	124.15	62.85	436.33	372.38	396.52	492.25	86.95
1202	ENSG00000072756	1227.13	413	966.4	491.33	818	944	851.03	1002.1	635.91	1061.47	525.54	2142	945.56	1702	1628.83	293	684.11	1428	62	952.38	907.28	1224.65	911.41	488.63	1250.01	747	517.11	1165	958.98	879.14	786	2069	1568	128	1474.79	1497.11	316	448.98	1326	602.93	588	1284.62	1087.87	1686.23	635
1203	ENSG00000072778	2518	131	509	313	325	383	1780	366	962	760	194	90	1184	1807	1100	97	2563	601	526	680	1525	1221	1054	801	339	347	381	611	262	308	581	526	1057	242	1242	1626	600	1342	292	1088	736	882	799	871	824
1204	ENSG00000072786	607	293	583	809	336	222	339	803	547	572	162	87	485	1610	584	78	326	62	136	298	398	938	437	145	340	810	180	567	352	319	212	325	182	208	562	934	871	363	435	362	380	658	691	480	503
1205	ENSG00000072803	1243	545	177	135	258	213	633	533	145	487	176	421	328	649	1249	143	812	141	108	178	234	471	349	330	333	480	149	536	654	253	346	418	485	71	297	838	141	206	12	210	46	273	359	437	493
1206	ENSG00000072818	8	6	0	0	1	0	7	7	1	2	2	0	1	16	32	12	0	1	15	7	0	2	0	0	1	22	5	34	17	2	0	0	0	8	0	11	0	4	9	0	0	1	1	1	0
1207	ENSG00000072832	0	0	0	0	0	0	0	0	0	0	0	0	0	0	0	0	0	0	0	0	0	0	0	0	0	0	2	0	0	0	0	0	0	0	0	0	0	0	0	0	0	0	0	0	0
1208	ENSG00000072840	0	0	0	0	0	0	0	0	0	30	30	0	0	0	0	12	0	0	0	0	0	0	0	0	0	0	0	0	0	0	0	15	0	8	0	0	3	0	0	0	0	0	0	0	0
1209	ENSG00000072849	2016.11	729	557	1539	718	1086.2	726.24	1206.33	621	814.45	458.16	1594.03	1556.19	1969.89	939	290	1435.13	972.39	1112.73	974.21	2085	1202.06	830.38	749.61	1444	344	521	2088	1185.75	2079.63	795	1947.31	1619	133	1013.08	645	716	397	578	634.85	1539.13	1182.06	811.4	1145.74	551
1210	ENSG00000072858	0	0	0	0	0	0	0	0	0	0	0	0	0	0	0	0	0	0	0	0	0	0	0	0	0	0	1	0	0	0	0	0	0	0	2	0	0	0	0	0	0	0	0	0	0
1211	ENSG00000072864	323.8	107	111	112	198	172.96	49	156	83.92	181	118	20	94	520	671	83	55	51	28	97	156	71	131.67	222	183.32	243	30	143	235	150.73	0	48	530	2	93	206	89	57	2.07	0	0	48	148.84	148	8
1212	ENSG00000072952	0	0	67	18	1	30	0	0	0	31	0	0	18	0	0	40	0	0	0	0	0	0	7	46	0	0	0	0	0	23	0	0	0	0	1	0	0	0	0	32	0	4	0	17	0
1213	ENSG00000072954	0	26	10	0	14	4	6	0	0	20	0	0	0	0	36	0	0	11	0	3	0	0	2	6	0	0	0	0	0	36	0	22	0	0	0	0	0	0	128	0	0	0	0	0	13
1214	ENSG00000072958	284	424	397	2	593	257	236	396	616	508	56	355	222	822	1003	50	90	280	84	333	367	338	324	182	331	271	99	401	556	199	264	295	669	23	394	182	0	28	97	50	557	371	456	208	136
1215	ENSG00000073008	0	407	157	40	398	244	315	154	245.91	18	9	9	758	0	88	32	158	198	89	507	188	397	304	568.59	86	574	161	356	259.89	293	191	208	430	41	279	138	884	102	0	54.62	0	331	662	303	221
1216	ENSG00000073050	172	362.67	169	147	44	31	484	207	211	438	198	0	270	0	468	51	150	86	58	255	340	122	212	122	94	66	188	237	231.98	160	0	246	138	15	211	46	6	189	219	124	58	81	222	357	149.96
1217	ENSG00000073060	0	0	74	0	0	135	0	23	13	18	0	0	0	0	38	0	0	2	0	0	19	0	86	8	62	0	0	188	0	0	0	0	0	2	17	57	0	0	0	0	185	150	199	0	11
1218	ENSG00000073067	0	0	0	0	0	0	0	0	0	0	0	0	2	1	0	0	0	0	0	0	0	0	0	0	42	0	0	0	0	0	0	0	0	0	0	0	0	0	0	0	0	0	1	0	2
1219	ENSG00000073111	2493.61	1123.98	3327.44	1140.72	810.32	2159.75	1302.27	1808.06	860.96	1229.17	1694.4	1684.62	1696.43	5176.26	1527.02	397.81	1355.96	1812.93	448.65	1355.43	2032.65	2197.01	2112.1	990.98	1588.19	2729.07	402.67	1806.99	1025.96	1151.17	1109.96	1137.42	3599.39	95.11	2984.19	1114.46	1381.6	1296.93	468.56	359.28	1630.19	1259.07	1603.87	2046.41	486.31
1220	ENSG00000073146	0	0	0	0	0	0	4	0	0	0	0	0	0	115	0	14	0	0	0	9	0	33	21	2	14	0	2	0	0	0	0	0	0	0	0	0	13	0	0	0	0	8	13	0	0
1221	ENSG00000073150	0	76	0	0	18	0	23	20	39	9	0	0	2	336	0	10	0	1	38	0	0	2	0	3	1	0	44	0	6	7	291	0	0	0	24	15	0	4	0	16	0	0	0	24	9
1222	ENSG00000073169	104	117	89	2	112	70	61.61	169	14	495.85	95	0	322	95	222.98	66	224	178	211	289.84	183	145.97	156	84	12	12	0	209	141	113	85	98.83	535	15	163	145	111	30	1023	67	386	211	46	34	201
1223	ENSG00000073282	0	0	20	0	0	762	0	0	0	0	70	0	0	0	0	0	0	52	0	0	4	20	153	3	13	0	0	234	1	0	1	0	437	0	1	130	0	73	0	0	164	2	60	0	66
1224	ENSG00000073331	0	0	0	0	0	0	0	0	0	0	20	180	0	0	0	0	5	0	0	0	0	0	0	0	21	0	1	0	9	0	0	0	0	0	0	0	0	0	0	0	0	0	0	0	0
1225	ENSG00000073350	1601	765	2819	3176	1766	1344	1649	762	920	2563	622	361	1173	2816	917	293	2452	818	551	1788	3619	1448	1327	1032	911	1996	735	1124	853	1211	894	1200	2912	214	2819	1249	1989	1294	1705	1259	2282	2261	2379	1530	1599
1226	ENSG00000073417	278	180	199	4	401	202	212	34	94	133	218	293	273	2	86	45	178	43	9	330	290	134	289	127	122	0	44	159	311	241	0	120	74	60	477	163	75	119	598	161	66	85	258	106	280
1227	ENSG00000073464	0	0	11	0	0	0	65	0	0	0	0	0	0	0	0	0	0	0	0	0	0	0	0	0	0	0	0	0	0	0	0	0	0	0	0	0	0	2	0	0	0	0	0	0	0
1228	ENSG00000073536	224	95	212.28	242	435	594	199	429	488	141	397	246	229	148	0	28	129	262	125	256	705	449	455	324	476	459	321	301	213	285	100	485	414	108	266	288	206	268	287	5	679	258	420	450	167
1229	ENSG00000073578	3799.3	1245.22	1457.97	1234.19	817.1	1271.49	1804.01	1997.44	1498.61	1781.48	1432.63	76.31	2648.21	3568.81	1998.86	216.83	3290.28	737.22	719.28	1958.85	1436.37	2395.9	1409.23	2008.23	1148.26	1840.1	985.89	1422.87	1180.33	1224.99	585.62	1762.55	1846.91	105	2685.95	2240.31	1511.74	1127.36	740.66	494.43	1902.2	1465.59	1459.45	2017.41	920.04
1230	ENSG00000073584	3027.96	936	1512	2078.32	1690	1924.57	2640	2241	957.59	1790	1328	2134	3162	3672	2205.76	475	2176.89	2179.42	903	1652.35	1700	2498.25	2371.31	1455.66	2016.37	1697	1584.78	3084.64	2331	3017	674	3594	4184.34	288	2751	1845	1305.44	1270	718	331.43	1244	1611	1903.38	2439.15	1251
1231	ENSG00000073598	0	0	10.72	0	0	0	0	0	0	0	0	0	0	0	0	0	0	0	0	0	0	0	0	0	0	0	20	0	0	0	0	0	40	0	0	0	0	0	0	0	0	0	0	0	0
1232	ENSG00000073605	0	14	51	4	28	31	38	0	53	33	5	0	62	96	0	0	4	0	5	46	1	42	32	0	13	0	1	16	0	93	0	23	0	33	37	103	0	118	0	84	0	40	53	47	49
1233	ENSG00000073614	1617	1006	348	1116	1163	316	1275	607	1063	786	448	362	987	1318	1812	212	763	539	1274	474	549	518	504	649	445	495	906	270	727	936	1022	605	479	211	719	380	47	344	340	872	1373	525	419	1271	548
1234	ENSG00000073670	0	0	0	0	0	0	1	0	0	0	0	0	0	0	0	0	4	0	0	10	0	9	0	0	0	0	0	0	0	17	0	0	0	0	0	0	0	0	18	0	0	0	5	11	15
1235	ENSG00000073711	270	181	314	127	39	476	298	58	264	319	490	469	97	561	83	0	239	258	191	44	494	266	200	35	263	96	147	0	140	449	389	447	37	28	376	249	0	158	337	224	243	575	459	116	199
1236	ENSG00000073712	418	1166	533	300	386	431	739	1427	1258	452	610	149	1232	1268	1734	378	873	1037	555	844	967	1327	347	1811	1432	1699	1007.77	296	2437	1951	1086	1462	800	293	1646	1410	799	650	302	524	2209	492	707	1989	607
1237	ENSG00000073734	0	0	12	0	0	0	0	0	0	1	0	0	0	0	0	0	0	0	8	0	0	0	0	0	0	0	0	0	3	0	0	0	13	0	0	0	0	0	0	0	0.52	0	0	0	0
1238	ENSG00000073737	0	0	0	0	0	0	0	0	0	0	0	0	0	0	0	0	0	0	0	0	0	0	0	0	0	0	0	0	0	0	0	0	0	0	0	0	0	0	0	0	0	0	0	0	0
1239	ENSG00000073754	0	0	0	0	0	0	0	0	0	0	0	0	0	0	1	0	0	0	0	0	0	0	0	0	0	0	0	0	0	0	0	0	0	0	0	0	0	0	0	0	0	0	0	0	0
1240	ENSG00000073756	0	0	0	0	0	0	0	0	0	0	0	0	0	0	0	0	0	0	0	0	0	0	0	0	0	0	0	0	0	0	0	0	0	0	0	0	0	0	0	0	0	0	0	0	4
1241	ENSG00000073792	344	574	186	721	365	324	355	360	531	391	379	456	396	1295	716	163	625	433	522	391	447	350	265	568	500	351	528	454	646	608	189	466	270	219	526	662	283	499	397	481	522	286	313	716	326
1242	ENSG00000073803	79	212.15	97.6	272.13	262.92	36	103.96	189	68.37	97.1	262.04	462	214	438	304.84	130	124.6	163	354	137.58	225.9	155.4	93.16	351.49	323.12	227	316.58	908	371.75	222.96	152	517.96	679	99	100.72	154.46	68	188.29	584	41	169	143.03	112.09	183	145.28
1243	ENSG00000073849	2141	728	449	1303	478	753	1302	1047	655	679	523	343	1771	1350	1582	747	1112	1001	532	834	1947	1060	1505	626	827	2034	703	1150	1222	1142	1385	1190	1731	424	1126	1508	1910	842	826	859	1231	1331	1022	619	672
1244	ENSG00000073861	0	0	0	0	0	0	0	0	0	0	0	0	0	0	1	0	0	0	0	0	0	0	0	0	0	0	0	0	0	0	0	0	0	0	0	0	0	0	0	0	0	0	0	0	0
1245	ENSG00000073905	13.65	8.5	7.64	3	7	10.77	24.83	5	10	10	13	4	17.64	6	4.74	0	15.73	9.17	2	12	6	18	14.68	10	12	8	1	11.74	6.24	6.43	2	5.52	8	0	11	14.52	9.02	10	6.56	2	12	11	12.59	9	5
1246	ENSG00000073910	0	0	0	0	0	0	0	0	0	0	0	0	4	0	0	0	18	3	0	19	0	24.15	0	0	0	3	0	0	2	0	0	0	0	0	2.07	0	0	0	0	0	0	0	0	0	0
1247	ENSG00000073921	705	363	523	173	443	655	295	230	793	504	508	497	879	1454	744	191	231	264	216	288	857	360	333	284	416	477	537	1242	703	508	598	850	1034	131	562	626	267	151	184	123	83	305	285	571	340
1248	ENSG00000073969	1081	624	586	657	745.99	1180.46	811	1324	925.46	493	685	299	1228.98	2400	0	153	1111	1146.83	131	1097.52	503.98	1223.46	658.1	239	539	1325	77	575.29	620	1129	114	619	256	55	1279	1096	438.15	197.89	380.54	72.79	593	822.46	1026.14	1314.5	86
1249	ENSG00000074047	0	0	0	0	0	0	0	0	0	0	0	0	0	0	0	0	0	0	0	0	0	0	0	0	0	0	1	0	0	0	0	0	0	0	0	0	0	0	0	0	0	0	0	0	0
1250	ENSG00000074054	133	322	199.46	742.62	56	50	211	223	214.18	242.31	151	517	184	8	59	42	192	241	133	159	15	90	138	174.73	183	0	49	18	171	117	388	151	44	38	166	158	92	360	496	69	312	102	166	322	128
1251	ENSG00000074071	6558.55	2277.05	3484.21	1524.52	4042.35	3391.61	2929.35	3404.09	3519.62	2288.58	2135.8	5747.54	3664.74	8627.85	12753.37	2001.66	2599.64	1863.5	1972	2154.22	9336.1	4094.82	3468.98	1659.32	2223.59	2894.63	3214.58	9513.77	4992.28	4612.02	3784.55	5635.96	13362.99	565	3144.3	2994.58	1753.8	2707.11	2976	935.38	3244.32	2779.19	3710.42	3082.12	2432.13
1252	ENSG00000074181	2	0	0	66	0	1	21	3	0	1	0	0	0	0	0	0	16	11	0	0	0	26	12	0	0	0	0	0	0	28	0	33	7	21	13	0	9	5	0	0	0	0	0	30	7
1253	ENSG00000074201	3120	827	1473	243	2067	1646	1392	704	1677	1721	1351	2215	1734	2961	2061	500	1079	1335	314	782	2380	2953	1653	993	1314	1000	916	2359	2240	3392	961	3231	2966	161	2117	1534	654	1322	542	480	1391	1410	1577	1569	1025
1254	ENSG00000074211	0	0	0	0	0	0	11	0	0	0	0	0	0	0	1	0	0	5	0	0	0	0	1	0	0	0	1	0	0	0	8	0	0	0	0	0	0	0	0	0	0	0	0	0	0
1255	ENSG00000074219	5.34	53	36.82	35	89	108	61	10	101	35	54	0	137	1	78	95.17	52	6.44	35.88	110	365.92	103	61.46	133	30	169	87.72	97.13	64.33	150	291.57	49.79	0	19.73	120	50.59	67	35.19	69.37	30	68	26.01	53	64	23
1256	ENSG00000074266	1494	323	595	197	185	570	531	307	780	449	479	689	946	1696	949	360	556	733	563	919	1001	401	580	200	408	242	529	354	816	423	24	1501	1349	19	885	601	44	175	42	286	268	895	629	920	424
1257	ENSG00000074276	0	0	0	0	0	0	0	0	0	0	0	0	0	0	0	0	0	0	0	0	0	0	0	0	0	0	0	0	0	0	0	0	0	0	0	0	0	0	0	0	0	0	0	0	3
1258	ENSG00000074317	0	0	15	0	0	0	8	0	0	0	0	0	0	0	0	0	0	0	0	0	0	0	0	0	0	0	0	0	0	0	0	0	0	0	0	0	0	0	0	0	0	0	0	0	0
1259	ENSG00000074319	2971	339	755	517	824	1331	446	870	447	882	920	2391	858	4532	1021	302	1213	1240	223	877	1969	986	1124	406	735	1824	633	1256	1555	1776	175	1606	5817	113	949	943	566	513	585	185	2205	983	923	958	729
1260	ENSG00000074356	1856	869	668	1572	641	689	893	632	840	378	484	1516	786	2246	1385	256	1213	1047	546	935	1118	595	561	1011	1026	1206	815	660	1346	1513	889	1621	1252	184	864	975	790	758	1108	543	372	761	788	1403	402
1261	ENSG00000074370	0	0	6	0	0	0	0	0	0	0	0	0	0	0	0	0	0	0	0	0	52	20	9	0	0	0	17	0	0	24	0	0	0	1	0	0	0	0	0	0	0	0	0	0	0
1262	ENSG00000074410	27	5	343	398	776	1811	1	0	98	145	90	412	0	0	0	50	284	0	0	0	226	1387	654	36	16	0	0	472	0	143	0	25	1103	6	217	109	0	560	0	2	569	985	1136	87	73
1263	ENSG00000074416	887	81	130	61	133	24	107	77	62	262	135	322	231	101	52	230	119	14	8	41	47	418	274	80	120	0	115	609	89	163	147	92	8	5	248	190	82	245	415	50	6	115	419	94	38
1264	ENSG00000074527	0	1	10	0	0	8	0	49	73	0	0	0	0	0	0	58	45	17	0	38	0	35	0	1	39	5	0	0	48	0	0	19	0	1	0	12	0	0	0	64	57	9	0	48	0
1265	ENSG00000074582	1040	751	283	329	670	405	573.46	718	708	928	849	784	924	1422	2391.25	195	211.22	525.51	299	746.04	922.97	881.61	384.18	558	695	375	191	646	629	1116	139	1108.32	815	15	843	994.2	359	757	1142	451	939	532	595	929	523.61
1266	ENSG00000074590	0	9	0	0	0	0	0	0	0	0	0	0	0	0	0	10	1	0	72	0	142	0	0	10	0	0	0	0	0	8	71	15	0	0	0	0	0	0	0	43	0	5	0	0	0
1267	ENSG00000074603	421	610	377	391	340	289	528	322	357	406	213	67	722	1183	1375	121	445	477	231	446	560	441	765	247	449	232	340	513	551	235	504	521	388	96	694	389	16	234	244	212	914	547	372	975	460
1268	ENSG00000074621	0	3	0	4	4.36	19	46	7	8	45	14	0	0	25	13	0	41	17	33.09	47	10	35	3	57	10	0	11	0	49	40.71	14	59.52	0	28.2	28	0	0	4	0	60.35	7	10	0	38.89	46
1269	ENSG00000074657	538	312.97	378	236	667.99	616	903	306	577.99	823.98	389	448	561	1018	829.89	212	404	324	417.98	591	483	500.99	451.99	502.09	305	333	624	169	594	519	449	285	1007	107	631	902	174	272.98	295	682.98	181	278	314	590.99	445
1270	ENSG00000074660	32	0	5	0	0	0	0	8	0	0	0	0	0	0	0	0	0	0	0	0	2	0	0	0	2	0	0	0	0	0	0	0	0	10	0	0	0	8	0	0	0	3	0	0	0
1271	ENSG00000074695	2676	766	1292	1040	1235	2202	1076	1394	1231	879	1157	1052	1805	2012	2693	633	1530	763	1301	1727	1610	1682	1479	1067	1912	521	2025	2268	1931	1822	1019	3150	4862	609	1464	1308	1275	1047	428	960	2456	3059	1505	1474	1645
1272	ENSG00000074696	3302	3047	2087	1251	1910	3209	2264	3454	1632	1911	1755	2938	6206	7336	2646	796	983	4146	1724	5061	4724	3495	3083	1207	2047	2821	1239	2604	3930	4741	2309	7181	7005	823	3514	1600	2192	895	2021	505	2324	5056	3199	4689	1712
1273	ENSG00000074706	0	0	0	0	0	0	0	0	0	0	0	0	0	0	0	0	0	0	0	0	0	0	0	0	0	0	0	0	0	0	0	0	0	0	0	0	0	0	0	0	0	0	0	0	0
1274	ENSG00000074755	31	76	106	393	46	4	99	56	75	46	89	84	165	252	248	44	111	74	180	129	299	221	129	201	151	0	224	248	234	138	303	58	149	33	172	137	143	211	975	80	167	90	168	126	432
1275	ENSG00000074771	0	0	0	0	0	0	0	0	0	0	0	0	0	0	0	0	0	0	0	0	0	0	0	0	0	0	0	0	0	0	0	0	0	0	0	0	0	0	0	0	0	0	0	0	0
1276	ENSG00000074800	76482	40783	59336	23251	54368	93724	81445	52209	43539	65529	52221	34264	62402	84933	130483	9512	63779.01	65074	12032	71608	65276	72425	73516	60574	56965.97	47062	16346	85325	43102.99	64276	24679	63572.93	140191.9	2613	64077	48612	28214	31416	29130	8645	98456.98	46567	60199	63478	29099
1277	ENSG00000074803	0	0	0	0	0	0	0	0	0	0	0	0	0	0	0	0	0	0	0	0	0	0	0	0	0	0	0	0	0	0	0	0	0	0	0	0	0	0	0	0	0	0	0	0	0
1278	ENSG00000074842	4185	2415	1774	1499	2638	2156	1743	2167	822.91	1414	1181	3444	2684	5660	5794	699	2273	1845	1710	2127	3748	2572	1709	1623	2048	1066	1783.88	4927.89	2078	3790	885.78	3068	8668	331	2249	2086	1441	1604	2396	833	2723	4085	2129	2212	1647
1279	ENSG00000074855	0	0	0	0	5	2	1	0	0	0	0	0	0	0	0	0	0	0	22	1	0	0	1	0	0	0	0	2	3	0	0	0	0	0	0	1	1	1	0	0	0	0	0	0	0
1280	ENSG00000074935	501	376	337	386	564.82	340	295	263.82	489	150.98	296	243	393	88	396	108	132	206	99	318	216	400	325	207	388	219	225	615	728	156	284	556	104	20	477	267	91	240	196	105	306	288	381	276	135
1281	ENSG00000074964	0	0	0	0	0	0	0	0	0	0	0	0	0	0	0	0	0	3	0	0	0	0	0	0	0	0	0	0	0	0	0	0	0	0	0	0	0	0	0	0	0	0	0	0	0
1282	ENSG00000074966	143	324	36	0	33	0	148	83	0	92	17	12	35	759	149	0	107	124	2	20	72	18	0	177	8	0	39	43	222	58	0	71	0	4	6	121	138	166	203	7	229	61	40	265	26
1283	ENSG00000075035	0	0	0	0	0	0	0	0	0	0	0	0	0	0	0	0	0	0	0	0	0	0	0	0	0	0	0	0	0	0	0	0	0	0	0	0	0	0	0	0	0	0	0	0	0
1284	ENSG00000075043	137	37	32	0	0	0	18	3	0	35	0	0	25	1187	370	35	15	48	0	124	0	17	0	0	41	0	294	2	285	120	0	42	0	33	18	20	0	5	0	0	0	15	23	288	0
1285	ENSG00000075073	0	0	0	0	0	0	0	0	0	0	0	0	0	0	0	0	0	0	0	0	0	0	0	0	0	0	0	0	0	0	0	0	0	0	0	5	0	0	0	0	0	0	0	0	0
1286	ENSG00000075089	839	288	1198	136	719	1669	758	867	776	822	1024	1634	744	1247	707	239	1071	693	241	422	2159	1706	721	235	385	134	287	1254	810	1830	907	1709	2726	29	928	682	94	950	211	139	693	1646	1086	1093	570
1287	ENSG00000075131	1950	1117	2494	679	1637	3287	1110	1908	632	1335	1435	3360	1284.01	2852	1570	431	1015.68	1938	828	2048	3087	2648	2151	327	2012	724	1000	3465	1154	2595	764	3482	4335	184	1831	1842	836	1061	499	466	592	1861	2667	2264	986
1288	ENSG00000075142	682	384	513	449	389	334	485	764	495	555	263	580	943	1650	492	104	338	497	490	256	1059	537	669	184	602	357	428	1461	539	833	489	1523	3086	15	451	282	343	276	109	73	589	473	610	560	237
1289	ENSG00000075151	517	866	527	381	973	475	929	653	729	894	368	341	732	1391	1114	218	467	420	817	919	1323	611	754	691	564	123	359	1185	1112	1286	848	1021	369	156	1023	619	294	980	1006	547	721	618	518	648	1005
1290	ENSG00000075188	1087	464	511	384	725	882	819	953	649	995	732	1294	552	2935	931	329	544	593	172	600	720	689	592	415	816	335	154	752	1077	1220	339	1974	1379	127	1022	655	349	335	661	334	480	546	586	882	454
1291	ENSG00000075213	30	0	0	11	0	0	0	0	0	53	28	0	15	0	0	0	0	0	0	3	0	0	25	22	53	0	0	1	0	0	0	41	0	0	0	0	0	1	0	0	0	0	0	95	0
1292	ENSG00000075218	1154	547	805	389	369	991	123	473	296	1266	978	38	477	432	1452	141	446	367	300	604	844	265	459	704	331	236	493	682	425	542	495	246	417	278	933	861	381	842	892	160	801	509	475	438	424
1293	ENSG00000075223	0	0	0	0	0	0	0	0	0	0	0	0	0	0	1	0	0	0	0	0	0	0	0	0	0	0	0	0	0	0	0	0	0	0	0	0	0	0	0	0	0	0	0	0	0
1294	ENSG00000075234	129	66	121	0	2	62	3	40	0	25	273	0	12	0	50	0	34	49	20	32	206	162	81	46	56	0	53	80	60	171	0	79	197	21	84	220	38	14	168	0	0	46	43	40	77
1295	ENSG00000075239	1117.91	176	828	157	602	781	114	557	278	926	923	1267	643	2257	853	39	254	502	295	365	1885.87	1125	1183	406	757	1237	266	1425	1263	1532	616	2418	1656	81	894	633	639	435	613	150	565	843.69	754	589	599
1296	ENSG00000075240	207	13	11	51	0	30	41	39	0	3	0	0	68	436	9	0	12	17	3	47	17	26	22	20	31	55	6	100	8	36	149	35	0	28	58	0	0	59	0	29	0	41	50	0	26
1297	ENSG00000075275	0	8	11	11	2	0	0	35	9	0	4	0	6	0	1	0	0	0	89	0	6	0	19	6	7	115	0	0	26	4	1	0	0	12	0	0	0	0	0	1	0	11	1	4	27
1298	ENSG00000075290	0	0	2	0	0	0	0	0	0	0	0	0	0	0	0	0	0	0	0	0	0	0	0	0	0	0	0	0	0	0	0	0	0	0	0	0	0	0	0	0	0	0	0	0	0
1299	ENSG00000075292	1139	1993	1616	1999	1187	1082	1394	1397	1468	1754	1877	1160	1569	1825	2808	379	1326	1453	1195	1687	1346	2349	1047	1158	1804	1764	1130	893	2065	3218	391	2391	361	238	2220	982	1111	1811	3699	1220	1098	2077	2020	1867	1398
1300	ENSG00000075303	251.4	0	108	38	8	168	81	290	0	103	113	10	2.05	231	223	23	231.43	106	14	168	2	167	195	58	0	15	117	3	19	90	74	150.59	170	149	175	201	1.02	70	18.15	49	85	119	134	77	59
1301	ENSG00000075336	3223	493	987	824	1370	2077	1151	2848	1916	1749	1116	3821	2063	4145	1811	371	2094	1723	732	1638	1875	1741	1540	791	1135	1277	883	2078	2065	3197	450	2827	2543	147	1873	727	892	1235	853	579	1020	1881	1879	1985	624
1302	ENSG00000075340	0	0	2	0	0	0	0	0	0	0	0	0	0	0	0	0	0	0	0	0	0	0	0	0	0	0	0	0	0	0	9	0	0	0	0	0	0	0	0	1	0	0	0	0	0
1303	ENSG00000075388	0	0	0	0	0	0	8	0	0	0	0	0	0	0	0	0	0	0	0	0	0	0	0	41	0	0	0	0	0	0	0	0	0	0	0	0	0	0	0	0	138	0	0	0	0
1304	ENSG00000075391	0	68	3	7	70	53	75	58	101	27.31	18	229	115	92	195.2	44	0	22	5	58	26	55	41	94	61	96	24	145.18	21.31	172	107	132	194	32	99	156.63	78	0	0	113	13	22	66	42	203
1305	ENSG00000075399	0	0	10	0	1	0	0	16	70.19	7	4.02	0	20	3	10.03	18	9.41	2	5	1	0	10	8.01	0	3	27	0	45	2.01	1	93	12	0	7	7.02	15.04	19	9	28	0	0	3.04	12	22	6
1306	ENSG00000075407	508.77	302.9	459.24	117	419.78	270.77	548.23	547.33	506.97	378.93	36.79	75.66	782.85	937	82	84	367.65	510.43	243.86	579.21	239	365.48	241.5	333.91	177.86	501.7	228	293	348	329.52	17	588.67	523.8	47	415.65	171.88	12	177	1330	363.73	413	562.19	189.65	575.51	463.59
1307	ENSG00000075413	436	483	919	737	1374	953	672	682	1036	1196	971	1517	312	2056	1722	70	826	511	246	682	1275	997	790	1244	746	469	748	1087	768	785	1092	1056	2597	138	831	757	732	623	15	437	1728	790	1074	1468	447
1308	ENSG00000075415	19589	6608	10235	6125	9630	13256	11534	9456	9435	10060	10273	15909	10095	13134	19226	2667	11816	10595	4561	11569	14588	16384	10897	9484	8663	7222	4118	19384	11398	20022	7718	15907	27212	1184	13333	12329	5796	6555	4811	2690	17443	10380	12607	12112	7034
1309	ENSG00000075420	763	347	474	783	198	348	277	207	456	467	320	360	199	1148	1159	17	255	246	262	108	299	377	396	352	570	27	384	985	193	451	439	391	435	41	817	649	234	211	0	71	615	231	315	234	377
1310	ENSG00000075426	559	128	97	33	4	97	176	222	241	98	31	317	475	419	1022	167	118	275	159	596	146	195	168	380	123	326	252	158	127	153	141	165	304	70	87	294	516	297	305	128	344	34	74	72	116
1311	ENSG00000075429	0	0	0	0	0	0	0	0	0	0	0	0	0	0	0	0	0	0	0	0	0	0	0	0	0	0	1	0	0	0	1	0	0	0	0	0	0	0	0	0	0	0	0	0	0
1312	ENSG00000075461	8	22	0	0	0	0	23	0	0	0	0	0	14	0	0	28	47	12	0	3	0	0	0	0	0	0	0	90	20	4	0	23	0	0	0	0	0	0	0	21	0	0	0	0	0
1313	ENSG00000075539	398	200	129	857	246	166	247	351	218	344	33	284	427	517	125	144	156	330	242	181	517	158	271	223	213	56	411	533	318	584	74	400	306	65	223	209	4	151	61	229	180	214	203	351	401
1314	ENSG00000075568	869	292	329	746	149	497	275	382	58	885	156	91	531	2515	260	128	304	65	596	202	449	463	364	489	668	210	214	916	341	710	490	404	471	364	566	457	594	671	856	680	131	894	423	336	943
1315	ENSG00000075618	14	227	1686	161	251	3755	327	482	1152	361	666	242	244	541	150	34	419	1209	106	321	1431	2191	1110	873	323	493	408	1636	204	279	644	473	3190	170	301	884	324	182	739	170	1362	676	647	459	364
1316	ENSG00000075624	414554	207974	152665	100135	150460	168908	142165	300943	163055	214662	187310.99	106502	310853	342670.91	466231	48758	141511	278237	50909	184460.8	179424.5	226943	184520	64378.85	135883	191986.01	49133	198600	220562	139191	92495	227158.47	392703.86	12477	337292	164697.84	182838	65255	203483	34028	118748	162889.64	215541	254106.97	103719
1317	ENSG00000075643	0	0	0	0	1	0	14	0	6	44	1	103	0	0	198	11	0	0	0	11	0	0	0	0	0	0	0	0	4	57	0	0	5	0	1	0	0	0	0	0	0	26	41	0	0
1318	ENSG00000075651	0	157	60	0	0	64	9	5	8	0	0	0	40	1033	42	0	8	11	0	2	1	1	60	0	36	0	2	17	67	76	0	0	59	0	94	80	0	2	0	0	0	17	27	137	21
1319	ENSG00000075673	63	0	0	0	0	8	0	0	0	0	0	0	2	0	0	0	0	0	0	20	0	110	12	51	0	0	0	0	0	0	0	50	0	0	0	261	0	0	0	0	0	41	0	0	0
1320	ENSG00000075702	0	0	98	10	257	272	53	49	1	62	49	0	43	0	248	3	3	77	146	69	18	101	90	471	96	61	0	291	4	94	0	76	74	37	118	50	0	99	53	120	350	66	28	114	6
1321	ENSG00000075711	551	633	626	733	633	359	665	406	267	389	318	507	753	1020	899	229	415	529	275	622	1154	595	459	295	573	527	164	1205	641	1060	591	409	264	120	524	374	246	556	66	323	954	746	702	615	570
1322	ENSG00000075785	7323	3509	5171	1959	4397	4206	7077	4770	2902	4566	3118	3928	5918	11086	5499	1369	6507	5484	1771	3863	4235	6002	3874	4106	6533	3601	964	5640	5545	6263	1844	6336	10056	198	3853	4681	2026	2743	2633	1458	5728	3853	4272	5572	2279
1323	ENSG00000075790	1472.29	440.56	384.27	476	366.87	411.57	250.1	959.93	444.42	571.45	342.96	2227.25	544.96	928.31	684	196.21	343.45	571.14	336.54	451.28	1537	825.06	373.86	298.95	477.83	324.98	340.14	1264.96	944.39	1028.09	258.42	1805.27	379.62	102.94	759.64	903.18	345	656.51	391	248.94	526.49	1137.46	734.48	450.46	855
1324	ENSG00000075826	0	0	19	25	0	4	58	0	0	2	2	0	51.79	26	0	0	22	2	0	0	0	9	0	0	0	0	0	2	17	23	0	43	0	1	5.79	41	0	189	0	0	2	16	13.57	79	9
1325	ENSG00000075856	1235.98	665	939.99	1157.99	793	832.99	999	777	779	851	643	551	1630.86	703.99	625.55	109	857.99	672	485	854.9	1173	967	957.7	776	443	928	305.98	951	452	424.72	217	837.97	787.99	33	1290.96	476	467	424	783	230	1050.99	687.98	574.91	420	384.95
1326	ENSG00000075884	0	0	19	0	0	0	0	1	0	9	2	62	6	0	0	0	4	0	0	0	45	9	0	0	0	0	0	16	0	0	0	0	0	0	16	0	0	2	0	0	0	4	8	0	32
1327	ENSG00000075886	0	23.74	77.59	0	575.32	14.03	865.27	45	467.03	341.76	51	0	147.03	221.95	0	81	0	45.11	20.04	271.38	1628.35	441.04	23	85.28	69.09	202.96	40	328.84	547.41	201	299	90	5.02	4	160.4	27	41.42	3	0	223	0	12	19.32	117.72	56.93
1328	ENSG00000075891	0	0	0	0	0	0	0	0	0	0	0	0	0	0	0	0	0	0	0	0	0	2	0	0	0	0	0	0	0	0	0	0	0	0	0	0	0	0	0	0	0	0	0	0	0
1329	ENSG00000075914	2385	524	914	520	1508	1060	1050	1049	782	1329	721	1810	1179	2035	2451	468	1028	1221	852	851	1781	1203	961	1040	1147	611	990	3304	1882	2172	474	2139	2523	94	1140.66	850	644	1339	1298	714	909	951	1481	1321	363
1330	ENSG00000075945	1056	315	229	56	178	248	1114	711	325	516	467	134	479	446	713	60	333	527	172	706	727	1015	122	498	855	0	311	457	429	1106	184	555	193	44	549	444	123	372	522	30	1304	211	349	429	105
1331	ENSG00000075975	992.23	403	451.52	14	1224	864	680	703	355.42	1274	375	532	609.28	1373	380	86.51	667	470	314	630	893.3	1350	668	372	462	592	182.28	393.1	170.07	508	585	234	660	20	852	1248	532	375	368.84	248.35	610	752	784	1052	226
1332	ENSG00000076003	1418	1185	2142	611	1513	1622	991	1708	1978	2578	2115	1027	1932	2119	1070	713	627	2201	878	2033	2717	2691	1926	929	2451	1276	1325	2562	1597	1765	840	3375	3786	213	2810	1484	1148	550	842	584	877	1689	2304	2963	1010
1333	ENSG00000076043	3148	274.69	762	589	910	1068	820.76	435	683	1094	690	1536	952	2305	1607	606	689	575	732	512	1132	1049	785	999	1216	481	1289	2806	1351	1376	841	1886	4303.35	72	1084	760	314	402	405	273	522	711	1073	1037.92	621
1334	ENSG00000076053	2630.6	1551.68	1653.75	609	1424.22	3161.02	2818.09	1220.19	1691.41	1511.59	1353.12	2359.15	2083.46	4164.21	2644	321	1464.64	1734.62	356.16	1644.23	1418.4	2336.96	1915.58	1448.25	1671.28	396.27	722.05	2099.32	1768.45	2495.81	113	2975.19	4368.25	135	1504.56	1653.78	791.26	1356.35	868.67	249.67	1415.95	850.65	1384.84	2009.16	475.93
1335	ENSG00000076067	1.43	4.5	4.62	0	51.86	0	0	15	41.97	58.6	0	0	0	0	1.05	0	5.26	36.1	0	0	0	0	0	11.49	33	3	24.27	0	0	19.48	0	39	6.66	0	0	0	0	0	0	0	0	17	43.26	3.96	10
1336	ENSG00000076108	217.57	305	222	538	147	483	326	323	362	453.19	412	220	698	960	851.95	372	749.74	487.9	266	177	884	382	270	328.51	337	432	475	422	509	404.22	360	358	460.34	302	193	382	598	470	230	336	1128	152	256.74	766	275
1337	ENSG00000076201	85	30	22	17	6	92	72	55	48	20	16	19	35	28	75	87	43	55	84	46	140	40	31	59	29	145	10	96	68	76	0	80	53	16	51	57	56	103	0	82	21	84	51	28	53
1338	ENSG00000076242	580	253	58	101	158	221	301	385	31	334	103	107	338	999	345	124	109	271	70	283	0	209	359	107	172	397	109	83	309	225	0	331	370	0	363	308	32	30	387	105	267	148	262	284	159
1339	ENSG00000076248	1247	1458	1417	862	1436	3289	1571	2773	921	778	1496	1453	1638	3843	4573	502	1566	1397	621	1825	2047	1583	2148	774	1319	535	913	1958	1785	1603	1441	4451	7130	211	2358	1684	1127	360	1571	203	2356	1361	1863	2373	516
1340	ENSG00000076258	0	37	3	42	0	0	0	23	0	0	33	0	0	30	0	0	0	0	0	0	0	1	1	0	0	0	0	0	0	0	0	0	0	0	0	0	0	0	0	0	0	0	0	0	0
1341	ENSG00000076321	0	364	101	142	88	42	136	175	174	269	23	460	66	596	351	32	143	150	56	140	246	159	106	222	152	82	30	317	9	132	463	118	134	21	118	85	17	95	471	124	0	152	75	94	66
1342	ENSG00000076344	0	0	0	0	0	0	9	0	0	0	0	0	0	0	0	0	0	0	0	0	0	0	0	0	0	0	0	0	33.85	0	0	0	0	0	0	0	0	0	0	0	0	0	0	19.19	0
1343	ENSG00000076351	429.02	1569.4	8.76	152	97.86	70.78	108.87	427.84	862.92	9.79	922.85	1	1621.73	350	318	228	215.51	1774.04	476	1380	360.83	170	32	22.23	273.41	526.15	132	0	582.91	322.16	645.49	438.9	249.95	95	161.26	761.35	1311.65	137.28	791	104	144.38	188.74	84.7	357.62	47.61
1344	ENSG00000076356	39	212	36	22	14	195	160	31	82	72	79	0	308	0	502	131	128	163	144	291	212	89	33	190	6	17	452	50	395	209	278	287	361	36	45	59	160	85	759	209	2	39	114	30	185
1345	ENSG00000076382	1028	1260	1662	721	1952	1579	3280	3437	1799	2147	2026	52	5054	1113	599	547	2306	3262	880	2864	618	2678	984	2988.99	1531	3663	486	953	1564.99	1674	694	1166	1447	250	2275	1520	2783	843	402	655	2424	1215	1234	3018	595
1346	ENSG00000076513	440.01	181	433	186	98.88	396.05	216	552.11	449	604	208	131	196	94.3	507	385.8	309.78	232.35	17.91	343.77	576.7	342.83	379.7	145	263.93	474	128	367	785.28	688.8	15	246.36	464.85	76.69	589.54	462.7	269	162	1397.89	176.77	738	358.74	460.04	605.48	222
1347	ENSG00000076554	388.08	297	823.18	21	659.69	793.19	132	691.47	180	359	842	1344	421	1401	110	140	51	380.58	49.6	334.37	853	1354.21	1397.82	260	378	448	10	275.24	205	902.71	331	2030.61	1702.41	34	1391.61	374.65	94.09	137	842	99.67	579	279	2161.86	1143.34	169
1348	ENSG00000076555	0	0	0	0	0	0	13	0	0	0	0	0	0	0	0	0	3	0	0	0	11	0	0	0	18	0	0	0	42	0	0	0	0	13	3	4	0	0	0	0	0	2	0	0	1
1349	ENSG00000076604	502.85	320	212	116.01	350.5	476	270	230.32	163.32	160	244.44	154.03	275.09	895.54	307	156.21	317.69	241	126.6	235.85	444	403.12	423.03	246.65	202.56	96.22	90.36	185.75	142.55	290.21	32.46	163.44	923.59	69.8	311	335.77	163	136.6	92.47	167.17	286.96	338	238	281.77	118
1350	ENSG00000076641	0	0	0	0	0	0	0	0	0	0	0	0	4	0	0	0	1	12	0	0	0	0	0	4	0	0	0	1	0	0	8	0	0	13	0	2	0	0	0	0	0	0	0	18	0
1351	ENSG00000076650	494	376	387	220	633	207	598	641	305	505	223	344	760	666	144	233	148	399	197	576	299	773	422	238	426	583	333	48	169	473	185	729	476	18	415	86	283	344	37	245	309	237	371	382	146
1352	ENSG00000076662	0	81	20	0	52.77	74.51	17	4.77	27	30.24	21.42	20.02	9	0	0	0	44	7.2	22.41	29.92	82.15	23	53.61	39	9	0	3.7	325.55	0	66	109.69	66.92	16.66	33.56	18.1	8	0	44.1	87	61	36.7	50.64	33.37	13	0
1353	ENSG00000076685	565.57	590.52	834.45	561.29	313.32	1009.62	751.32	1334.82	509	2506.66	687.42	598	966.09	1076.54	1412.79	95.09	2323.82	728.51	80.46	664.66	758	750.17	649.74	319.73	750.03	524	113.75	381.6	687.01	1507.88	253	184.52	1180.12	56.58	686.67	545	328.68	57.37	220.53	2	1541	399.4	806.18	1229.17	361.56
1354	ENSG00000076706	13	328.71	0	0	0	7	9	31	279	98	179	0	500	148	223	24	0	35	111.62	100	0	6	5	9	122	2	30	0	36	31	0	54	35	26	0	79	223	8	136	57	396	129	10	18	30.06
1355	ENSG00000076716	0	0	0	0	0	0	13	0	0	0	0	0	0	71	0	0	0	0	0	0	0	0	0	0	0	0	0	0	0	0	0	0	0	0	0	0	0	0	0	0	0	0	0	3	0
1356	ENSG00000076770	304	994	573	347	224	1138	297	294	640	224	635	148	223	840	2220	57	738	330	884	1066	1126	243	517	258	795	72	550	587	1328	710	681	1250	678	91	656	485	57	325	594	495	778	279	356	820	1070
1357	ENSG00000076826	9	218	90	65	431	71	182	234	312	164	75	38	89	204	574	44	151	261	144	148	287	244	45	115	72	502	139	92	143	220	84	286	112	66	227	91	261	250	0	240	109	142	84	341	277
1358	ENSG00000076864	0	0	0	0	0	4	0	16	0	0	0	0	12	0	0	0	0	0	0	0	0	0	0	0	25	0	143	0	34	0	5	0	0	0	0	0	0	0	0	0	0	0	4	0	0
1359	ENSG00000076924	22	336	63	56	232	47	91	98	86	171	292	0	87	34	186	4	85	50	17	109	75	153	290	318	414	508	286	307	47	111	155	18	27	12	112	94	184	422	98	50	126	133	89	201	57
1360	ENSG00000076928	17	100	172	49	375	117	42	188	158	179	113	0	272	120	205	83	85	121	53	133	110	122	248	201	35	697	32	367	20	200	0	52	222	56	153	299	462	107	64	0	44	264	142	146	292
1361	ENSG00000076944	18	59.54	236.67	223.18	369	139	99.5	178	398	397	177	113	222	0	394	27	139	162	31	215.95	508	303	228	180.73	243	120	9	499	16	136	17	68	287	10	273	262	249	111	449.23	107.88	160	207	213.06	456.92	125
1362	ENSG00000076984	119	62	80	13	217	43	98	40	94	12	13	2	65	72	209	127	43	66	62	46	182	79	61	115	20	5	87	194	116	181	140	153	138	95	32	31	35	79	115	38	115	78	57	29	48
1363	ENSG00000077009	1436	139	358	99	195	327	68	53	86	109	137	52	208	948	100	300	356	340	171	146	638	356	285	392	90	0	189	1523	75	244	361	277	538	41	192	460	323	175	193	112	205	224	276	53	148
1364	ENSG00000077044	173	525	53	162	61	254	18	18	169	234	349	3	183	461	3	29	240	150	191	639	345	89	62	318	440	0	169	13	191	201	0	198	542	22	136	95	229	244	778	229	113	67	80	268	224
1365	ENSG00000077063	407	0	220	556	266	205	65	212	172	381	109	419	144	0	91	63	484	40	1	77	222	440	399	84	56	0	103	150	76	419	0	272	520	43	302	138	163	289	226	155	33	291	370	189	231
1366	ENSG00000077080	0	0	0	0	0	0	0	0	0	0	0	0	0	0	0	0	0	0	0	0	0	0	0	0	0	0	0	0	0	0	0	0	0	0	0	0	0	0	0	0	0	0	0	0	0
1367	ENSG00000077092	0	2	12	1	0	0	2	0	0	0	20	0	48	55	0	5	0	20	15	91	5	0	0	2	0	0	4	0	11	1	0	80	0	0	41	15	0	48	1	22	31	0	0	154	0
1368	ENSG00000077097	257	319	229	677	676	471	699	510	331	1296	599	511	621	1006	2196	282	396	630	352	424	523	1037	519	343	948	686	407	1611	711	804	916	878	1063	216	988	582	113	730	307	229	387	622	699	1143	556
1369	ENSG00000077147	6581	1499	2828	2404	2327	2005	2238	2245	1222	3810	1416	1694	2819	3014	3535	1291	2753	1664	739	1953	4695	3331	2840	1794	2644	1218	2219	4415	2452	2480	2215	3455	2794	1236	2739	2179	1837	1599	1858	760	4262	3540	2043	2275	1880
1370	ENSG00000077150	388	467	292	220	140	48	973	907	1246	621	630	167	1186	1922	1023	420	511	514	331	723	841	243	261	1512	580	1424	928	245	764	802	848	692	104	245	551	1048	578	524	375	699	1508	150	207	855	680
1371	ENSG00000077152	2122	982	1764	962	792	1822	913	1998	991	1260	1440	4831	1745	4048	1862	482	1483	1344	998	1295	3557	2347	1165	1242	2433	912	1749	3160	3104	3522	485	4285	3982	323	1961	1639	648	823	618	406	1310	1627	1735	2640	1010
1372	ENSG00000077157	27	285.88	127.93	125.29	83.41	48	271.26	3.33	59.4	88.99	114.58	0	276	403	402	19	335.52	94.72	49.21	270	144	99.36	99.45	243.2	137.76	0	227.91	95.41	59.42	175.06	25.03	158.83	0	11.73	90.84	26.21	0	213.72	188	210.22	480	306.49	122.28	239.21	135.22
1373	ENSG00000077232	1215	866	717	1405	1030	988	408	1292	851	1967	626	1235	939	1722	815	317	521	1238	728	965	765	1089	1114	366	1018	443	658	786	952	710	488	1545	1336	133	1315	742	312	389	479	333	1082	1092.9	1372	723	448
1374	ENSG00000077235	213	294	174	1073	222	204	472	275	389	165	191	21	277	263	412	50	386	194	140	269	383	268	278	432	186	700	402	300	254	170	492	414	387	50	357	197	531	416	748	318	730	270	282	448	306
1375	ENSG00000077238	0	8	1	2	30	10	14	0	2	0	0	0	35	0	0	4	0	45	0	31	42	0	14	2	23	0	0	1	0	0	0	48	0	3	4	27	0	0	0	0	14	0	16	69	2
1376	ENSG00000077254	1026	942	735	566	420	1596	770	1639	631	1158	344	575	1704	3106	606	204	1139	1063	340	1673	930	920	764	1045	582	1341	326	192	824	1080	481	1225	1580	230	1066	766	411	302	161	697	501	1234	937	1538	974
1377	ENSG00000077264	0	0	0	0	0	0	0	0	0	1	0	0	0	0	0	0	0	0	0	0	0	0	0	11	0	0	0	0	0	0	0	0	0	0	0	0	0	0	0	0	0	0	0	0	0
1378	ENSG00000077274	0	0	0	0	0	0	0	0	0	0	0	0	0	0	0	0	0	0	0	0	0	0	0	0	0	0	0	0	0	0	0	0	0	0	0	0	0	0	0	0	0	0	0	0	0
1379	ENSG00000077279	0	0	0	0	0	0	0	0	0	0	0	0	0	0	0	0	0	0	0	0	0	0	0	0	0	0	0	0	1	0	0	0	0	0	0	0	0	0	0	0	0	0	0	0	0
1380	ENSG00000077312	3872	2036	3472	716	2841	3214	2980	3304	2047	3518	1613	2875	2914	8344	4703	796	1549	2728	965	2072	4079	3639	2479	1767	3031	1547	909	4718	3017	3409	1706	3761	7711	197	2852	3390	2312	3051	1497	1645	4071	3174	1823	3539	2514
1381	ENSG00000077327	0	0	2	0	28	24	28	25	0	0	0	0	0	0	0	0	0	0	0	5	0	0	0	0	0	0	0	0	0	62	0	40	0	13	0	0	0	0	0	0	0	13	0	26	44
1382	ENSG00000077348	659	1083	1095	137	1458	1452	1038	1230	986	691	804	1262	1553	2144	3664	605	522	937	745	915	2211	1392	1274	405	845	1648	902	2442	1360	1903	905	1630	5688	83	961	1158	586	656	1624	200	1526	981	1139	1282	865
1383	ENSG00000077380	1312.71	404.97	592.77	840.94	628.86	431.71	803.89	838.78	741.9	1000.89	672.85	1135.98	839.67	2781.66	2265.6	378	339.76	546.71	336.96	405.82	1386.68	893.42	482.9	747.85	839.88	1235.89	741.99	1327.39	1231.44	1046.74	602.98	1613.53	1208.74	171	677.81	415.92	446.97	597.95	215	460.97	411.96	649.87	722.9	1052.61	650.88
1384	ENSG00000077420	0	1	71	0	58	12	2	0	3	17	6	0	5	0	0	0	0	0	2	0	0	88	19	26	49	0	18	6	34	3	0	0	4	11	63	20	0	2	32	1	0	38	53	0	17
1385	ENSG00000077454	321.03	143	197	926.74	383.89	150.25	160.03	499.87	311.05	567.36	346.74	37	386.03	866.96	700.83	86	1269.22	243.4	176.04	386.14	548.56	316.47	102.32	65.72	270.67	95	203	222	100.77	300.58	66.81	149	342.61	41	442.05	162.83	476.9	133.91	0	482	577.31	422.79	360.63	437.34	225.03
1386	ENSG00000077458	842	215	315	242	356	712	944	347	440	374	195	22	714	1117	1042	128	416	550	418	395	183	395	611	470	581	75	211	12	896	575	243	763	1028	69	435	1023	51	357	186	396	262	465	441	626	226
1387	ENSG00000077463	78	24	40	28	38	9	46	41	12	4	2	0	34	115	38	25	17	27	34	10	65	49	19	47	10	18	88	6	26	62	109	48	76	54	38	7	6	37	3	24	47	27	16	24	59
1388	ENSG00000077498	0	0	0	0	0	0	0	0	0	0	0	0	0	0	0	0	0	0	0	0	0	0	0	0	0	0	0	0	0	0	0	0	0	0	0	0	0	0	0	0	0	0	0	0	0
1389	ENSG00000077514	1221	370	596	348	724	916	649	478	457	400	646	203	673	3359	368	231	827	1046	280	686	639	661	753	245	919	466	579	1331	611	519	245	1011	1188	116	917	347	276	228	202	359	127	357	618	917	384
1390	ENSG00000077522	0	0	10	0	40	2	68	0	112	16	0	15	0	362	0	0	33	48	7	0	0	201	34	49	62	0	0	2	60	0	0	129	98	0	2	27	0	41	0	19	0	9	26	23	0
1391	ENSG00000077549	4203	1151	1876	900	1623	2036	1265	1626.71	925	2036	1556	2557	1586	5030	4033	452	2138	1415	466	2227	2197	1799	1649	1150	1510	1098	696	3127	1407	2206	609	2121	4644	127	2071	1898	948	783	795	147	1675	1087	1849	1977.07	1283
1392	ENSG00000077585	0	0	7	0	86	28	4	0	0	0	28	0	0	0	0	0	2	0	0	0	0	19	0	0	0	0	51	0	0	7	0	0	0	0	2	0	0	0	0	0	0	0	0	0	0
1393	ENSG00000077616	29	752	1042	101	1012	459	871	116	1507	481	552	176	552	586	44	28	150	142	500	615	307	487	855	73	505	229	3	410	812	462	0	353	1221	87	883	367	0	92	399	269	369	415	2594	241	292
1394	ENSG00000077684	214	290	417	405	640	769	317	283	561.93	641	826	1083	203	145	1102	248	708	590	221	226.04	416	640.97	545.66	299.77	439	884	232.64	1443.96	378	550.94	36	569	2017.91	204	757.97	1012	413	721	32	248	1278	472.86	649.67	1345.26	429.87
1395	ENSG00000077713	2	211	628	5	338	140	387	392	626	380	127	378	491	810	114	55	587	195	69	330	437	807	192	318	239	195	348	54	357	666	532	902	305	29	843	491	109	197	187	190	106	186	444	243	109
1396	ENSG00000077721	3021	1921.07	2695	685.45	2105.09	1472	3163	1054	1904	2789	882	3260.71	1186	3421	3922.29	146	1224.68	1323	637	1526	3656	3097	1207	2678	2736	811.5	1942	4544	2974	1380	588	1032	3982	46	2344	1246	457	496	936.99	372	1211	1001	2546	1546	1589.54
1397	ENSG00000077782	0	1366	0	31	4	94	201	124	68	211	40	59	550	787	247	50	94	155	206	234	6	171	22	1134	32	2	180	0	235	30	359	430	137	74	101	62	95	89	12	249	2047	49	48	267	161
1398	ENSG00000077800	0	0	27	0	0	0	0	0	29	0	0	0	0	0	0	0	0	0	0	0	0	0	0	0	0	0	0	0	1	0	0	0	0	0	2	0	0	0	0	0	1	0	0	0	0
1399	ENSG00000077935	5	15	0	0	0	3	24	41	22	12	2	0	33	0	81	0	4	14	48	23	28	9	22	0	53	0	31	0	167	45	0	21	1	2	47	20	0	26	9	4	0	14	38	72	14
1400	ENSG00000077942	1021	509	675	2	1	2579	0	690	227	351	315	21	366	1271	1835	47	707	436	471	436	718	990	1023	139	341	423	307	2375	204	406	134	387	1008	65	709	2472	1104	477	315	652	1860	4634	782	475	470
1401	ENSG00000077943	0	0	0	0	0	0	0	0	0	0	0	0	0	0	0	0	0	0	0	0	0	0	0	0	0	0	0	0	0	0	0	0	0	0	0	0	0	0	0	0	0	0	0	0	0
1402	ENSG00000077984	0	0	0	0	0	0	0	0	0	0	0	0	0	0	0	0	0	0	0	0	0	0	0	0	0	0	0	0	0	0	0	0	0	0	0	0	0	0	0	0	0	0	0	0	0
1403	ENSG00000078018	0	11	0	0	0	0	0	0	0	0	0	0	0	0	0	0	0	0	0	0	0	0	0	0	0	0	0	0	0	0	0	0	0	0	0	0	0	0	0	0	0	0	0	0	0
1404	ENSG00000078043	397	163	311	455	171	421	1483	924	844	845	364	502	449	970	672	144	625	840	543	545	135	474	447	1122	567	1044	248	655	344	534	372	669	1030	67	633	370	155	109	748	134	428	459	472	1097	371
1405	ENSG00000078053	0	41	0	0	0	0	0	39	0	0	0	0	19	0	78	0	0	19	5	65	0	0	0	0	0	0	0	0	59	0	0	0	0	5	0	0	0	0	0	0	0	0	0	76	0
1406	ENSG00000078061	966	777	821	229	996	393	635	741	1015	1135	478	325	331	973	1397	53	377	302	245	692	1680	1273	582	707	634	126	136	687	795	491	517	502	787	11	1063	262	311	557	420	136	899	405	1126	692	371
1407	ENSG00000078070	421	0	253	26	88	233	104	0	0	130	96	187	42	0	127	89	139	16	7	8	0	259	65	0	122	0	2	41	2	57	0	20	29	28	107	70	0	105	0	9	183	82	238	4	5
1408	ENSG00000078081	0	0	0	0	0	10	0	0	0	0	0	0	0	0	0	0	0	0	0	0	0	0	0	0	0	0	0	0	0	0	2	0	0	0	0	0	0	0	0	0	0	0	0	0	0
1409	ENSG00000078098	0	0	0	0	0	0	0	0	0	0	0	0	0	0	0	0	0	0	0	0	0	0	0	0	0	0	0	0	0	0	0	0	0	0	0	0	0	0	0	0	0	0	0	0	0
1410	ENSG00000078114	71	244	35	0	34	61	27	20	42	64	33	70	141	0	36	8	32	0	58	20	14	11	1	1	109	0	227	54	20	16	0	111	0	15	46	15	51	8	20	14	0	56	45	0	76
1411	ENSG00000078124	69	101	430	655	128	812	238	83	185	778	39	610	489	703	167	20	101	107	74	218	239	352	574	25	123	330	178	408	171	333	0	309	671	82	191	265	65	173	0	58	325	473	682	139	274
1412	ENSG00000078140	3148	1160	1249	685	1663	1413	1581	1421	1359	1187	900	1496	1504	3369	3258	972	1360	1350	587	902	2622	1385	1268	974	1227	1177	1309	2244	1644	1541	698	2500	7627	342	1315	1299	527	472	491	605	1058	1156	1377	2268	1083
1413	ENSG00000078142	585	162	463	219	596	375	1086	548	889	579	219	2	960	900	1009	52	644	795	119	502	385	665	523	637	462	345	62	206	553	609	448	1145	630	49	303	394	577	325	104	150	598	618	275	1092	496
1414	ENSG00000078177	2128	1713	1004	1071	1101	684	2475	3737	1966	1649	1326	305	2577	4908	853	845	2416	2312	1542	1953	1787	2604	671	2567	2787	1485	2058	1202	4140	3229	1214	2882	723	332	2390	1521	187	1466	1498	2299	1081	1172	851	3371	1436
1415	ENSG00000078237	5487.25	741.43	1983.22	528.62	1274.42	1887.3	3946.25	3197.02	3140.89	2880.08	2310.35	2733.91	3185.98	3868.11	4787.63	1235.07	1363.59	2992.2	975.57	2736.76	2968.55	3190.79	2136.76	951.29	2399.01	1220.97	2257	2207.29	3310.45	2603.84	1876	4159.76	8050.75	79.37	2516.89	1421.96	1401.92	914.63	1696.38	379.24	678.33	999.17	1998.31	2061	1600.41
1416	ENSG00000078246	1091	301	317	401	230	392	525	569	377	500	422	40	615	2078	704	192	866	663	79	419	187	266	182	61	228	267	220	404	181	408	349	360	463	24	351	161	116	235	565	26	912	294	188	382	131
1417	ENSG00000078269	1494	609	188	1246	314	190	558	417	389	480	306	391	686	2843	912	464	1396	720	303	468	542	478	204	520	450	130	569	683	841	564	339	664	481	133	668	593	718	495	371	474	213	250	173	628	278
1418	ENSG00000078295	145	0	0	0	0	0	1	6	20	0	0	0	0	0	0	18	0	0	0	0	0	0	0	0	0	0	0	54	0	0	0	0	0	0	9	16	0	0	0	26	72	0	3	17	0
1419	ENSG00000078304	720	506	796	670	1147	1135	421	604.29	389	1177	774	2458	411	709	1631	57	777	941	246	742	819	1158	877	414	938	621	777	2265	909.15	1377	752	1286	1685	147	1355	960	516	876	528	225	693	842	736	1426	888
1420	ENSG00000078319	91	9.5	23	76.26	64.51	28	67.86	114.51	84.43	77.68	35.5	208	75.03	288.41	0	89	29.92	40.34	40.99	44.42	362.35	38.87	48.22	50.2	137.67	59.05	127.08	85	107.58	142.43	94	201.82	200.29	36.3	34.05	86.27	13	53.53	2.3	0	25.76	29.32	38.05	66.67	101.03
1421	ENSG00000078328	0	0	0	0	0	0	0	0	18	0	0	0	0	0	23	0	0	33	0	0	0	0	0	17	0	0	0	0	1	0	0	1	0	0	0	0	0	0	0	40	0	0	0	8	5
1422	ENSG00000078369	3242	2718	1935	790	1312	2209	1250	2866	1712	2160	2227	1708	2057	6508	4721	840	2181	2589	1146	3851	2416	2059	2339	751	2330	6229	826	4846	2290	2086	1831	2713	4224	300	2557	2198	1672	1114	1594	391	776	1550	2146	2104	972
1423	ENSG00000078399	0	10	0	0	0	0	0	0	0	0	0	0	0	0	0	0	0	0	0	19	0	0	11	0	1	0	0	0	87	0	0	0	0	0	0	0	0	0	0	0	0	0	0	0	0
1424	ENSG00000078401	0	25	0	0	0	0	0	10	7	0	0	0	0	0	0	0	1	26	0	0	0	0	0	0	0	0	13	0	29	0	0	96	0	0	19	31	0	15	60	0	0	0	2	29	0
1425	ENSG00000078403	250	480	324	162	139	384	437	386	228	310	360	340	355	43	418	288	406	119	175	257	233	310	399	390	226	52	235	789	470	771	266	248	156	95	284	346	44	610	118	174	154	284	325	497	93
1426	ENSG00000078487	80	7	20	0	62.96	1	0	20	13	0	0	0	89	0	0	0	8	24	0	0	5	2	7	12.06	0	0	0	0	20	37	0	3	15	24	0	0	9	0	0	0	0	11	10	13	0
1427	ENSG00000078549	0	0	0	0	0	0	0	0	0	0	0	0	0	0	0	0	0	0	0	0	0	0	0	0	0	0	0	0	0	0	0	0	0	0	0	0	0	0	0	0	0	0	0	0	0
1428	ENSG00000078579	0	0	0	0	0	0	0	0	0	0	0	0	0	0	0	0	0	0	0	0	0	0	0	0	0	0	0	0	0	0	0	0	0	0	0	0	0	0	0	0	0	0	0	0	0
1429	ENSG00000078589	0	0	0	0	0	0	0	0	0	0	0	0	0	0	0	0	0	0	0	0	0	0	0	0	0	0	0	0	0	0	0	0	0	0	0	0	0	0	0	0	0	0	0	0	0
1430	ENSG00000078596	127	142	0	0	0	0	27	0	87	145	0	0	0	806	320	4	31	23	95	19	16	24	42	0	35	0	0	0	105	0	0	125	0	0	108	37	48	56	82	0	33	22	70	0	166
1431	ENSG00000078618	2169.89	2353.89	1941.94	1079.01	1849.81	1858.97	3076.64	3007.79	1715	3161.79	1558.78	1361.59	4228	1912.98	3229.64	717	1764.73	2203.91	1083.69	2902.96	1702.94	3149.98	1408.19	2959.92	1585.98	1133.69	1171.99	2380	1477.06	3916.95	1223	2213.76	2507.47	182	2776.97	1530	1659	2055.6	2276	1580	3048.99	1951.44	2077.94	2952.85	2007.58
1432	ENSG00000078668	9983	2688	4275	2389	4312	4914	4440	5735	2532	4105	3507	8927	3440	9406	4560	1031	3193	4746	1357	4190	5093	4553	3716	2289	5601	3526	1862	8670	5446	8258	1826	7566	10562	342	5029	3624	1348	1401	3936	1161	3393	3389	4279	4351	1667
1433	ENSG00000078674	480	711	789	767	903	930	910	1592	790	1108	872	1119	1261	1311	2082	264	887	1107	943	1246	995	1167	1253	1067	1231	749	604	1746	885	1202	1122	1340	1049	243	1538	774	305	879	179	880	869	945	981	1644	1602
1434	ENSG00000078687	41.65	71.79	12	48.03	32	25	137	1	0	16	0	30	1	0	18	29	78	2	26.55	11	0	1	9	127	3	0	31	45	76	22	0	7	42	21	0	50	1	67	28	41	146.92	4	0	10	79
1435	ENSG00000078699	311	1584	242	538	225	178	413	547	759	328	154	32	419	1837	384	17	403	374	326	559	139	200	174	892	450	339	121	409	483	308	222	290	398	99	437	327	325	201	48	177	891	392	321	363	342
1436	ENSG00000078725	0	0	0	0	0	0	0	0	0	5	0	59	0	0	0	0	0	38	0	0	1	63	0	0	0	0	0	98	0	0	0	0	0	1	26	0	0	0	0	0	135	0	0	0	0
1437	ENSG00000078747	761.75	979.06	811.01	661	991.43	1214.15	836.64	1597.74	522	1431.21	1304	152	722.48	1072	2477.47	80	1001.71	1229.44	416	1161.87	694.26	1264.54	761.16	1732.12	531	1820.3	421	803.15	603	1313.78	783	1165.3	322	184	1097.89	1259	164.14	247	785.6	372	920.32	704.19	834.72	1735.42	841.18
1438	ENSG00000078795	0	1	0	0	0	0	3	7	0	0	0	0	0	58	0	0	1	1	0	0	2	0	0	0	5.2	0	26	0	0	0	0	29.3	0	0	2	0	0	0	1	0	0	7.64	10.53	0	4
1439	ENSG00000078804	164	97	12	0	50	26	30	78	6	102	4	0	201	15	1	67	65	97	22	62	21	1	3	207	106	188	36	103	21	91	40	103	24	40	7	100	307	8	275	0	106	21	5	69	0
1440	ENSG00000078808	1499	1524	954	951	972	1211	1576	976	497	1167	1045	255	2728	2073	3339	290	2175	1199	339	2287	1208	1777	1025	808	1285	421	1116	1203	715	837	491	995	3392	160	1246	1144	2085	751	1739	403	2627	1823	1169	1621	814
1441	ENSG00000078814	0	0	0	7	0	0	0	9	0	0	0	0	6	0	0	0	0	0	0	37	0	0	0	0	0	0	12	2	0	0	0	0	0	8	0	0	169	0	3	0	0	0	0	0	1
1442	ENSG00000078898	0	0	0	0	0	0	0	0	0	0	0	0	0	0	0	0	0	0	0	0	0	0	0	0	0	0	0	0	0	0	0	0	0	0	0	0	0	0	0	0	0	0	0	0	0
1443	ENSG00000078900	8	38.52	0	10	0	0	2	13	0	0	0	22	44	460.8	0	5	5	9.25	0	39.14	15	0	0	0	108	0	43	0	0	0	0	44.32	0	0	17	0	0	3.17	0	0	0	0	6	0	0
1444	ENSG00000078902	945	746	419	507	677	697	732	403	909	675	634	229	636	1401	1744	380	962	936	391	611	1537	1164	395	545	612	740	266	736	714	1056	647	892	1557	79	882	736	655	574	309	261	1067	502	568	1076	591
1445	ENSG00000078967	477.44	35.88	64.26	125.44	173.77	86	26.79	307.47	140.44	97.81	82.07	569	364.44	462	30	68.86	36.21	105.52	0	116.75	9	122.88	76.9	0	46.88	293.61	56	324.92	124.96	0	0	254.26	295.93	21	131.12	195.2	15.58	9	52	0	70.93	125.73	127.19	153.26	84.7
1446	ENSG00000079101	24	0	1	5	0	0	2	1	0	16	15	0	0	0	12	0	8	0	3	1	0	0	2	1	0	0	0	0	10	11	16	0	0	26	18	0	0	24	0	6	0	0	0	0	15
1447	ENSG00000079102	64	0	12	70	2	0	25	15	84	11	19	62	23	579	0	9	27	39	1	108	0	11	0	241	7	0	100	62	205	0	0	87	0	21	109	22	44	35	32	0	4	10	8	174	76
1448	ENSG00000079112	0	0	0	0	0	0	0	0	0	0	0	0	0	0	2	0	0	0	0	0	0	0	0	0	0	0	0	1	0	0	0	0	0	0	0	0	0	0	0	0	0	0	0	0	0
1449	ENSG00000079134	1779	258	919	337	996	1437	1642	1450	1989	1197	1275	656	1515	1559.69	1440	84	844	1165	294	1344	1039	1498	1033	827	991	599	117	968	1276	1946	76.4	2094.81	817	131	1629	1157	580	980	602	907	1010	1357	1201	2077	1269
1450	ENSG00000079150	0	0	9	0	0	6	0	0	0	0	0	0	0	0	0	0	0	0	0	0	0	0	6	0	0	0	0	0	0	0	0	0	0	0	0	0	0	11	0	0	0	18	4	0	0
1451	ENSG00000079156	1419	840	612	501	584	294	680	1092	1262	2658	1354	4	1749	1925	1485	296	368	1802	439	1407	473	866	444	87	760	1632	927	701	639	766	333	842	591	163	913	1148	530	426	23	191	174	1281	930	1277	730
1452	ENSG00000079215	8134	1922	2635	2022	5614	2050	2649	949	576	3224	536	3612	1964	1192	7105	444	5721	233	712	1534	2276	2466	1676	400	1279	89	444	3822	1006	3142	739	1576	1513	279	2206	2199	289	1735	1507	1968	5213	7235	3428	3713	3286
1453	ENSG00000079246	12543	4717	8721	3304	7089	11395	8729	9179	6022	11629	11213	7482	8550	12607	8449	1500	3862	7647	2554	8391	9088	10080	10591	4749	10446	6069	3279	11663	7953	11860	4169	13295	11306	516	9353	7160	2960	4569	3603	1421	8635	7309	9919	7528	3328
1454	ENSG00000079257	0	1	2	0	0	0	0	2	0	25	0	43	2	0	0	0	60	3	0	3	0	0	15	1	0	0	0	0	0	0	0	0	119	0	5	6	0	0	0	8	0	14	7	10	0
1455	ENSG00000079263	0	0	0	0	0	0	0	0	0	0	0	0	0	273	0	0	0	0	0	0	0	0	0	0	0	0	17	1	1	0	0	0	0	0	0	0	0	0	0	0	0	0	0	0	0
1456	ENSG00000079277	286	419	296	343	413	408	296	488	310	533	203	340	517	456	1161	125	465	370	396	665	245	277	360	164	681	587	211	742	909	389	151	676	169	47	595	879	111	148	226	179	710	510	534	717	459
1457	ENSG00000079308	0	0	0	2	0	0	0	0	0	26	3	0	0	0	0	1	0	0	0	29	0	22	5	1	7	8	9	0	25	0	249	24	0	5	0	3	0	0	0	0	0	0	0	1	2
1458	ENSG00000079313	66.15	66.95	157.04	117.9	213.41	90.13	195.74	54.97	68.1	140.6	114.06	48.35	101	192.55	413.87	80.76	65.16	110.16	104.16	75.79	330.43	122	99.11	85.26	39.74	229.6	75.88	109.13	49.24	141.06	504.18	181.62	127.75	12.1	109.33	88.9	185.69	153.09	295.97	119.63	81.7	80.32	84.33	75.38	221.6
1459	ENSG00000079332	3978	1269	2202	1251	2785	3138	2518	2436	1743	4167	1868	6244	2638	4362	4729	553	2934	1227	858	1585	3945	3386	2369	1996	1285	1159	1522	3760	2718	2739	1523	3954	5139	295	2559	2311	535	1592	1111	799	1498	1885	3424	2780	1584
1460	ENSG00000079335	0	15	28	1	232	52	155	53	19	460.61	168	0	42	0	95	3	16	2	5	65	31	12	4	29	69	204	13	0	1	47	0	249.96	20	7	204	58	206	6	0	8	378	0	52	24	90
1461	ENSG00000079337	0	0	0	0	0	0	0	0	0	0	0	0	0	0	1	0	0	0	0	0	0	0	0	0	0	0	0	0	0	0	13	0	0	0	0	0	0	0	0	0	0	0	0	0	0
1462	ENSG00000079385	320	466	0	0	0	18	205	95	0	31	115	0	114	0	1	6	195	93	12	132	118	33	0	637	9	0	0	0	151	78	0	65	0	15	0	371	0	95	0	11	2089	57	2	0	11
1463	ENSG00000079387	361	268	174	146	224	301	424	385.04	313	662	687	445	335.21	1187	252	1	546	405	93	253.71	227	321	362.75	452	350	160	134	608	230	607	0	458	47	28	595	333	205	273	14.43	59	455.31	273	376	637	302
1464	ENSG00000079393	0	0	0	39	0	38	0	15	0	0	0	0	0	347	0	0	2	12	0	0	0	0	48	18	0	0	0	0	0	32	0	0	0	0	2	29	0	0	0	0	0	0	9	0	0
1465	ENSG00000079432	55	32	43	31	36	11	12	29	99	56	22	31	39	1	108	53	64	11	30	18	66	37	25	43	25	34	243	132	29	46	88	45	144	19	45	19	148	84	59	102	17	58	27	35	87
1466	ENSG00000079435	0	0	0	0	0	0	0	0	0	0	0	0	0	0	0	0	0	0	0	0	0	0	0	0	0	0	1	0	0	0	0	0	0	1	2	0	0	0	0	0	0	0	0	0	0
1467	ENSG00000079459	11958	625	6940.03	1733	3008	4468	1270	2211	725	6065	4962	4782	2097	4833	3976	824	4422	5107	366	573	7433	8347	2335	2263	1676	741	655	10235	2663.36	9078	1190	4674	16014	342	6530.36	6563	1076	2276	670	353	4917	6142.86	8820	3492	724
1468	ENSG00000079462	853.37	180.68	853.07	0	907.56	834.65	655.47	591.41	565.05	515.56	431.82	977.26	548.08	2	1062.44	504	204.31	474.79	613	544.88	1795.15	1122.77	796.81	468.27	810.8	396.61	745.97	2734.36	1004.98	1387.27	647	1114.02	3483.12	59	662.96	617.56	364.96	583.21	374	145.11	459.37	570.69	1017.95	677.32	325.54
1469	ENSG00000079482	0	1	0	32	27	0	19	0	0	0	3	0	26	0	0	0	0	0	4	1	0	3	0	11	0	0	0	3	0	0	0	10	0	0	0	0	0	0	1	0	0	1	5	0	1
1470	ENSG00000079557	0	0	0	0	0	0	8	0	0	0	0	0	0	0	0	0	0	0	0	0	0	0	0	0	0	0	0	0	0	0	0	0	0	0	0	0	0	0	0	0	0	0	0	0	0
1471	ENSG00000079616	4504	2556	2831.08	1398	3560.72	2498.72	2273.5	3611.9	1900.48	3163.55	2030.28	353	4321.08	5054.64	6424.22	423	3359	2259.17	635	2381.95	1694.59	2308	2780.34	2594.77	1339.59	4479	373	4742.85	2384.08	3198.36	1621	1318.15	2973	272	3139	3031.55	1391	1995	1285	630.08	2802.78	2227.47	1962.65	3098.13	1228.79
1472	ENSG00000079689	0	0	0	0	0	0	0	0	0	0	0	0	0	0	0	0	0	0	0	0	0	0	0	0	0	0	0	0	0	0	0	0	0	0	0	0	0	0	0	0	0	0	0	0	0
1473	ENSG00000079691	17	26	226	27	13	41	80	79	204	96	69	0	209	538	85	28	40	71	38	149	24	152	35	291	70	172	49	85	306	83	0	118	2	35	119	158	71	56	20	68	145	61	129	112	121
1474	ENSG00000079739	591	492	289	338	201	191	403	836	1230	873	402	223	1163	69	824	48	1028	677	20	2505	969	865	73	808	1205	1695	121	420	1082	541	196	900	331	34	277	294	538	334	78	154	580	301	200	1455	72
1475	ENSG00000079785	4675	2685	3318	1563	2775	3553	3564	5280	3248	5591	5068	2126	4891	6798	3097	764	1269	3287	1466	3620	2987	5527	3445	2438	5094	2368	2208	4210	4019	4082	1287	4665	4357	594	4084	2819	1261	1208	1456	918	3970	3418	3701	3956	1916
1476	ENSG00000079805	451.87	642.57	990.67	144.32	763.71	1449.07	635.18	615.35	1174.07	576.66	843.67	461.57	743.6	1078.15	788.3	373.78	944.92	644.09	457.47	719.85	1244.86	997.69	642.23	958.33	429.15	1692.83	401.24	705.55	477.02	425.19	917.03	497.72	1187.59	138.56	1222.76	933.08	1548.64	334.8	910	175	1176.12	707.21	824.96	1410.98	601.58
1477	ENSG00000079819	35	465	203	24	92	140	487	137	218	104	304	124	285	236	179	44	121	179	210	246	316	213	72	411	197	111	190	10	294	141	376	219	249	17	148	137	476	85	163	67	744	108	100	415	130
1478	ENSG00000079841	0	9	9	0	2	0	0	23	11	0	0	0	10	0	16	26	0	10	0	0	0	18	3	0	10	0	0	0	0	0	54	0	51	0	7	0	0	0	0	0	0	0	0	12	0
1479	ENSG00000079931	0	0	0	135	0	0	0	0	0	0	0	0	0	0	0	0	0	0	0	0	0	0	0	0	0	0	0	0	0	0	0	0	0	0	0	0	0	43	0	0	0	0	0	0	0
1480	ENSG00000079950	3932	503	1483	653	1265	1136	635	1085	885	1352	1255	2593	677	3535	1452	114	1342	947	454	536	953	1559	1734	583	1012	970	751	2595	1381	1134	577	1451	1692	138	1763	1334	218	1121	657	215	730	1162	2068	1267	661
1481	ENSG00000079974	967.53	35	208.41	88.4	5	525.21	72.32	83.62	52	131.72	146.36	224.52	368.33	380.66	2	6	162.42	156.82	143.71	256.12	688.7	124.1	257.19	87.73	182.85	468.55	118.88	213.27	207	237.14	449.64	136.9	186.49	65.97	204.59	503.02	75.64	95.01	501.58	12.79	13	131.94	261.5	275.95	164.74
1482	ENSG00000079999	708	1062	1118	471	913	970	1461	482	646	917	1117	388	1432	1757	2001	190	783	861	116	776	1524	1596	840	1202	1296	963	417	958	507	863	204	668	2946	60	944	372	691	117	1224	263	735	497	969	711	405
1483	ENSG00000080007	277.15	334.08	199.03	0	60.87	135.3	255.51	587.58	657.8	344.17	340.06	140	621.2	2155.83	716.74	28	217.95	163.42	255.9	101.8	164.69	165.13	74.74	140.18	245.48	152.64	51	22	92.28	586.36	103	336.12	123.85	62	218.05	590.84	14.91	161.85	55	148.05	250.37	166.13	180.04	504.28	330.49
1484	ENSG00000080031	0	0	0	0	0	0	0	0	0	0	0	0	0	0	0	0	0	0	0	0	0	0	0	0	0	0	0	0	0	0	0	0	0	0	0	0	0	0	0	0	0	0	0	0	0
1485	ENSG00000080166	0	0	42	0	0	0	0	0	0	0	0	0	0	0	0	1	25	0	0	0	0	0	0	0	0	0	0	0	0	0	0	3	0	0	0	0	0	0	0	0	0	0	0	0	0
1486	ENSG00000080189	597	188	273	108	156	274	55	355	129	281	150	0	465	0	1087	143	595	219	116	305	572	192	394	79	235	130	20	524	120	271	4	208	903	73	151	82	383	97	16	110	205	273	252	243	186
1487	ENSG00000080200	0	53.6	7.17	0	8	0	65.16	0	0	0	0	0	2.29	0	0	0	0	0	7	6.69	0	0	0	0	0	0	0	0	103.27	0	0	0	0	1.49	42.39	0	0	43.48	0	6	0	0	0	0	0
1488	ENSG00000080224	0	0	0	0	0	0	0	0	0	0	0	0	0	0	0	2	0	0	0	0	0	0	0	0	0	0	0	0	0	0	0	4	0	0	0	0	0	0	0	0	0	0	0	0	0
1489	ENSG00000080293	0	0	0	0	0	0	0	0	0	0	0	0	0	0	0	0	0	0	0	0	0	0	0	0	0	0	0	0	0	22	0	0	0	0	0	0	0	13	0	6	0	0	0	0	0
1490	ENSG00000080298	1	23	1	0	24	28	15	6	10	21	0	0	5	0	81	22	132	64	7	11	0	49	89	41	32	0	0	9	27	90	0	24	114	29	8	0	0	27	0	0	4	13	0	12	69
1491	ENSG00000080345	2633	5034	2479	2909	2993	2176	3887	3096	2955	4025	3328	1755	2797	4201	4979	933	1952	2332	2251	2381	1589	3581	2378	3576	3773	1033	2220	2009	3541	3414	719	3501	1635	512	3527	3240	781	3362	3932	2479	2678	3703	2996	2930	3544
1492	ENSG00000080371	1067	503	649	343	858	979	880	647	650	729	467	388	653	1367	782	313	549	599	253	418	1065	897	698	542	550	327	957	975	606	379	255	599	1490	132	786	600	498	372	260	206	794	563	745	943	332
1493	ENSG00000080493	0	0	0	0	0	0	0	0	0	0	0	0	0	0	0	0	0	0	0	0	0	0	0	0	0	0	0	0	0	0	7	0	0	0	0	7	0	0	0	0	0	0	0	0	0
1494	ENSG00000080503	89	61	371	348	5	681	122	1	3	291	15	344	35	0	0	46	165	152	3	64	278	179	319.15	146	26	19	0	519	8	39	20.08	105	497	65	25	152	0	234	321	8	77	255	233.52	41	158
1495	ENSG00000080511	0	0	0	0	0	0	0	0	0	0	0	0	0	0	0	0	0	0	0	0	0	0	0	0	0	0	0	0	0	0	0	0	0	0	0	0	0	0	0	0	0	0	0	0	0
1496	ENSG00000080546	3963.58	438	248	1335.29	352	60	1272	2361.41	542.3	767	666.15	977	1598.81	3673.02	1184	197	1437.28	806.3	739	738.38	0	350	153	435.95	549.82	1130.43	121	0	484.97	656.23	92	1055	182	78	614	490.73	166.9	63	472	31	1700.6	173.81	61	1143.51	260
1497	ENSG00000080561	0	0	0	0	0	0	0	0	62	0	0	0	0	0	0	0	0	0	0	0	0	0	0	0	0	0	0	0	0	0	0	0	0	0	0	0	0	0	0	0	0	0	0	0	0
1498	ENSG00000080572	0	0	0	0	0	0	0	0	0	0	0	0	0	0	0	0	0	0	0	0	0	0	0	0	0	0	0	0	0	0	0	0	0	0	0	0	0	0	0	0	0	0	0	0	0
1499	ENSG00000080573	0	0	0	0	0	0	0	0	0	0	0	0	0	0	0	0	0	0	0	0	0	0	2	0	0	0	0	0	0	0	0	0	0	0	0	0	0	0	0	0	0	0	0	0	0
1500	ENSG00000080603	350.58	423.72	177.31	259.24	292.84	145.46	563.65	142.74	294.53	13.58	196.8	0	210	1715.54	971.42	13.12	271.66	111.31	386.76	105.8	323.5	14.49	66.77	459.92	18.61	11.1	71.07	0	29.4	222.94	0	240.78	72.18	7.55	219.95	22.17	224.07	101.56	185.31	577.36	141.92	143.61	59.45	368.48	141.63
1501	ENSG00000080608	2141	1520	3126	2519	2920	2881	2376	1774	3439	2523	2068	6611	1995	5432	3337	538	1599	2981	1738	1317	3778	3363	3057	2575	2307	1511	1614	3030	2311	4560	2475	4255	5167	406	2898	2250	905	2416	1635	2791	1521	3527	3713	2539	2480
1502	ENSG00000080618	0	0	1	0	0	8	0	0	0	0	0	0	6	0	0	0	0	4	4	0	0	0	12	0	0	0	5	0	0	0	0	0	0	0	1	0	0	38	1	0	0	1	2	0	17
1503	ENSG00000080644	0	13	0	0	35	0	0	0	0	0	0	0	18	0	0	1	0	0	0	12	0	0	0	0	0	0	33	0	0	3	0	0	0	0	0	0	0	0	0	0	0	0	0	0	0
1504	ENSG00000080709	0	0	0	0	0	0	8	0	0	0	1	0	25	0	0	0	0	0	0	8	0	0	0	0	0	0	0	0	0	17	0	64	0	0	0	0	39	0	0	0	0	25	0	0	0
1505	ENSG00000080802	1110	606	244	46	478	662	609	1023	521	333	444	63	422	1040	623	289	504	443	252	408	172	589	353	245	661	327	558	647	575	833	334	510	1064	129	551	562	232	622	252	279	329	377	568	382	259
1506	ENSG00000080815	425	603	378	426	718	960	386	1215	665	1725	753	410	850	2293	732	149	1203	1080	290	1058	916	916	768	948	486	970	137	597	201	1490	105	715	959	71	720	1151	515	387	105	232	1134	1192	867	1271	406
1507	ENSG00000080819	507	331	150	12	72	190	130	104	1	16	139	25	354	80	472	69	226	208	182	147	392	294	246	30	320	155	171	342	315	379	41	162	137	58	225	191	236	427	244	26	201	147	215	141	77
1508	ENSG00000080822	2724	714	952	1440	965	2160	994	1496	417	1008	621	3593	1533	1855	1031	313	1408	1155	307	1083	854	908	1521	267	1057	653	361	1459	1339	1794	0	1823	4707	204	853	768	326	233	6	201	901	1459	1184	928	693
1509	ENSG00000080823	0	0	21	84	26	3	0	68	11	14	52	4	1	218	64	0	44	11	7	19	28	16	9	0	8	0	344	0	70	4	0	22	24	0	30	12	0	51	88	6	29	9	15	33	11
1510	ENSG00000080824	25310.35	16142.93	29700.35	30507.98	35783.81	35931.75	28348.2	26788.83	20899.42	31535.77	27146.65	63478.24	10158.15	20850.94	53842.85	5698.93	32137.8	22501.79	17703.59	15217.2	55438.56	41029.15	33205.21	32920.48	27197.13	12310.03	44539.44	84018.41	32756.38	63750.91	25460.53	39622.31	96857.72	6747.8	43275.48	31831.05	9541.84	35560.42	10796.75	18424.77	29523.66	33778.56	35001.99	51945.57	20843.58
1511	ENSG00000080839	169.95	120.45	267.7	346.06	189	205	324	199.84	211	452	309	5	278	967	76.89	12	241	244	37	252.87	46	273	227	93.76	84	314	257.61	149	373	247.72	1	159	80	49	196	379	3	10	417	90	85	283.99	206	306.6	61
1512	ENSG00000080845	1579.9	854.95	556	395	384.15	1404	616	893.78	555	514	638	757	1754	2559.87	1631	627	703.78	944	226	1129	752	914	678	345.97	602	329	616	669.93	769.62	1234.91	254	707.36	1392.89	134	1182	1367	651	958	724.96	595.97	316	505.98	975	1604.94	436
1513	ENSG00000080854	0	0	19	11	13	0	0	0	0	8	19	0	0	0	0	23	6	0	24	16	0	0	0	0	0	0	2	0	0	0	175	28	0	0	0	0	8	0	1	0	0	3	0	0	4
1514	ENSG00000080910	0	0	0	0	0	0	0	0	0	0	0	0	0	0	0	0	0	0	0	0	0	0	0	0	0	0	0	0	0	0	0	0	0	0	0	0	0	0	0	0	0	0	0	0	0
1515	ENSG00000080947	0	0	0	0	0	0	0	0	0	1	0	57	0	0	0	1	0	0	68	0	0	0	0	0	0	65	1	0	0	25.11	1	0	0	0	2	0	0	0	0	0	0	23	0	11	0
1516	ENSG00000080986	1840	438	516	259	1170	1618	2080	2074	1188	1312	1566	713	514	1714	1416	168	966	1070	556	1620	198	825	951	915	1207	729	468	737	968	1857	297	1168	593	114	1478	1557	756	676	612	582	3152	663	662	1573	382
1517	ENSG00000081014	256	204	278	381	168	198	376	79	292	167	145	466	550	768	762	72	355	395	102	582	217	356	264	38	24	11	296	51	169	185	135	329	93	131	705	227	4	176	21	386	38	309	314	378	312
1518	ENSG00000081019	379	196	203	103	235	156	224	254	65	51	79	52	154	1070	707	80	256	246	194	244	251	333	220	319	140	334	401	278	275	382	442	246	779	56	122	205	81	242	295	71	549	136	166	311	204
1519	ENSG00000081026	474	784	461	358	358	1336	334	246	626	462	360	165	735	562	1296	99	847	419	91	602	114	384	727	315	357	1088	354	584	290	641	0	549	1076	135	1036	472	533	484	293	520	230	561	562	456	454
1520	ENSG00000081041	0	0	0	0	0	0	0	0	0	0	48	0	0	0	0	0	0	0	0	0	0	0	14	0	0	0	0	0	0	0	0	0	0	0	0	0	0	0	0	0	0	0	0	0	0
1521	ENSG00000081051	0	0	0	0	0	0	0	0	0	0	0	0	0	0	0	0	0	0	0	0	0	0	0	0	0	0	0	0	0	0	0	0	0	0	0	0	0	0	0	0	0	0	0	7	0
1522	ENSG00000081052	0	0	7	0	0	0	0	0	0	0	0	0	0	0	0	0	0	0	14	0	0	0	0	0	0	0	0	0	6	0	1	0	0	0	0	0	0	5	0	0	0	0	0	0	0
1523	ENSG00000081059	202	53	72	162	0	134	197	144	143	18	153	0	255	435	324	203	45	62	114	225	69	149	108	130	291	492	105	0	185	105	7	206	227	27	320	138	397	8	342	54	181	50	98	161	105
1524	ENSG00000081087	928	487	431	489	1451	964	210	217	304	843	375	1172	609	926	1262	79	605	344	472	303	783	637	550	340	302	0	101	1556	194	222	256	696	967	83	649	416	182	156	3	142	903	1022	712	220	541
1525	ENSG00000081138	11	0	0	0	0	0	0	0	0	0	0	0	0	1	1	0	14	0	0	0	0	0	2	0	0	0	0	0	0	0	0	0	16	0	0	356	4	0	0	0	0	0	0	0	0
1526	ENSG00000081148	0	4	0	0	0	0	0	0	0	0	0	0	0	0	0	0	0	1	0	0	0	0	0	0	0	0	0	0	0	0	0	0	0	0	0	0	0	0	0	3	0	1	0	0	0
1527	ENSG00000081154	7080	1796	2777	1396	2255	4098	4518	4711	1426	2883	2912	3189	5011	5575	5101	1222	3301	3225	1120	2798	2553	3539	2440	1939	3942	2197	1422	4081	3991	3994	728	6920	6781	431	3956	3183	1036	1790	715	506	2804	1951	3489	3842	1622
1528	ENSG00000081177	232	550	484	227	272	419	23	242	473	166	84	158	85	0	88	9	0	198	86	358	33	448	339	0	60	409	17	92	46	199	242	210	223	4	389	403	215	26	0	114	113	573	333	671	67
1529	ENSG00000081181	124.83	2.9	148.3	1.28	79.62	46.45	42.11	77.1	51.94	0	4	3.27	10.11	7.33	7.33	0	0	42.8	1.72	49.24	169.95	30.69	76.45	3.46	0	1.25	4.08	574.48	52.89	42.09	4.99	221.99	1.33	34.57	16.04	3.4	125.09	3.07	0	0	0	61.95	82.77	159.17	8.99
1530	ENSG00000081189	0	0	0	0	2.07	0	0	0	0	0	0	0	0	0	0	0	0	0	0	0	0	0	0	0	0	0	0	0	0	0	0	0	0	0	0	0	0	0	0	0	0	0	0	0	0
1531	ENSG00000081237	0	0	0	0	0	0	0	0	0	0	0	0	0	0	0	0	0	0	0	0	0	0	0	0	0	0	2	0	0	0	0	0	0	0	14	0	0	0	0	0	0	0	0	0	0
1532	ENSG00000081248	0	0	0	0	0	0	0	0	0	0	1	0	0	0	0	0	0	1	0	0	0	0	0	7	17	0	0	0	0	0	0	0	0	0	0	0	0	0	0	0	0	0	1	0	0
1533	ENSG00000081277	0	0	10	0	3	12	0	0	0	0	0	0	0	0	0	0	0	0	0	8	0	0	0	0	0	0	2	0	0	0	0	0	0	0	0	0	0	0	0	0	0	0	0	0	0
1534	ENSG00000081307	390	299	519	626	773	689	508	1108.07	482	1032.83	742.95	369	1140	212	1673	130	547.28	918.59	749	742.78	822	1123	1024	893.12	1586.45	1066	61	800	906	1102	215	1465	1507	124	943.36	789.97	170	548	459	326	709	647.51	734	793	302
1535	ENSG00000081320	200	338	134	192	293	478	164	229	140	283	242	278	128	0	206	234	545	145	2	102	0	419	285	603	205	249	57	300	199	553	0	136	354	6	276	275	0	141	53	41	523	107	156	292	106
1536	ENSG00000081377	78	61	9	0	32	1	68	56	2	80	2	0	2	107	0	31	0	48	0	3	141	71.03	1	0	10	0	22	60	0	18	0	87	0	42	35	69	11	11	0	23	0	7	8.03	136	67
1537	ENSG00000081386	92	75	35	118	93	120	13	65	163	16	93	0	26	521	22	11	27	191	137	51	0	24	97	97	26	182	2	173	62	142	7	85	114	4	151	166	79	8	5	55	26	82	19	98	24
1538	ENSG00000081479	6361	2110	3641	10586	3391	2088	1196	1786	1083	7297	4422	2629	109	5652	6687	315	3695	970	1235	1332	4178	5539	4730	2760	3210	46	1528	10571	2898	7602	1279	2147	3615	614	4878	6724	1622	7447	1678	4349	1186	11290	5079	2393	7129
1539	ENSG00000081665	175	219.13	235	14	632.02	398.36	338.01	526	360	244	363.07	77	394	629	249	85	63.9	295.44	213.66	145.77	154	303	166.42	244.81	280	15	56	186	595	356.52	234	493	585.66	5	328	206.76	111	85	50	110	445	201.61	202	82	268
1540	ENSG00000081692	130.52	172.99	227.04	352.75	239.14	421.12	407.15	305.95	779.93	256.17	363.1	268	489.47	670.94	987.61	188.1	340.33	487.76	433.26	836.77	1124.02	627.21	269.56	315.9	277.11	724.21	462.76	589.49	292.3	794.48	1189.73	627.22	891.42	37.4	318.53	431.05	588.96	258.73	738.89	41	325.82	192.35	389.72	673.88	213.47
1541	ENSG00000081721	1627	197	261	443	482	318	1638	316	407	316	332	768	861	1391	1201	198	552	646	518	834	774	448	291	400	812	435	457	476	856	424	239	1275	577	111	477	429	162	426	729	204	852	463	243	690	252
1542	ENSG00000081760	55	39	242	0	1	69	37	3	0	346	151	0	13	0	0	3	470	140	0	20	85	334	55	43	0	18	0	34	17	107	0	1	234	24	190	322	23	71	585	11	416	134	283	0	18
1543	ENSG00000081791	707	0	178	218	239	123	63	55	92	77	79	59	194	2	164	22	174	0	83	93	0	116	135	74	97	0	107	151	138	134	389	126	233	25	61	154	0	116	1	42	0	56	111	148	254
1544	ENSG00000081800	0	0	0	0	0	0	0	0	0	0	0	0	0	0	0	0	0	0	0	0	0	0	0	0	0	0	0	0	0	0	0	0	0	0	0	0	0	0	0	0	0	0	0	0	0
1545	ENSG00000081803	294	0	32	0	0	0	10	7	0	0	0	0	0	150	0	0	0	0	78	30	7	6	3	0	0	0	0	0	0	0	0	15	65	0	1	0	0	0	0	0	37	7	0	0	0
1546	ENSG00000081818	0	0	0	0	0	0	0	0	0	0	0	0	0	0	0	0	0	0	0	0	0	0	0	0	0	0	0	0	0	0	1	0	0	0	0	0	0	0	0	0	0	0	0	0	0
1547	ENSG00000081842	0	0	0	0	0	0	0	0	0	0	0	0	0	0	0	0	0	0	0	0	0	0	0	0	0	0	0	0	0	0	0	0	0	0	0	0	0	0	0	0	0	0	0	0	0
1548	ENSG00000081853	0	0	0	0	0	0	0	0	0	0	0	0	0	0	0	0	0	0	0	26	0	0	0	0	0	0	0	0	0	0	0	0	0	0	0	0	0	0	0	0	0	0	0	0	0
1549	ENSG00000081870	4761	90	1037	834	488	521	264	472	513	1328	559	2264	162	7197	1345	178	343	338	166	393	2077	833	329	141	223	162	669	3873	970	1313	1367	1809	2490	169	1578	1291	257	661	693	183	250	1328	1448	530	926
1550	ENSG00000081913	272	54	74	154	317	76	244	185	199	58	3	0	143	827	168	140	198	86	123	106	265	94	100	227	237	6	162	62	297	191	1	98	175	9	185	58	64	61	0	236	123	112	86	447	30
1551	ENSG00000081923	1465.93	813	1159.77	878.99	819	407	1375.98	912.11	635.86	2226.99	989.94	620	1187.37	3310.8	4188.67	831.9	1466.7	1614.98	865.77	1930.42	2478.95	1250.68	540.99	399.44	1983.72	726.98	1256.91	2449.88	1027.86	2061.78	1418.99	1915.9	416.48	563	2657.83	2267.31	752	1481.94	950.21	890	712.86	3110.66	1810.95	1344.72	2123.81
1552	ENSG00000081985	0	1	0	1	0	0	3	0	0	0	0	0	0	0	0	0	2	0	0	0	0	0	0	0	0	0	0	0	0	0	0	0	0	0	0	0	0	0	2	0	0	0	0	0	5
1553	ENSG00000082014	132	21	0	0	94	2	35	32	24	11	13	305	0	0	0	0	30	0	0	6	115	53	45	0	39	0	0	0	6	0	0	23.63	80	0	42	11	0	24	0	0	0	0	50	33	16
1554	ENSG00000082068	1083	199	336	325	280	267	264	460	329	583	241	566	353	639	692	97	431	142	342	466	452	427	293	637	481	533.98	389	667.86	799	376	688	482	400	120	380	542	414	572	715	300	509	485	388	429	509
1555	ENSG00000082074	0	0	12	0	0	279	0	0	0	0	0	649	0	181	0	0	0	0	0	0	0	53	201	0	0	0	0	558	0	0	0	0	898	0	0	0	0	55	0	0	0	73	69	8	25
1556	ENSG00000082126	0	0	0	0	0	0	0	0	0	0	0	0	0	0	0	0	0	0	0	0	0	0	0	0	0	0	0	0	0	0	0	0	0	0	0	0	0	0	0	0	0	0	0	0	29
1557	ENSG00000082146	1339.72	466.72	404.64	19	567.95	229.95	1571.72	1541.31	762.45	834.68	449.85	0	1776.13	6816.14	642.6	393.77	376.84	1148.98	383.9	1089.33	254	620.06	454.63	385.89	1070.47	286.78	394.98	628.83	1016.66	1071.68	168	1272.28	1142.02	103	1204.59	1096.63	374.7	168	497.88	52.99	207.94	155.96	676.72	1220.86	419.94
1558	ENSG00000082153	13032.9	7840.86	7888.33	2413.5	9742.76	14320.05	13850.54	12785.1	8088.75	16002.37	13613.41	9493.92	11382.54	22189.92	14867.88	1220.72	6668.01	9503.43	2495.71	8483.75	6176.5	11057.24	7715.33	6164.23	14386.51	8783.26	2300.25	7391.61	8575.39	10115.14	1532.54	13790.98	12272.52	442	8819.13	8879.74	3307.24	3557.96	4544.42	1519.49	15894.74	6291.06	7860.56	9450.55	5386.15
1559	ENSG00000082175	0	23	0	0	0	0	0	0	0	0	0	0	0	0	0	0	0	0	0	0	0	0	0	0	0	0	0	0	0	0	0	0	0	0	0	0	0	0	0	0	0	0	0	0	0
1560	ENSG00000082196	0	0	0	0	0	5	0	0	0	0	0	0	0	0	0	0	0	0	0	0	0	0	0	0	0	0	2	0	0	0	0	0	0	0	0	0	0	0	0	0	0	0	0	1.68	0
1561	ENSG00000082212	87	0	522	165	204	679	89	199	187	501	183	363	141	105	574	90	316	330	111	162	523	506	818	205	280	242	66	860	157	347	55	477	1221	58	429	191	74	302	101	34	454	457	690	131	335
1562	ENSG00000082213	1778	413	724	110	476	911	483	1140	460	477	812	746	908	560	679	238	879	305	130	769	165	945	690	500	959	767	341	1237	686	628	673	1298	673	116	800	1088	580	290	0	260	671	349	465	1519	363
1563	ENSG00000082258	1276	651	187	426	568	790	766	476	762	1008	814	187	442	651	210	175	502	614	428	785	608	1215	521	416	1045	152	650	613	740	681	804	731	321	223	780	1371	186	361	356	380	478	683	925	469	601
1564	ENSG00000082269	1183	395	447	215	582	1122	1072	554	478	614	540	1081	889	854	142	56	391	262	153	601	1210	990	552	242	268	994	160	449	495	995	0	679	165	221	475	772	278	471	383	237	237	378	845	914	246
1565	ENSG00000082293	0	0	0	5	13	1	4	1	0	0	0	121	3	0	0	19	0	0	1	17	40	35	2	2	11	0	0	0	12	0	1	9	0	20	14	3	0	12	0	0	58	5	23	12	7
1566	ENSG00000082397	384	17	246	70	262	788	442	237	331	371	66	231	187	0	0	179	172	347	77	131	587	750	385	269	163	0	145	96	183	866	205	173	990	45	731	56	4	86	0	90	606	192	430	640	220
1567	ENSG00000082438	1032	726	409	530	435	397	1110	703	1193	983	1446	632	763	2129	1456	162	755	857	446	438	503	914	688	335	1041	76	542	91	764	871	127	1631	210	178	2153	1886	262	485	735	470	317	836	1139	2237	716
1568	ENSG00000082458	727	1035	139	118	372	298	828	840	672	1657	640	0	742	1776	1914	201	904	1018	553	1318	1322	1448	419	484	864	680	1287	1172	774	715	1363	1527	555	38	1513	868	437	153	1845	305	433	454	383	708	577
1569	ENSG00000082482	0	23	0	0	0	0	23	0	0	0	0	0	0	0	0	0	1	0	0	27	0	0	0	0	0	0	0	0	0	0	0	0	0	0	0	0	0	0	0	0	0	0	0	1	0
1570	ENSG00000082497	183	50	294	0	213	123	39	0	0	35	41	289.7	90	0	119	35	10	17	31	118	767.16	201.66	52	8	7	19	55	81	21	65	1	55	473	0	0	78	12	0	0	151	0	16	191	0	0
1571	ENSG00000082512	0	58	13	0	47	0	111	0	75	0	66	0	269	551	3	0	0	238	0	202	89	10	0	0	0	66	1	0	58	22	0	360	28	7	0	0	60	0	0	0	0	1	0	171	12
1572	ENSG00000082515	6101	923	1217	576	1479	1448	1303	2079	941	1324	911	3756	1346	4072	2523	825	1262	539	672	1144	2500	1596	1410	985	1363	585	2448	4811	2747	3102	1019	3597	5260	225	1502	1019	662	916	385	524	1183	1357	1484	1298	879
1573	ENSG00000082516	498	147	529	361	402	858	485	374	247	398	536	394	614	1383	409	164	258	304	199	390	573	909	764	187	545	430	410	1156	232	339	120	641	771	47	623	328	909	304	15	234	482	586	879	453	254
1574	ENSG00000082556	0	0	0	0	0	0	0	0	0	0	7	0	0	0	0	0	0	9	0	0	0	0	0	0	0	0	1	0	0	0	0	0	0	9	0	0	0	0	0	0	0	0	0	0	0
1575	ENSG00000082641	722	665	173	1354	431	205	328	196	499	265	264	280	439	1669	330	491	702	333	1124	315	1105	233	239	618	441	233	1271	662	758	755	916	908	722	208	318	428	470	694	732	861	275	471	233	327	939
1576	ENSG00000082684	0	0	1	0	0	0	0	0	1	0	0	0	0	0	0	0	0	0	0	0	0	0	0	0	0	0	0	0	0	0	0	0	0	0	0	0	0	0	0	0	0	0	0	2	0
1577	ENSG00000082701	701	845	312	224	266	332	389	226	340	331	337	754	223	484	512	129	696	389	213	322	248	391	324	646	427	194	281	567	278	461	2	338	985	117	322	334	202	62	559	90	609	416	262	402	146
1578	ENSG00000082781	1071	999	439	142	427	1027	309	376	184	935	663	64	832	561	1295	105	484	668	315	605	679	698	361	245	714	458	138	352	388	364	45	306	828	228	888	219	844	272	1961	625	675	824	474	512	594
1579	ENSG00000082805	321	877	809	365	890	774	754	844	829	1288	504	120	814	103	1845	100	399	414	735	684	233	1108	838	782	713	648	509	1034	338	1144	893	452	486	112	1135	647	644	1053	547	1595	149	1123	801	993	1356
1580	ENSG00000082898	2826.49	1843.48	2404.63	1289.47	2448.22	2650.96	2103.67	1251.29	1400.5	2537.62	2469.47	2569.74	2071.05	1681.88	3018.12	685	929.23	1548.76	1228.79	1391	3209.42	2459.09	1702.53	1770	3234.55	2251.84	1394.79	3889.83	3232.98	3078.13	2085.65	2383.99	3439.04	591.17	1790.33	1370.05	939.25	1640.84	1070	1265.47	1807.18	2150.8	2231.44	1626.43	1617.85
1581	ENSG00000082929	0	0	0	0	0	0	0	0	0	0	0	0	0	0	0	0	0	0	0	0	0	0	0	0	0	0	0	0	0	0	0	0	0	0	0	0	0	0	0	0	0	0	0	0	0
1582	ENSG00000082996	1442	535	708	724	593	577	295	733	11	682	511	909	728	473	199	202	771	295	557	549	484	449	508	362	500	412	224	464	569	1021	80	808	821	96	807	558	419	326	80	149	649	1395	796	676	383
1583	ENSG00000083067	0	0	0	0	0	2	0	0	0	0	0	0	0	0	0	0	0	0	0	0	0	8	1	0	0	0	0	0	0	0	11	0	0	0	0	0	0	0	0	0	0	0	0	0	0
1584	ENSG00000083093	217	46	117	536	95	326	72	386	26	144	50	0	170	826	108	154	190	120	22	201	188	159	176	43	11	0	157	578	93	215	0	170	157	12	204	612	44	63	0	21	351	26	218	113	120
1585	ENSG00000083097	174.44	0	66.25	112.01	0	0	39.5	59.73	43.4	103.09	16.88	2.23	32.89	1.11	2.01	39.13	75.98	3.5	99.51	106.5	172.21	92.56	96.8	44.46	5.23	0	162.78	325.87	1.16	4.45	0	11.46	7.05	1.08	17.85	120.53	0	16.63	1.15	1.17	0	20.44	83.21	37.08	26.99
1586	ENSG00000083099	1351.91	219	458.25	597.94	614.8	817.83	529.22	768	550.72	747.92	725	1675.83	485.23	1262	823	183	931	708	461	575.88	1465.35	962.07	435.49	267	867	311	837	1466	1184.35	1282	656	1156	2031.87	241	952.79	844.3	248	498.32	290	356	271	598.1	510.23	321	554
1587	ENSG00000083123	0	0	67	0	12	82	27	207	0	10	0	202	7	397	0	61	0	39	28	67	22	69	20	133	58	36	2	0	67	87	0	23	0	0	123	182	0	52	221	3	121	74	30	120	45
1588	ENSG00000083168	438	619	386	930	257	301	349	359	208	243	160	408	424	376	233	127	505	377	464	288	321	236	473	353	338	161	477	693	524	402	153	405	491	50	282	212	114	730	250	302	304	380	369	431	369
1589	ENSG00000083223	404	1157	459	829	573	436	929	628	294	681	718	80	713	1859	1244	107	739	924	518	685	339	830	375	811	602	41	150	526	430	875	79	909	533	114	419	718	100	380	270	612	322	484	427	699	506
1590	ENSG00000083290	119	23	48	0	59	0	90	87	102	0	93	0	119	772	157	52	75	170	47	58	0	11	0	24	90	407	15	140	34	65	0	143	0	35	3	0	75	17	7	0	222	91	11	12	117
1591	ENSG00000083307	773	526	392	1003	292	212	1022	593	1073	820	503	162	843	1569	3259	311	680	1068	434	1117	612	343	234	438	653	577	200	731	377	493	548	677	828	61	780	1009	468	82	627	628	50	608	492	1140	539
1592	ENSG00000083312	2943	1225	1225	997	790	1177	1006	802	915	1353	705	2169	928	1713	1994	532	924	584	868	864	1685	1171	973	799	947	963	1459	2383	1332.83	1252	936	1558	1920	337	1292	976	660	872	455	427	515	815	1319	1111	245
1593	ENSG00000083444	1592	181	341	826	338	503	185	458	222	402	312	157	843	1289	624	299	475	305	390	611	321	412	527	500	392	228	125	426	250	390	60	549	537	114	520	281	578	182	159	321	553	604	255	1267	245
1594	ENSG00000083454	0	233.85	11	0	0	0	10	0	40.56	0	63.74	0	179.53	553.18	0	29.86	0	478.74	41.18	220.5	0	34	0	0	17.79	194.42	10	0	79	27.55	0	48.97	1	23	6	42.73	18	21.64	0	0	30	0	0	124.64	0
1595	ENSG00000083457	876	163	260	534	338	431	510	442	197	287	404	1496.59	379	613	119	321	441	257	453	416	1056	421	248	197	493	228	527	569	532	754	145	1032	1163	100	358	330	113	204	164	181	343	262	350	289	97
1596	ENSG00000083520	1521.21	746.61	913.22	415.28	1398.34	695.62	790.43	1058	539.12	768.59	212	451.24	819.76	1251	627.63	155.21	886.69	1135.12	203.2	539.67	654.18	1533.48	1482.45	390.3	855.61	1515.48	456.43	1862.32	1162.8	1531.98	667.79	1732.97	1726.16	173.61	656.48	419.31	435.17	832.15	440	453.71	930.81	1126.92	889.32	584.95	293.83
1597	ENSG00000083535	1975	510	860	591	1118	182	596	485	362	1075	251	315	628	1403	1587	51	541	420	296	483	129	642	680	287	458	893	93	840	816	1017	219	572	559	42	1516	324	130	992	741	518	693	1064	1041	487	606
1598	ENSG00000083544	17	197	25	23	234	91	138	121	73	57	19	229	215	579	320	49	46	199	33	209	150	119	76	276	47	147	235	359	175	209	19	327	357	45	147	40	41	116	65	131	113	119	184	165	101
1599	ENSG00000083622	0	0	0	0	0	0	0	0	0	0	3	0	0	0	0	0	0	0	0	0	0	0	0	0	0	0	0	0	0	0	0	0	0	0	0	0	0	0	0	0	0	0	0	0	0
1600	ENSG00000083635	510.98	607.99	867.95	581.99	663.94	529.93	419	610	1165.97	362	224	662.98	678	1821.97	1192.95	208.98	639	676.93	391.95	469.97	1474.98	744.98	674	481	886.99	405.97	491	1049.99	1144.98	876.9	549	1518	1501	119	679.94	571.91	366.98	539	303	792.99	377.98	672.98	516.94	817.98	395
1601	ENSG00000083642	605	419	542	162	472	388	761	550	609	1024	57	281	578	1514	901	232	857	472	291	536	1108	635	560	569	674	412	601	334	883	579	470	486	445	113	660	433	31	501	437	258	220	602	986	563	695
1602	ENSG00000083720	146.81	109	0	0	22	0	101	23	56	0	32	0	0	265	27	0	73	23	19	115	0	0	0	0	39	0	139	1	18	32	0	0	0	2	78	0	0	0	0	0	0	3	0	0	21
1603	ENSG00000083750	64	259	63	0	241	106	177	0	198	76	89	0	37	190	333	25	5	115	131	166	122	155	40	108	156	0	43	35	257	73	361	85	0	0	47	73	0	97	92	127	86	50	76	47	25
1604	ENSG00000083782	0	0	0	0	0	0	0	0	0	0	0	0	0	0	0	0	0	0	0	0	0	0	0	0	0	0	0	0	0	0	0	0	0	0	0	0	0	0	0	0	0	0	0	0	0
1605	ENSG00000083799	53	135	97	48	0	43	42	488	36	29	85	393	4	30	0	19	140	323	198	179	194	66	56	112	377	104	166	18	3	414	78	327	150	4	65	176	0	28	0	7	198	75	21	415	118
1606	ENSG00000083807	0	60	22	0	24	19	5.68	13	40	27	4	0	0	0	52	0	0	14	53	0	137	19.96	12	21	44	0	41	57	23	86	48.58	37	0	0	8	55.83	27.45	53	64	0	22	7	14	31	10
1607	ENSG00000083812	337	47	81	1	7	100.72	40	130	318.45	11	145.45	23	79	230	125.47	72.98	120	91.71	23	179.32	265	126	132	83.25	111.6	543	72.77	0	106.18	208.9	19	86.96	0	34	157.72	268.94	163	234.95	20	113	508	73.65	41.87	206.95	169
1608	ENSG00000083814	0	62	73	0	27	0	0	71	68	53	69	0	0	0	0	0	29	48	0	107	0	55	35	94	75	0	0	0	5	123	0	35	0	0	74	142	0	13	5	2	196	16	69	0	60
1609	ENSG00000083817	432	91	71	83	454.73	234	662.9	276.25	862	118	204	0	141.86	24	317.9	91	156.96	217	138	693.81	166	209	174.63	192.97	133	110	164	0	77	471.88	1	241	242	20	90	115	0	68	0	3	242	25	109	101	168
1610	ENSG00000083828	596	444	269.07	160	504	160	479.53	363.15	205	500.33	248.45	0	435.3	374.04	39	14	192	502	95	465.11	918.87	540.56	87	571.16	230	0	177	624	377	795.66	74	251.43	227	32	321	400.2	397	320.26	328	131	266	173.19	189.15	428	183
1611	ENSG00000083838	4	0	0	2	10	82	3.32	63	107.55	27	55	0	46	0	253	8.02	33	176.29	118	6	0	50.04	30	0	19	0	55.23	0	91.82	104	315.42	27	102	2	34	39.17	215.55	0	0	55	68	28	10	18	0
1612	ENSG00000083844	57	243	92	73	24	58	118	125	2	40	58	49	86	289	435	45	4	119	147	110	91	68	113	82	39	0	56	1	127	149	0	256	33	7	28	1	100	46	68	0	2	100	14	127	45
1613	ENSG00000083845	6019	4769	8120	2451	11658	6891	5455	5316	4727	6075	3827	21667	5306	5709	16889	3430	2781	5540	3443	3996	11888	6589	7321	3999	6440	4581	9503	20329	8259	19187	5919	11249	29826	2073	5444	5317	3007	5709	6680	3179	9807	5346	6588	5872	5958
1614	ENSG00000083857	436	162	257	362	427	235	131	302	33	441	566	301	84	694	1872	35	193	206	238	114	679	349	271	84	373	196	175	207	310	567	246	227	303	136	225	535	171	278	0	464	187	788	337	62	542
1615	ENSG00000083896	791	948	979	875	920	1116	695	565	882	523	614	334	525	1442	1829	435	753	466	1013	603	1102	1069	810	1233	654	481	727	1185	910	1200	924	1000	4077	231	669	591	217	1204	650	964	871	726	619	1062	951
1616	ENSG00000083937	2432	627	1170	1178	1332	1304	1073	1360	378	1080	543	2580	931	4456	1929	360	1447	1033	543	620	2059	1321	952	489	1609	499	1250	1101	1167	2164	1233	1853	4008	125	1534	1737	535	727	156	273	1452	926	1225	1198	763
1617	ENSG00000084070	42	99	126	4	54	202	68	320	159	214	266	158	238	277	576	17	260	255	168	366	96	159	252	86	211	0	279	29	241	110	208	382	517	16	274	135	271	54	235	20	511	108	240	302	60
1618	ENSG00000084072	1496	828	705	1070	856	1295	689	1388	899	904	616	1224	1599	4772	1757	461	864	895	124	1339	1686.68	1182	569	798	1017	568	523	2780	1390	1883	424	1783	2354	115	928	1071	659	357	1911	352	1042	1072	896	1104	481
1619	ENSG00000084073	6445	1744	1405	2939	2412	2291	2498	2994	1084	3166	1302	2845	3942	6566	4014	290	4062	2322	1357	4681	3418	4276	2670	1522	3051	1159	997	3448	2276	4970	669	4379	2269	346	3256	2617	840	885	1491	749	2728	3967	2473	3383	1659
1620	ENSG00000084090	7029.17	4012.5	4194.88	1704.91	4324.41	5752.9	3626.11	3876.27	3194.73	8386.74	4864.92	2726.91	4983.31	6060.57	7105.85	614.3	2741.05	2382.98	1782.23	3040.17	3794.47	4618.31	4017.51	3028.98	4218.23	5715.67	1872.9	5235.97	3958.81	4419.24	1160	2739.95	6338.25	483	4733.16	2996.75	2037	1899.07	4499.83	1325.63	7129.1	3502.96	4548.66	4084.63	2268.22
1621	ENSG00000084092	1826	699	724	1094	927	886	1164	450	431	785	414	570	1010	1214	815	269	938	588	209	738	1256	791	625	329	370	1371	677	1103	809	698	87	901	998	54	582	711	466	950	1089	60	1085	589	521	1021	208
1622	ENSG00000084093	1687	4637	1192	505	1561	2352	4900	3831	2733	2609	2429	299	6793	11280	3922	1062	3194	2780	1558	6142	1290	3789	1732	4407	3671	4118	1681	1451	5443	2641	2050	6014	2967	520	4497	2285	2678	2022	2770	1075	6017	1239	1695	6819	1519
1623	ENSG00000084110	0	0	7	0	3	0	0	0	0	0	8	0	0	0	0	0	0	0	0	0	0	0	1	0	0	0	0	0	0	0	0	0	0	0	0	0	0	0	0	0	0	0	0	0	0
1624	ENSG00000084112	128	2	132	107	61	61	41	47.28	28	63	121	276	86	427	92	58	118	33	0	132	245	170	201	30	57	486	158	161	126	130	228	76	277	27	150	45	132	147	61	67	105	226	168	61	96
1625	ENSG00000084207	15474	15756	15157	7936	20651	7361	27824	8969	8968	21725	7824	42536	37271	37330	69929	11426	8715	27278	16124	5348	38927	24549	13310	39309	17597	22419	48934	50851	48658	41816	50079	30552	51567	3960	8562	14905	10673	10083	13158	4105	17780	13440	14038	32678	20802
1626	ENSG00000084234	13142	6668	4950	9147	7598	4744	5939	4145	3929	6593	6432	5021	9885	20408	17738	2837	13312	8199	7131	7248	10831	8896	7883	5315	6047	2343	5607	11388	7744	12640	4380	10278	10884	998	11710	8054	9553	6616	1784	8220	10843	13718	8562	11243	7491
1627	ENSG00000084444	0	4	16	67	28	32	0	103	83	27	0	0	40	0	20	0	0	30	4	38	0	7	23	0	7	0	0	137	2	0	2	51	0	32	74	10	5	21	0	16	10	114	29	6	9
1628	ENSG00000084453	654	102	27	97	120	77	73	64	24	62	260	0	0	48	1	0	175	7	4	50	0	41	8	76	104	0	17	29	109	27	471	146	67	0	117	233	5	173	41	22	316	160	33	107	40
1629	ENSG00000084463	3566	1597	2603	1611	2193	3187	2694	2528	1823	2400	2625	647	2751	3200	2723	665	1696	2353	961	2003	1739	2975	2344	2164	2082	1567	1067	1503	2397	2613	1605	3235	3217	264	2599	1796	1613	1197	268	737	3456	1575	2299	2515	1188
1630	ENSG00000084623	10177	3614	5856	3003	5742	6721	5177	6018	4283	4944	3712	7627	6991	11957	8018	1386	5425	4964	2435	6211	7510	6796	5425	3326	5920	3821	1454	8769	5408	7799	1609	7949	18361	343	4838	4296	2390	4022	3189	925	4028	4657	5141	5890	2902
1631	ENSG00000084628	0	0	0	0	0	0	0	0	0	0	0	0	0	0	0	7	0	0	0	0	0	28	0	0	0	0	0	0	21	0	0	0	0	11	4	0	0	0	0	0	0	0	0	0	0
1632	ENSG00000084636	0	0	0	0	0	0	0	0	0	0	0	0	0	0	0	0	0	0	0	0	0	0	0	0	0	0	0	0	0	0	0	0	0	3	0	0	0	0	0	0	0	0	0	0	0
1633	ENSG00000084652	1325	393	692	369	476	495	816	577	447	494	227	567	680	1027	835	123	541	445	291	725	224	658	750	389	783	476	582	869	356	409	78	344	1100	53	460	687	428	432	448	168	736	512	677	485	337
1634	ENSG00000084674	0	0	0	0	0	0	0	0	0	0	0	0	0	0	0	0	0	0	0	0	0	0	0	0	0	0	0	0	0	0	3	0	0	0	0	0	0	0	0	0	0	0	0	0	0
1635	ENSG00000084676	203	586	62	9	122	18	271	187	206	207	174	158	163	593	361	129	40	193	257	598	104	99	97	109	532	219	345	470	461	251	181	353	155	101	289	403	41	170	0	170	341	47	153	297	119
1636	ENSG00000084693	571.14	1	42.04	165.01	12.01	78.02	84.05	193.07	28	152.12	67.08	14.03	266.08	656.55	535.34	106.23	105.01	73.06	39.02	172.06	41.01	57.02	23.01	3	203.06	172	30.02	14.03	199.06	3	39	15.02	51.04	5.02	121.01	131.01	1	0	71.04	1	20.02	11.01	52.04	21.01	13.01
1637	ENSG00000084710	117	404	192	16	159	38	217	195	252	214	489	0	229	167	359	148	72	158	183	263	1	190	55	82	246	321	122	0	291	454	81	103	0	1	191	195	396	105	666	147	40	125	110	70	203
1638	ENSG00000084731	0	0	21	0	84	0	29	0	0	23	0	0	36	427	0	12	22	34	6	35	173	12	4	0	89	13	9	1	0	56	0	10	0	4	0	0	40	0	0	1	68	0	45	47	0
1639	ENSG00000084733	4873	3323	2293	1377	2818	3385	4298	2784	2984	4990	3322	1669	3780	6720	5802	856	1968	2874	507	2747	2468	2986	2927	1900	3906	4388	1172	3620	2371	4458	2024	4389	7616	192	3383	2977	1003	1261	2012	658	2468	1886	2792	2418	1348
1640	ENSG00000084734	0	0	0	0	0	0	0	0	0	0	0	0	0	0	0	0	0	0	0	0	0	0	0	0	0	0	0	0	0	0	0	0	0	0	0	0	0	0	0	0	0	0	0	0	0
1641	ENSG00000084754	2758	844	1031	682	1398	1506	1336.59	1947	937	3078	1459	809	2075	1237	1589	264	1217	1645	311	1558	763	1426	1624	1244	1596	1857	338	567	921	1767	727	1234	1580	219	1552	1443	899	566	985	272	1626	1414	1466	952	852
1642	ENSG00000084764	90	0	16	0	2	10	14	0	15	0	0	0	40	0	0	0	9	18	0	17	0	0	13	6	0	0	0	0	14	0	0	44	0	0	0	0	0	0	0	0	9	0	0	3	0
1643	ENSG00000084774	353	44	353	262	342	377	116	175	403	749	757	450	109	0	908	284	196	238	187	150	737	443	612	335	349	369	213	2131	260	689	344	392	767	103	517	291	519	502	226	406	168	371	654	513	249
1644	ENSG00000085063	396	754.98	450.17	794	710	433	177.85	398.63	366.55	600	247	4395	148.97	1210.97	752.07	74	184.1	402	81.33	183	950	1376	428	532	27.95	29	0	1205.32	218	486.17	0	1290.96	1298	378	561	546.45	82	389	94	527	785.99	1160.7	822.18	464.27	334.81
1645	ENSG00000085117	194	91	4	0	0	0	31	24	38	25	34	0	138	78	185	3	37	45	30	138	0	18	0	1	2	321	0	0	35	0	0	51	1	48	28	0	115	0	0	97	0	1	7	195	0
1646	ENSG00000085185	7	100	103	44	127	29	162	111	198	47	60	125	81	210	67	28	114	29	120	86	646	82	29	57	145	74	186	6	84	171	94	119	265	4	153	46	30	41	97	104	52	24	55	158	132
1647	ENSG00000085224	738	2680	1607	1197	3261	478	2259	699	2318	1277	648	788	1223	1671	1421	338	1424	981	2269	1572	1496	2129	987	3232	2345	1167	1603	891	2930	2138	639	1329	1306	371	2078	1249	534	1500	3983	2318	1228	1788	1454	1543	2757
1648	ENSG00000085231	5033.52	1339.81	1926.69	769.87	1190.4	1811.31	1421.54	2203.14	1319.36	1101.62	1378.49	1998.5	1469.23	3731.44	5014.24	420.26	1564.88	404.26	475.14	1287.06	3444.71	1618.03	1438.59	742.11	2053.02	884.54	1451.13	1785.93	2480.36	3345.12	1039.11	3753.03	4737.08	244.77	1911.59	1173.82	734.94	1078.57	201.22	537	1548.6	1236.72	1739.44	2025.47	954.49
1649	ENSG00000085265	0	0	0	0	0	0	0	0	0	0	0	0	0	0	0	0	0	0	0	0	0	0	0	0	0	0	0	0	0	0	1	0	0	0	0	0	0	0	0	0	0	0	0	0	0
1650	ENSG00000085274	414.65	943.39	168.12	395.65	784.55	511	495.95	660.85	88	421.01	384.31	419	1277.43	1680.75	791.77	144	494.96	767.06	189.43	656	211.95	439.46	326.61	278.63	654.63	615	312	719.39	390.59	850.08	353.21	749.8	523.02	23	814.04	801.2	193	328.04	279	136.98	727.67	442.18	564.88	856.61	327.59
1651	ENSG00000085276	0	0	0	0	0	0	0	0	0	0	0	0	0	1	0	4	0	0	0	0	0	0	0	0	0	0	0	0	0	0	0	0	0	0	0	0	0	0	0	0	0	0	0	0	0
1652	ENSG00000085365	557	257	140	362	427	791	1644	2114	796	465	1006	391	1831	1425	735	167	184	326	255	965	1440	840	484	1956	1674	1556	860	15	2145	2672	349	1696	485	247	571	439	580	296	1173	579	2014	543	471	1944	528
1653	ENSG00000085377	177	201	308	71	641	284	67	520	649	972	384	406	720	68	800	152	63	641	124	464	382	653	562	82	365	888	166	1272	281	402	261	442	328	3	545	491	0	184	381	52	437	441	280	500	345
1654	ENSG00000085382	144	0	37	0	110	169	36	100	0	241	0	0	129	115	22	7	55	36	1	73	73	88	154	55	35	198	35	15	232	100	0	73	31	8	7	34	0	0	0	45	164	133	195	64	55
1655	ENSG00000085415	2586.93	828	4144	432	4888	5796	3864.9	3141	3777	4243.99	2992.97	2940.39	3913	2407	5606.93	424.88	2426.96	3056.98	643	2814	2573	4649.94	4376	1799	3087.98	2664.97	1170	5570	3230	3812.88	1627	5011	7195	311.95	4429	2723.96	1181.99	1895.92	1897	721.87	3508.77	2929.94	4617.97	3608.98	1087
1656	ENSG00000085433	81	785	105	77	288	85	985	734	1409	321	385	33	793	449	311	79	451	563	300	604	244	442	197	106	184	793	135	81	266	561	0	465	332	13	346	212	279	156	573	149	1816	243	260	964	363
1657	ENSG00000085449	93	35.56	228	150.69	163.21	177	65.87	279.11	145	648.12	279	242	185.13	0	154	233	60.55	108.89	200	171	132	91.46	210.8	222	395	230.73	144	68	159	44	322	189	139.03	4	289	168	304.6	39	511.87	3	249.82	246.05	245	60.97	68
1658	ENSG00000085465	98	259	71	7	8	39	138	0	0	0	51	0	17	0	0	4	0	0	4	10	0	0	36	18	42	60	0	0	19	69	0	0	0	0	2	0	0	94	37	16	9	25	38	100	52
1659	ENSG00000085491	179.36	13.69	231.64	19	0	319	396	223.02	130.37	351	104	89	481	0	261.78	43	128	54.24	90.42	252	359	414.07	272	5.72	235	259.41	237	308.14	495.07	405.37	0	508.95	873	96	234	256	158	0	676.53	4.96	0	113	6	211	5.15
1660	ENSG00000085511	222	180	234.22	347.8	368.34	396.09	251.38	217.43	601.51	129.04	307.44	67	313.16	127	454.98	83	83.61	269.79	207.56	418.7	251	409.87	281.61	379.39	457.96	1165	147	325.02	736	261.73	491.07	405.36	331	119.92	284.6	42.32	412.94	217	97.69	133	590.74	333.59	286	191.57	271.04
1661	ENSG00000085514	34.18	37	0	14	0	0	0	3	12.11	0	2	0	6.22	0	72.16	0	0	8	0	15.33	0	0	0	0	0	0	0	0	7	12	0	24	0	0	4	9	2.13	17.26	162.02	11	0	5	0	19.74	0
1662	ENSG00000085552	3	68	3	0	0	48	118	21	69	35	22	0	0	0	178	53	100	5	0	153	28	55	17	128	91	0	0	15	14	21	3	78	0	0	82	31	46	52	0	29	58	13	39	0	26
1663	ENSG00000085563	0	232	0	0	1	0	0	12	0	0	0	0	0	161	0	0	0	0	0	25	0	0	0	0	0	0	0	0	0	0	0	0	0	0	0	0	0	0	0	0	46	0	0	0	0
1664	ENSG00000085644	0	0	0	0	0	22	3	0	0	0	0	0	27	144	5	6	1	0	0	2	0	0	24	4	0	0	0	112	1	0	0	12	108	0	6	0	0	10	0	8	0	0	0	0	0
1665	ENSG00000085662	90	63	45	86	0	0	139	119	0	115	53	114	98	53	0	17	0	71	72	30	151	183	25	106	208	100	165	190	126	36	235	525	1	0	87	175	110	0	0	0	49	68	43	108	111
1666	ENSG00000085719	305	464	1136	315	882	479	603	736	451	442	649	1011	943	475	748	176	376	531	610	484	733	681	510	353	784	574	761	350	774	1221	406	1698	973	125	916	609	422	320	464	176	432	444	712	886	132
1667	ENSG00000085721	1168.06	1331.67	1193.97	980.5	1242.12	475.07	786.24	963.28	1287.18	826.96	377.68	753.9	350.78	2337.36	1267.03	172.68	236.58	1449.77	772.81	565.86	915.74	1358.07	912.85	696.79	1016.78	999.72	141	988.07	813.78	345.7	41.84	1046.48	731	212	1021.05	1131.09	552	395.83	129	121.93	534.07	693	613.61	1052.57	270.8
1668	ENSG00000085733	704	617	771	576	291	506	1100	212	1040	416	574	702	598	770	2191	621	891	432	671	447	768	582	536	590	611	1655	363	1404	712	997	500	618	1213	35	570	720	808	471	1006	401	1228	483	955	1207	917
1669	ENSG00000085741	664.94	479	126	21	268.99	70	301	562	350.96	736.97	87	509.63	336	0	1118.64	319	1215	1338.8	39	1336.6	645.9	138	396.89	614	402.98	271	193	656.81	304	86	123	382.82	721.89	82	201.96	430.89	383	320	418	229	554	541.89	139	219	199
1670	ENSG00000085760	2268	1126	1308	930	1318	1642	1169	1984	1250	2583	2093	46	1245	3563	2739	141	678	1362	1132	1156	2541	1541	1215	884	2373	1067	769	1449	1795	1823	259	2335	2801	125	1972	1200	813	1055	529	588	964	1184	1252	1446	1022
1671	ENSG00000085788	362.61	96.4	233.19	9.08	628	202.39	25	24	80	206	302	87	97	0	5	6	283.31	116.37	52	57	0	193	299	69.97	187	10	1	66	154	201	73.66	274	413.37	31	135	228	99	0	261	0	0	244	382	169.56	155
1672	ENSG00000085831	0	0	22	0	0	60	33	0	0	38	0	0	10	0	0	10	99	0	0	0	0	15	149	0	0	0	0	0	0	80	202	0	140	0	48	35	0	1	0	0	0	32	22	0	13
1673	ENSG00000085832	854	614	765	193	647	685	625	912	1128	863	307	441	598	1057	1267	190	1089	637	291	662	726	1012	746	589	684	62	464	1094	465	1110	176	803	606	159	920	550	368	308	1163	354	873	647	773	844	478
1674	ENSG00000085840	810	553	841	302	811	1064	1739	893	1370	1122	428	372	1192	1624	469	132	521	729	296	1174	1291	1228	880	1104	1041	331	471	814	394	837	450	1115	716	77	1050	500	827	354	0	358	549	461	877	890	225
1675	ENSG00000085871	731	252	321	880	138	170	359	214	347	203	152	234	811	1359	249	475	660.91	607	448	1170.98	1293	494	122	474	523	242	819	838	727	485	475	1537	508	310	274	475	193	220	296	392	246	524	197	947	333
1676	ENSG00000085872	168	307	608	251	725.22	285.71	404.93	374	762.18	494.7	278.41	629.19	403.62	292	376.97	311	221	375.75	302.41	395.6	847	641	488.62	668	376.83	971.97	405	596	394.51	314.75	249	442.85	1926.8	86	545.92	475	169.71	376.13	408	475	344.97	375	320.4	733	571.51
1677	ENSG00000085978	1079	1482	1857	340	914	1042	1173	1314	1580	2983	583	222	1682	2634	966	192	413	616	477	1225	572	1526	1190	890	1129	589	194	1140	932	826	674	1289	985	41	1321	944	1210	231	462	866	1614	884	861	1517	646
1678	ENSG00000085982	443	38	42	10	244	325	164	197	149	142	101	0	149	680	214	0	164	157	45	225	166	133	154	29	187	72	246	93	136	164	74	157	172	41	165	171	270	151	163	21	5	250	188	149	138
1679	ENSG00000085998	1361.5	400.45	414.92	510.6	83.72	636.01	263.68	510.35	161	644.56	147	157	639.77	2008.82	246.85	68.98	841.25	321.71	333.92	955.98	312	671.63	482.57	455.47	110	405.24	505.91	324.52	411.89	531.39	216.34	234.49	566.1	64	934.63	351	565.31	470.86	1355	224	124.99	484.68	564.12	710.71	321
1680	ENSG00000085999	563.48	581.18	263.48	472.2	392.11	470.43	713.64	337.63	783.11	664.13	748.56	294.58	563.29	804.92	1360.5	120.91	449.2	492.03	253.97	568.82	490.8	611.27	348.49	610.47	451.88	249.81	576.22	431.62	322.61	163.25	295.51	717.56	234.21	123.84	544.4	535.06	296.66	457.46	712.73	738.61	786.03	466.67	548.11	896.96	325.21
1681	ENSG00000086015	338	144	98	560	20	113	264	227	514	177	150	77	376	138	538	125	383	263	409	679	163	334	101	1100	195	306	349	323	561	142	266	142	400	43	362	138	582	316	657	256	790	221	248	593	333
1682	ENSG00000086061	13260	4495	7813	3219	4998	9053	6871	7771	3146	5791	5764	16373	6207	19348	8886	921	6519	6956	1909	2909	8886	7458	5115	5178	6256	4009	2617	10189	4222	10852	2981	9491	21107	728	5658	4010	3063	3269	2513	612	8275	4796	7027	6241	3419
1683	ENSG00000086062	2015	448	315	1214	344	459	228	266	149	590	195	884	175	1499	1466	611	586	379	268	351	1933	661	540	647	378	207	1788	1242	478	925	718	662	1218	400	917	716	717	837	1300	434	682	681	418	667	522
1684	ENSG00000086065	4517	1424	928	1192	1096	2703	2991	2614	622	987	895	5606	2558	9619	2407	788	2302	3839	1059	1564	1746	1549	1743	2239	1612	884	1170	2116	2654	2563	462	2412	5600	121	1412	1442	711	1143	1213	228	1731	1225	1265	2053	695
1685	ENSG00000086102	1126	709	538	617	470	677	706	1040	801	906	1099	103	1594	1315	1101	218	1455	1555	416	1262	892	879	743	779	777	985	564	561	676	750	137	771	786	80	1517	1001	911	379	481	402	426	1043	610	1599	700
1686	ENSG00000086159	3.01	0	0	0	0	0	0	1	0	0	0	0	0	0	1	0	0	0	0	0	1.01	1.01	0	0	0	0	1	1	0	1	1.01	0	0	5.1	0	1	0	0	0	0	0	0	0	0	0
1687	ENSG00000086189	3462	1385	2109	179	1743	3347	1203	1552	1636	1459	1858	2895	2152	3404	1920.02	416	1728	888	380	1069	1905	2392	1818	776	2003	868	339	3377	2174.13	2794	622	2947	4370	110	1724	1241	1003	1402	867	1056	2125	2264	2908	2044	1011
1688	ENSG00000086200	1826	999	1077	156.95	1297.71	1622	1256	1418	788.62	1918	649	578	1947	2261	683	288	683	650	252.77	712	882.3	1287.96	1108	722	1086.74	860	156	596.04	522.39	882	238	979	594.42	135	1268	694	770	238	1067	215	623.64	1048	941	1349	687
1689	ENSG00000086205	0	74.17	0	0	0	0	4.89	0	0	0	0	0	26	0	0	0	0	0	0	0	0	0	0	0	0	0	0	0	0	0	0	0	0	0	18	0	0	0	0	0	0	0	0	0	0
1690	ENSG00000086232	1963.12	1063.48	1239.08	352.08	1391.74	1913.66	1242.98	1309.26	1371.02	1298.68	1269.34	1164.08	1525.6	1418.81	1083.84	262.19	1103.36	798.09	489.58	916.59	1230.49	1118.05	1296.33	793.22	1245.67	682.47	275.65	1032.91	959.29	1329.45	912.32	1040.12	3116.42	164.5	1672.95	1298.23	530.24	664.88	1448.8	646.24	1381.9	1362.8	1402.04	1484.18	1024.76
1691	ENSG00000086288	0	0	0	0	0	0	3	0	0	1	0	0	0	0	0	0	0	0	0	0	0	0	0	0	0	0	0	0	0	0	0	0	0	4	0	0	0	0	0	0	0	0	0	0	0
1692	ENSG00000086289	0	0	0	0	0	0	0	0	0	0	0	0	0	0	0	0	0	0	0	0	0	0	0	0	0	0	0	0	0	0	0	0	0	0	0	0	0	0	0	0	0	0	0	0	0
1693	ENSG00000086300	0	73.98	130	20	132	314	59	1012.97	25	201.98	96	99	105	370	605	76	34	98	42	76	48	6	338	5	164	313	0	727	586.78	263	141	636.95	244	67	269	311	236	10	0	0	237	160	253	118	0
1694	ENSG00000086475	1763	856	2667	612	1312	2342	1116	1795	1354	2190	1516	321	1976	1683	3572	339	796	1732	308	1487.2	1936	1549	1569	1092	740	1388	1158	1948	1466	1364	715	1840	3506	49	1869	1334	1449	1041	1692	756	815	1725	2232	1733	1381
1695	ENSG00000086504	3979	1633	2279	1915	2393	2480	2985	3302	2137	2611	1570	2560	2577	5591	4402	901	2552	2735	1749	1724	4836	2613	2291	1534	1977	2472	2127.18	4371.3	2677	3513	3201	3149	9307	528.92	2879	2465	913	1051	1043	838	2604	1597	2289	2635	1252.82
1696	ENSG00000086506	0	0	0	0	0	0	0	0	0	0	0	0	0	0	0	14	0	0	0	0	0	0	3	0	0	0	0	0	0	0	0	0	70	0	0	0	0	0	0	0	0	0	0	1	0
1697	ENSG00000086544	10	142	71	0	203	178	319	330	436	332	31	1	668	137	694	29	54	276	222	162	114	316	290	292	73	454	150	30	179	127	230	45	134	38	146	186	308	1	637	77	0	57	119	140	159
1698	ENSG00000086548	0	153	0	0	0	0	373	54	0	31	0	0	58	200	0	0	0	0	7	152	0	82	0	394	14	1	0	0	0	80	2	61	0	0	0	72	0	0	3	0	121	0	18	47	0
1699	ENSG00000086570	0	1	2	0	0	0	0	0	0	0	0	0	0	0	0	0	0	0	0	0	0	0	0	0	0	0	1	0	2	0	0	0	16	0	0	0	0	0	0	0	0	0	0	0	3
1700	ENSG00000086589	3116	789	1162	383	1321	1274	1445	1306	804	1050	730	692	1659	5197	1948	260	787	581	436	1339	1497	1459	892	736	1161	1011	476	1629	769	1343	394	2061	2231	77	1453	1155	529	607	1	356	1722	1056	1220	1328	641
1701	ENSG00000086598	15600.66	2459.54	7317.74	5120.46	6242.39	10363.99	6095.72	5501.85	2979.37	7473.94	4047.89	8496.76	7787.93	9684.38	10321.62	1565.74	7927.91	4734.83	1976.15	5166.82	5340.27	8284.77	6677.73	3448.82	7701.78	4487	2070.82	7816.52	5895.54	8737.47	2305.92	8287.1	16872.5	1045.9	7245.89	6620.63	3176.58	2525.93	4128.95	740.77	9449.52	11912.8	6848.96	5460.79	3962.84
1702	ENSG00000086619	0	10	6	0	6	0	7	4	18	6	0	0	0	0	0	0	1	5	0	14	0	48	1	22	28	0	23	0	16	59	0	8	81	0	1	59	11	6	53	0	18	35	14	0	91
1703	ENSG00000086666	5720	1055	1328	1057	1667	1972	1759	2064	1208	1528	2027	4308.09	2215	4606	3847	593	1956	2126	740	2266.99	1324	2070	1672	1490	2356	1251	599.16	3498	1626	4121	159	3309.01	4784	233	1710.9	2175	971	1035	763	439	1793	1083	1293.97	2911	1285
1704	ENSG00000086696	0	0	0	22	0	7	0	0	0	0	0	0	0	0	0	0	0	0	0	0	18	0	0	0	0	0	0	0	0	0	1	0	8	16	0	0	0	0	0	1	593.24	0	0	0	0
1705	ENSG00000086712	581.05	1178.78	1643.88	1064.63	1453.16	943	1343.51	527	764.59	780.19	751.61	679.45	829.09	1787.16	492.39	219.51	810.51	519.7	955.96	849.25	1694.53	1623.23	1041.62	1066.03	1452.35	211	513.39	1995.82	1376.14	1701.82	490.31	717.89	1850.98	69.74	2064.28	712.41	336.7	611.02	699.99	442.71	432	679.97	1722.26	847.36	637.19
1706	ENSG00000086717	0	0	9	0	0	14	0	0	0	0	0	0	0	0	0	0	0	0	0	0	0	0	0	0	0	0	0	0	0	0	0	0	0	0	0	0	0	0	0	0	0	0	0	0	0
1707	ENSG00000086730	0	0	6	0	43	0	14	3	0	0	2	0	14	0	0	0	0	0	0	0	0	1	0	1	0	0	0	0	12	22	0	1	16	1	0	0	0	9	0	0	0	3	3	28	0
1708	ENSG00000086758	1623	2253	1022	2444	2791	977	2597	1246	2605	1850	1136	1035	1508	2217	4490	703	1401	1578	3227	2627	5149	2753	1178	4642	3207	1780	3235	6006	4744	3409	4552	2009	1400	646	3274	1641	1793	2984	3893	3123	1003	1471	2104	2116	2712
1709	ENSG00000086827	866	19	245	449	246	373	1205	399	328	813	454	305	1042	468	413	128	552	500	36	705	22	620	559	460	342	324	83	878	343	766	3	771	842	25	640	328	354	84	502	135	772	462	511	497	528
1710	ENSG00000086848	174.48	59	116	328	321	237	198	297	148	354	239.77	368	288.85	678	453	12	37.74	264	144	250	293.86	252	225.96	39	155	359	262.29	487	287	226.76	13	303.27	170.97	26	333	226	103	37	9	120	666.93	347.23	292	158	206
1711	ENSG00000086967	0	0	0	0	0	0	0	0	0	0	0	0	0	0	0	0	0	0	0	0	0	0	0	0	0	0	0	0	0	0	0	0	0	0	0	0	0	0	0	0	0	0	0	0	0
1712	ENSG00000086991	0	0	0	0	0	1	0	0	0	0	0	0	0	0	0	0	3	9	0	0	0	0	0	0	0	0	0	0	0	0	0	0	0	0	0	0	0	0	0	0	0	0	0	0	0
1713	ENSG00000087008	64	0	131	0	5	116	122	71	141	130	75	0	317	379	0	0	181	70	25	174	2	180	213	0	77	0	0	179	99	0	0	31	193	14	173	184	86	49	0	0	0	78	129	109	128
1714	ENSG00000087053	945	548	1146	465	573	2030	1064	1056	1655	1654	1253	658	1061	1898	1022	156	1324	1541	177	1033	814	2154	934	752	1470	1443	229	1485	998	2059	483	1172	2187	39	2030	1063	51	189	1303	329	1891	538	756	1325	600
1715	ENSG00000087074	323	1909	373	236	917	438	1865	797	854	666	846	192	2973	783	1802	181	421	1048	226	989	531	608	519	1127	985	817	144	119	189	271	519	1237	1539	41	509	575	508	30	750	260	2021	520	480	1728	421
1716	ENSG00000087076	0	0	6	29	0	0	8	0	0	0	0	0	0	56	0	0	18	11	2	0	103	0	0	75	0	0	0	0	0	0	0	30	98	0	0	10	0	0	0	0	15	0	2	0	0
1717	ENSG00000087077	238	30	144	272	1	459	0	28	33	205	67	84	130	201	0	0	82	89	0	0	1	114	542	0	117	0	13	18	0	72	0	75	979	0	29	102	20	3	0	78	82	112	114	0	111
1718	ENSG00000087085	112	0	0	11	0	0	23	112	0	0	0	0	0	0	1	0	47	25	0	49	0	81	0	0	73	0	1	20	6	2	0	0	0	0	29	0	66	2	0	0	0	11	19	0	41
1719	ENSG00000087086	20266	5508	13285.38	4514	40164.11	39401.16	20778.28	11341	8560	17558	14088	242712.59	8396	9933.35	39317.29	5997	17481	20249.11	3655	4147.1	9547	22485.12	22103.09	13700.1	19094	4094	14020.3	70810.62	10970.26	18760	3844.35	8670	233911.86	2137.14	9631	26041.11	6479	7082	21984	1075	31678.53	11404.19	15192	10169.09	14216.1
1720	ENSG00000087087	958	2120	2305	1523	1570	2128	1424	961	1810	3405	1348	48	2158	2345	3753	189	1208	987	716	1550	1210	2138	1759	1594	1457	2015	414	1229	576	910	284	853	2850	144	2138	1629	850	1003	1437	781	1443	1649	1918	1787	939
1721	ENSG00000087088	784	408	390	192	544	574	537	774	327	538	692	466	1065	939	1999	350	371	880	600	737	444	345	367	427	330	531	113	251	329	648	465	275	3025	135	534	379	581	272	566	370	732	408	501	749	547
1722	ENSG00000087095	173	155	45	107	59	0	72	72	68	52	53	34	32	320	127	106	83	12	61	53	149	22	24	123	159	95	94	251	101	199	328	156	0	57	91	83	28	67	2	118	37	75	59	68	68
1723	ENSG00000087111	1035	152	376	1380	374	290	129	367	342	381	414	80	497	1200	237	88	488	386	201	535	809	544	584	288	331	136	336	56	370	422	425	456	419	71	420	794	262	228	87	240	274	748	403	277	164
1724	ENSG00000087116	148	38	19	8	3	0	46	17	107	37	90	0	137	282	213	11	135	41	20	27	127	102	0	111	0	98	39	0	55	22	2	53	63	27	128	164	71	23	0	240	0	0	11	69	0
1725	ENSG00000087128	0	0	0	0	0	0	92	23	0	0	0	0	32	112	0	0	35	0	0	0	67	98	0	93	0	0	0	0	0	0	0	64	0	0	0	0	0	40	0	0	0	0	0	29	0
1726	ENSG00000087152	91.93	125	74	190	103	37	44	93	115	37	30	3.58	60	135.03	64	104.33	124	71	170	57	377	73	50	175	52	0	219	296	130	175	280.76	224.89	98	16	133	71	70	47	180	23	99	28	69	101	179
1727	ENSG00000087157	1140	207	474	745	405	175	341	137	284	277	379	0	500	1407	105	40	647	239	98	233	527	136	218	291	245	2	67	944	134	116	245	286	38	28	342	571	166	174	477	137	332	180	277	531	225
1728	ENSG00000087191	6719	3032	3808	2061.22	3828	4225	4945	5113	3152.11	3133.07	2384	2881	5139	5628	4104	1543.37	4055.67	2703	1545	2800	4741	4864.15	3913.01	3798	4097	3092	2727	6863	3944	6045	2528	4979	9989	426	4476	2595	2187	3282.45	2682	1627.59	4418	3103	3662.05	4336	1698
1729	ENSG00000087206	115	148	530	49	367	234	522	322	281	306	211	70	244	969	16	48	417	176	67	234	17	109	337	419	167	55	431	169	270	140	251	448	302	22	248	327	326	218	3	62	449	410	376	296	194
1730	ENSG00000087237	0	0	0	0	0	0	0	0	0	0	0	0	0	0	0	0	0	0	0	0	0	0	0	0	0	0	0	0	0	0	0	0	0	0	0	0	0	0	0	0	0	0	0	0	0
1731	ENSG00000087245	2	7	0	55	0	0	161	12	0	0	0	0	0	0	60	46	0	9	1	0	0	0	0	0	0	0	18	0	0	0	0	3	0	0	0	16	0	54	0	11	395	0	0	0	0
1732	ENSG00000087250	0	0	0	0	0	0	0	0	0	0	0	0	0	0	0	0	0	0	0	2	0	0	0	0	0	0	0	0	0	0	1	0	0	0	0	0	0	0	0	0	0	0	0	0	0
1733	ENSG00000087253	56	176	20	21	0	59	18	82	56	0	15	0	39	195	0	51	0	75	28	0	1	89	0	0	93	271	16	172	93	88	0	169	0	12	12	24	0	0	0	0	78	16	4	30	32
1734	ENSG00000087258	0	9	0	0	0	0	0	0	0	0	0	0	0	0	0	0	0	0	0	0	0	0	0	0	0	1	1	0	0	0	0	0	0	4	0	0	0	0	0	0	0	0	0	0	0
1735	ENSG00000087263	2890.99	1565	1180	754	1207	2103	1395	2307	1304	1420	1243	1206.98	2746	4267.85	2623	215	1453	1600	810	1911	1794.99	2035	1623	1370.99	1655	1499	1136	866.74	996	1913.96	399	2679.91	1915	131	2067	2358.99	1094	297	639.79	417	1101	1039	1696	3025	1171
1736	ENSG00000087266	0	0	13	0	0	0	21	0	0	1	0	0	9	0	2	3	1	7	0	19	8	2	21	0	16	0	0	129	35	0	48	0	0	0	2	16	0	0	0	12	0	31	30	5	4
1737	ENSG00000087269	957.88	631.27	1868.44	644	944	1419	739	781.84	721	796.99	687	147.64	1103.63	1545	1097.26	170.68	1046.82	908.37	676.69	836.65	440.06	932	1103.82	454	709	493.43	736.99	667.16	640.74	859.2	465	748.85	1934.34	69.91	1129.58	1067	212	1006	1723	914.85	1261.58	1011.9	1246.92	1104.68	824
1738	ENSG00000087274	1573	364	813	790	696	651	850	376	503	430	522	430	475	1715	1223	155	873	587	162	548	695	1164	1000	1054	549	788	430	1133	432	575	281	557	1343	36	753	518	411	245	541	229	648	514	708	820	364
1739	ENSG00000087299	110	11	322	18	116	95	126	177	155	156	219	103	150	5	101	61	154	115	47	162	654	179	345	130	58	447	21	144	271	193	89	327	427	75	326	151	287	319	31	24	205	212	186	124	57
1740	ENSG00000087301	3	9	47	42	51	4	3	119	48	145	4	0	59	92	113	15	2	2	57	87	0	162	34	5	0	0	12	0	88	15	0	29	0	4	53	0	0	9	13	7	263	144	28	65	27
1741	ENSG00000087302	3113	2486	3804	1844	3998	2792	1648	3888	3408	3348.51	2096	7487	1777	4977	6694	644	2805	3934	1587	2670	4331	3682	2886	1782.52	3503	1762	1908	5755	5596	5344	2625	6975	9643	458	3910	4055	1263	2132	1812	1149	2980	2741	2966	5248.95	2179
1742	ENSG00000087303	10	12	19	0	0	0	0	0	0	26.49	0	0	0	0	0	0	1	0	0	4	0	2	4	16.48	7	0	0	55	12	0	0	0	0	0	0	0	0	20	0	0	0	8	2	19.05	13
1743	ENSG00000087338	497	502	277	38	471	308	289	341	226	375	185	2	439	719	539	127	178	237	49	278	314	480	391	72	484	491	314	672	141	144	252	679	394	38	180	125	240	141	2	231	107	206	356	61	354
1744	ENSG00000087365	2144	950	2104	1497	1437	1409	1824	662	1854	1638	1074	459	1786	1862	2748	856	1795	1049	933	1262	2417	1945	1629	1237	1645	2011	1645	2096	1275.34	1839	2104	1434	2880	394	1831	1095	1110	1539	752	657	2020	1417	1871	2117	1042
1745	ENSG00000087448	344.14	71	152.69	295.1	161	172	322.43	147	263.57	446	145	153	284.59	0	289.85	245	84.37	346	31	243	1431	241	226	323	459	140.25	243	212	192	304.85	0	343	435.66	42	159	244	127	156	421	60	1195	201	316.22	417	204
1746	ENSG00000087460	8922	1527	2229	2228	2749	2891	2362	2195	1379	2959	2806	5302	2258	3882	5747	1587	5266	1941	787	1584	2267	3275	4277	2240	1918	1770	1389	4945	2326	2920	1550	2803	8257	599	3248	3103	1877	2370	3152	789	4165	2438	2667	3035	1589
1747	ENSG00000087470	2424.44	839.24	1729	342	1084	2202	1744	1243	1241	1348.5	1124	1289.38	1540.43	2234	1849	401	1056	1262	516	1259	684	1720.82	1461.22	709	889	1843	514	1530.69	1404.09	1735	616	1265	2589	194	1991	1200	323	740	208	513	1758.68	1520	1459.19	2014	567
1748	ENSG00000087494	141	0	29	0	0	26	16	114	0	347	104	0	239	0	224	52	0	139	75	76	106	119	62	21	22	0	164	0	108	361	0	116	0	29	56	294	24	83	0	20	808	173	53	57	23
1749	ENSG00000087495	0	0	10	0	0	0	0	11	0	0	0	0	0	0	0	3	0	0	0	0	0	0	0	0	0	0	0	0	0	0	0	0	0	3	0	22	0	0	0	0	0	0	0	0	0
1750	ENSG00000087502	2383	730	1175	1511	1714	1654	936	1784	1038	1570	941	3362.8	1428.18	4586	1348	304.83	1509	1364	579	890	1429.87	1652	1003	440	870	640.45	1228	2320.77	1603	2178	1327.15	2763.24	2936	416.32	1571	1014	421	1124	722	159	977	2362	1199	1539	1048
1751	ENSG00000087510	3677	1349	1104	442	1051	1963	1773	2716	1215	2532	1630	1227	3336	1942	5488	862	2472	1490	444	2448	2426	1516	3084	545	2287	1209	880	1068	2311	1994	1147	3170	3846	256	2495	2224	2822	984	364	814	464	1038	2541	2410	1022
1752	ENSG00000087586	6425	6163	3731	259	5453	4292	5452	2852	4118	8479	4798	2245	2720	4171	9783	294	1854	2822	1641	2136	3511.04	4381	2718	4131	2796	3485	619	4109	2607.97	8073	1825	2135	3712	272	7386	2130	1208	2276	286	1480	3313	1592	2753	7661	1618
1753	ENSG00000087589	0	40	0	1	0	0	0	0	2	0	0	0	0	0	6	0	0	0	0	0	0	1	27	0	0	0	0	0	0	0	0	0	0	0	1	0	0	0	0	0	0	0	1	0	0
1754	ENSG00000087842	1391	66	775	0	505	319	287	206	432	718	534	784	210	1049	793	157	644	308	61	605	844	1039	213	426	302	184	335	1058	774	637	5	514	382	42	827	582	88	169	114	29	132	637	1068	285	497
1755	ENSG00000087884	139	177	48	31	77	28	218	89	174	105	114	222	249	262	335	100	48	217	126	233	246	73	45	103	273	42	526	101	258	404	55	517	67	49	121	118	53	55	188	104	165	51	58	399	134
1756	ENSG00000087903	83	13	14	248	25	54	48	71	93	155	18	17	58	182	12	20	20	23	78	23	10	20	108	15	10	103	91	217	30	25	109	25	242	0	31	26	5	8	29	8	0	12	20	98	45
1757	ENSG00000087995	972.05	692.36	1120.86	696.41	733.73	1309.02	829.46	1155.04	366.5	804.54	666.67	1244.29	1591.45	1012.39	647.84	203.49	1003.89	1273.66	472.01	1027.16	1690.95	1361.22	720.41	576.68	925.11	510.61	389.9	916.06	486.87	1560.74	856.37	2080.43	1418.06	57.92	1178.68	822.78	408.56	635.52	514.29	563.91	942.23	1401.83	905.21	1024.93	575.09
1758	ENSG00000088002	71	0	0	0	0	0	0	62	0	0	0	0	0	111	0	0	0	28	43.98	9	85	0	0	0	33	0	0	0	10	0	0	28	0	0	0	0	51	0	55.96	7	0	15	0	26	0
1759	ENSG00000088035	883	323	493	214	578	536	558	1501	412	701	518	198	599	1399	800	113	367	617	348	1562	755	1260	843	245	658	556	307	1199	761	1474	172	1204	322	129	1544	989	134	472	737	467	854	1494	1240	1123	318
1760	ENSG00000088038	191.89	383.99	268.25	62.69	359	199.73	292.33	267.34	262.03	311.23	263.14	41	287.09	68.08	462.21	134.74	107.87	103.72	212.04	257.69	188.87	401.61	176.59	358.14	263.92	361	333.07	535.4	180.4	307.95	260.75	87.71	145.62	58.74	342.84	240.29	281.17	287.06	79	125.69	424.23	241	222.47	413.51	275.14
1761	ENSG00000088053	0	27	4.46	0	18	0	0	0	0	0	18.04	0	0	0	0	0	0	1	0	2	4	19	8	5	0	0	2	0	22	0	0	13	0	0	1	0	0	1	0	0	0	0	10	0	1
1762	ENSG00000088179	306	81	241	571	127	251	148	173	95	194	184	104	490	46	272	61	181	124	31	195	177	241	115	155	84	246	100	635	228	401	110	251	223	46	146	262	85	361	149	160	163	186	135	84	142
1763	ENSG00000088205	4407	1651	2501	1736	2609	2215	1469	2462	2294	2494	2512	4810	1699	3037	5039	1062	723	1960	2462	1239	5170	2188	2074	1505	3773	1552	4998	5756	3443	3807	2166	4443	5485	758	2300	2025	881	2578.72	1002	1271	1786	2240	2550	2232	2417
1764	ENSG00000088247	690	231	393	129	402	226	194	148	254	233	157	559	217	260	776	506	92	152	352	157	841	375	260	286	377	424	834	1162	839	490	625	445	920	249	284	346	440	363	193	217	488	189	297	283	361
1765	ENSG00000088256	271	1103	222	173	538	215	844	388	726.42	542	459	230	681	306	923	203	248	715	545	654	849	560	264	462	693	1071	397	924.07	601.99	401	554	511	363	96	526	484.51	554	312	153	483	820	243.24	549	860	701
1766	ENSG00000088280	0	0	0	0	0	80	8	1	121	0	52	0	0	90	0	0	4	64	0	43	0	17	31	0	0	0	34	0	53	0	0	0	0	21	18	3	0	13	0	0	0	0	40	0	0
1767	ENSG00000088298	701	220	424	421	496	678	361	626	259	791	401	0	704	525	747	50	697	592	125	675	910	916	442	533	366	290	243	874	401	1101	0	975	140	23	563	621	490	172	972	153	717	963	453	546	147
1768	ENSG00000088305	5539	1289	2201	2284	1437	3763	1193	2098	3155	4451	2628	2033	3721	4708	4342	869	3180	2414	2067	3477	3273	2922	3502	3153	1783	6019	2752	4137	3785	4110	1810	3970	4246	1011	5206	2419	3442	2690	4731	2107	1348	2110	2569	4826	1635
1769	ENSG00000088320	0	0	0	0	0	0	74	99	14	0	0	0	28	316	0	13	0	0	0	129	0	0	0	0	15	0	0	0	0	0	0	14	0	0	7	0	0	0	0	12	134	0	0	0	0
1770	ENSG00000088325	4058	3595	3497	1581	5316	5354	3988	3246	3672	6165	4122	859	4215	4851	8780	855	4313	3553	1708	3791	2210	3411	2389	2571	2109	3908	1376	2672	2444	6300	1498	2454	2389	219	5491	3662	1459	2485	1318	1343	4354	2871	2408	5965	2052
1771	ENSG00000088340	0	44	0	0	0	0	0	0	0	0	5	0	0	0	0	3	0	0	0	0	0	0	4	0	0	0	0	0	0	0	0	0	0	0	0	0	0	0	0	10	1	0	0	13	0
1772	ENSG00000088356	2228	1001	671	650	829	566	567	901	623	830	708	1587	562.85	1768	2972	187	594	779	424	446	1716	754	596	181	577	395	507	816	767	839	690	646	4728	53	575	1245	302	319	280.1	95	308	577	627	1339	368
1773	ENSG00000088367	314	61	88	44	94	46	53	117	41	51	36	24	109	509	18	157	48	107	46	47	268	90	158	48	65	111	138	76	205	76	164	154	14	93	109	145	88	150	247	202	194	111	145	171	80
1774	ENSG00000088386	3	26	0	105	0	35	38	0	0	0	58	0	0	0	0	30	2	0	0	0	0	0	0	0	25	0	0	14	0	0	0	3	0	0	3	38	0	0	0	0	0	30	0	0	8
1775	ENSG00000088387	444	93	478	9	271	354	101	297	79	458	174	4	111	28	209	168	77	34	38	143	277	83	336	182	49	216	364	517	354	433	83	150	853	83	545	358	44	490	0	431	134	538	485	269	170
1776	ENSG00000088448	845	1123	1309	190	1580	594	1134	352	564	396	252	846	366	638	1734	109	446	338	260	599	1711	714	814	878	828	130	310	1423	739	1683	459	993	1112	116	707	273	329	1208	529	319	1956	1010	974	870	839
1777	ENSG00000088451	558	211	455	398	472	350	231	341	422	820	125	1059	568	1231	571	180	464	439	101	430	347	535	638	154	721	0	246	479	782	621	142	1084	527	49	532	326	168	406	675	168	276	522	520	588	399
1778	ENSG00000088538	37	241	82	97	64	16	213	271	136	246	320	117	299	416	493	61	167	294	35	331	598	164	28	185	163	304	167	14	234	854	0	238	76	44	289	223	201	222	248	225	132	121	32	366	33
1779	ENSG00000088543	0	0	0	0	0	0	0	0	0	0	0	0	0	0	0	0	0	0	0	0	0	0	0	0	0	0	0	0	52	0	0	0	0	0	0	0	0	0	0	0	0	0	0	0	0
1780	ENSG00000088682	636	139	288	85	439	327	247	983	485	499	560	217	298	4057	727	222	701	432	342	694	772	489	396	326	253	652	88	998	474	719	451	490	646	11	630	624	377	324	2	109	699	299	699	503	192
1781	ENSG00000088726	134	0	3	0	12	0	0	0	0	1	0	0	0	131	0	0	9	0	0	0	0	0	0	0	8	0	0	0	0	0	0	0	0	0	8	0	0	0	0	0	0	0	3	30	4
1782	ENSG00000088727	537.27	361.04	159.58	112.03	240.14	133	1111.09	290.18	298	120.04	83.42	353.41	547.14	836.69	515.89	373.8	145.14	267.03	473.32	209.6	537.36	96.1	62.11	435.23	486.15	211.01	322.99	218.97	802.36	340.24	819.14	826.62	471.21	85.34	137	91.54	56.37	84.96	28	163.19	224.31	60.91	105.96	613	68.05
1783	ENSG00000088756	113	12	145	0	13	197	30	0	3.14	1	18	0	46	279	39.63	7	36	45	0	101	0	69	188	1	7	0	1	2	39	83	0	73.44	200	8	39	71	0	1	0	0	0	74	123	11	64
1784	ENSG00000088766	2878	922	1440	959	1414	1465	1144	1401	1125	1547	1090	4206	2136	3499	2730	445	1097	983	474	948	2939	1527	1569	1065	1748	1324	397	2249	1995	2139	347	2659	3521	245	1639	1604	700	1035	998	338	1254	1026	1229.08	1679	514
1785	ENSG00000088782	0	0	0	0	0	0	0	0	0	0	0	0	0	0	0	0	0	0	0	0	0	0	0	0	0	0	0	0	0	0	0	0	0	0	0	0	0	0	0	0	0	0	0	0	7
1786	ENSG00000088808	3.25	50.6	28.33	22	1.08	48.47	21.79	81.48	27	61.46	10.1	132.38	23.64	2.17	113.99	57.22	31.66	70.98	35.61	82.64	2.19	117.86	13.36	176.84	36.19	134	6.85	9.49	137.42	97.55	2.15	30.4	11.83	51.2	66.37	204.27	41.11	62.85	42	134.18	211.88	28.69	35.75	145.53	114.06
1787	ENSG00000088812	209	87	77	57	46	106	50	24	41	16	96	320	82	196	37	189	144	97	228	29	37	81	47	113	160	1	41	500	105	46	81	105	108	27	125	85	275	43	85	204	0	213	208	135	101
1788	ENSG00000088826	2838	2321	2366	416	1019	2226	1586	2807	1034	2954	1332	285	2445	3944	5163	492	2843	2522	426	1660	1772	3676	1975	1777	1111	3445	1016	1421	1298	2021	1606	1486	4233	293	2499	2244	1993	1265	117	450	3160	1451	1328	3366	616
1789	ENSG00000088827	0	0	0	0	0	0	0	0	0	0	0	0	0	0	0	0	0	0	0	0	0	0	0	0	0	0	0	0	0	0	0	0	0	0	0	0	0	0	0	0	0	1	0	0	0
1790	ENSG00000088832	1018.63	497.76	392.84	442.85	442.95	504.93	273.83	457.76	322.63	518.87	328.89	1558.62	409.81	600.55	659.78	521.84	631.1	403.92	705.68	353.82	2601.83	676.78	378.63	763.44	633.7	454.85	1271.61	1008.53	1524.06	646.4	957.43	1321.44	2146.67	232.88	348.74	787.81	250.93	319.51	554.61	179.93	529.23	343.64	364.68	400.33	283.72
1791	ENSG00000088833	2499	822	1749	708	1720	1524	1792	1615	1513	1463	1306	379	1836	4220	2596	561	1828	1049	564	1256	1435	2401	1571	1693	1426	1309	840	2567	1491	2203	2040	1244	2722	77	1820	1407	1115	1190	1066	475	1775	1564	1655	1582	1102
1792	ENSG00000088836	2708	3589	581	822	1240	387	1574	2279	2547	3351	1909	219	6244	8262	5945	966	1603	4015	4179	4779	1213	1474	382	1178	2375	2174	3490	1920	1971	2438	1312	2233	330	644	3555	3725	4782	3080	3765	5196	2424	1894	1183	5015	2854
1793	ENSG00000088854	29	72	50	335	29	3	94	216	14	0	108	2	146	0	1	9	61	98	5	102	203	33	17	247	31	1	35	19	45	62	1	116	0	7	21	23	20	6	0	28	0	70	29	14	33
1794	ENSG00000088876	104	477	47	8	106.48	95	220	362	255.2	151	19	80.68	78	12	130	4.48	356	124	28	346.47	84	188	135	138	121	164	113	26	95	183	0	67.08	50	2	415	106	0	10	20	9	444	85.81	176.03	231.01	134
1795	ENSG00000088881	0	5	0	0	0	0	0	0	0	0	0	0	0	0	0	0	0	0	0	0	0	0	0	0	0	0	0	0	0	0	0	4	0	0	2	0	0	5	0	0	0	0	0	0	0
1796	ENSG00000088882	0	0	0	0	0	0	0	0	0	0	0	0	0	0	0	0	0	0	0	0	0	0	0	0	0	0	0	0	0	0	0	0	0	0	0	0	0	0	0	0	0	0	0	0	0
1797	ENSG00000088888	398	412	152	366	503	71	70	130	277	124	115	37	264	979	394	217	399	290	196	289	229	195	124	109	129	751	255	498	199	184	619	161	805	160	154	155	408	223	18	66	123	189	136	216	126
1798	ENSG00000088899	0	24	0	91	0	16	0	0	85	0	2	0	0	0	0	34	0	0	47	0	0	0	2	0	0	0	0	0	5	0	2	32	0	0	0	0	0	29	0	0	2	1	0	1	0
1799	ENSG00000088926	0	0	0	0	0	0	0	0	0	0	0	0	0	0	0	0	0	0	0	0	0	0	0	0	0	0	2	0	0	0	0	0	0	0	0	0	0	0	0	0	38	0	0	0	0
1800	ENSG00000088930	1923.3	582.94	1463.13	1209.87	1688.82	2069.82	2492.5	1730.82	1271.92	1419.76	1212.95	1570.91	1163.39	4615.79	3307.11	303	1020.58	1754.65	717.13	1029.84	1665.81	2541.67	1438.61	1826.9	1125	1178.97	872.71	1485.33	1869.2	2633.66	814.6	2461.48	3222.58	171.62	1985.7	1560.94	790.98	768.77	432.83	398.91	1807.13	1258.33	1808.66	2373.69	976.36
1801	ENSG00000088970	250	144	87	150	192	143	190	44	51	169	257	200	159	114	451	0	70	213	15	70	41	178	162	120	71	299	29	150	235	397	2	50	241	10	253	194	196	19	0	53	147	166	174	142	108
1802	ENSG00000088986	2187	431	1253	490	1570	1115	700	970	556	1115	609	5039	709	3187	2262	362	572	780	524	455	1326	1111	906	1341	562	492	2110	1986	1046	2223	418	973	3366	175	1238	1751	294	502	528	130	2240	856	891	1454	635
1803	ENSG00000088992	0	27	8	0	0	0	0	23	0	8	14	0	0	156	0	0	0	0	0	10	0	9	0	0	22	0	2	0	0	0	0	0	0	0	0	0	0	0	0	0	0	14	0	0	0
1804	ENSG00000089006	4383	2316	2634	1976	2217	2929	3027	3222	1602	2985	2188	4640	4330	5408	6913	1868	2354	3171	1907	2123	6153	4092	3655	2652	3237	1955	3942	6766	4882	5735	3142	5823	7327	1055	3754	4168	1852	3401	1747	3807	4629	3063	5045	3506	2152
1805	ENSG00000089009	18960.03	5696.14	8972.96	6318.79	10248.7	9715.82	7427.03	7382.56	7403.25	7821.39	5644.63	23492.39	7998.75	16064.8	23050.39	6553.54	7710.63	8142.89	6587.23	5722.03	16542.1	9357.68	9020.74	5947.53	7674.89	5856.87	9523.1	23617.85	11867.26	15664.78	6904.05	17059.03	33687.33	2794.74	8250.33	7313.04	3774.21	7353.58	4011.94	3254.84	10878.74	7116.47	8977.88	8260.69	6981.22
1806	ENSG00000089012	0	0	0	0	0	0	0	0	0	0	0	0	0	0	0	0	0	0	0	0	0	0	0	0	0	0	0	0	0	0	0	0	0	0	0	0	0	0	0	0	0	0	0	0	0
1807	ENSG00000089022	1213.66	651.58	596.81	507.58	1056.74	729.41	1310.23	984.26	634.42	1066.14	443.45	414.79	1316.42	2466.42	1931.28	255	1018.82	382.2	307.72	412.16	949.28	466.84	817.07	826.93	601.94	811.13	344.94	1355.23	925.63	640.93	448.09	685.71	1603.37	121	577.03	820.41	408.2	503.83	660	402.87	1420.44	598.11	694.52	1017.12	607.08
1808	ENSG00000089041	262	0	0	0	0	0	0	0	0	0	0	0	0	0	0	0	0	0	0	0	0	53	0	11	0	0	0	0	0	0	0	0	0	0	19	0	0	0	0	0	0	0	3	0	0
1809	ENSG00000089048	1114	768	936	1819	1240	1029	970	754	1111	865	651	1137	727	1405	1644	632	818	795	1583	558	2366	1060	873	1182	785	531	1680	2268	1396	1387	584	2061	1460	548	778	904	434	1750	1004	1596	608	1190	908	875	1065
1810	ENSG00000089050	107	50	64	1	77	249	263	674	382	48	50	7	613	225	1	51	61	277	18	533	56	217	125	252	277	396	167	5	775	34	49	384	11	27	245	97	134	203	0	178	274	80	80	366	15
1811	ENSG00000089053	5361	2028	2028	491.65	3222	2972	2218	2852	1985	3097	2751	743	4075	5222	1904	322	2781	3205	966	2030	3209	4592	2849	2434	2437	2472	773	2776	2547	2734	977	2483	2653	177	3452	2456	1642	1041	1236	733	4101	2753	2967	3695	1705
1812	ENSG00000089057	871	670	217	307	180	178	283	570	281	490	322	29	473	151	259	150	573	1028	365	516	776	1318	100	365	674	77	428	567	562	779	267	674	0	165	837	930	319	360	266	624	218	845	589	890	514
1813	ENSG00000089060	1443	1003	350	755	450	120	599	1213	1837	1556	295	19	1243	1804	1500	372	2459	970	790	1325	903	1528	196	2986	1431	462	369	611	617	1601	948	640	71	216	1929	1068	1426	1032	1188	719	3341	1002	580	2040	1420
1814	ENSG00000089063	3066	1094	1932	871	1980	2257	2297	2450.87	458	1930	1372.89	4154	2556	5438	2014	537	1380	1574	452	1928	2657	2088	1898	1196	1907	711	398	4117	3338	2901	1107	3244	5411	211	2151	1647	439	956	1047	217	1774	1227	1794	1800	836
1815	ENSG00000089091	25	1	21	42	33	4	0	26	53	0	33	75	70	107	0	2	1	20	18	17	0	10	5	0	0	0	10	0	149	25	0	6	0	0	16	0	0	1	0	1	0	12	20	227	77
1816	ENSG00000089094	354.28	92.09	179.16	60	253.34	128.57	158.72	65	164.82	94.8	173.68	68	176	439.4	203.18	225.97	163.69	135.83	181.61	127.6	424.2	144.63	170.18	117.52	137.36	248.5	121	511.2	240.37	268.68	272	159	300.83	152.72	127.17	133.84	144	262.05	342.65	204.29	195.04	123.77	129.87	186.89	132
1817	ENSG00000089101	0	0	0	0	0	0	1	0	0	0	0	0	0	0	0	0	0	0	0	0	0	0	0	2	0	0	0	0	0	1	8	1	0	0	0	3	0	0	0	0	0	0	0	0	0
1818	ENSG00000089116	0	0	0	0	0	0	1	0	0	0	0	0	0	0	4	0	0	0	0	0	0	0	0	0	0	0	0	0	0	0	0	0	0	3	0	0	0	0	0	0	0	1	0	0	0
1819	ENSG00000089123	746	341	167	287	279	358	219	556	299	448	261	0	431	1324	540	65	508	368	119	246	95	538	373	330	470	879	163	1020	281	390	3	199	33	18	428	380	121	204	209	219	110	546	367	387	386
1820	ENSG00000089127	0	0	0	0	0	0	0	0	0	0	0	0	0	0	0	0	0	0	0	0	0	0	0	0	0	0	0	0	0	0	0	0	0	0	0	0	0	0	0	0	0	0	0	25	0
1821	ENSG00000089154	1030	702	759	606	775	518	296	159	493	335	386	378	552	911	663	159	613	222	506	379	480	679	455	1212	515	453	504	1365	505	739	433	894	509	252	373	198	537	1066	1301	802	504	808	732	524	1151
1822	ENSG00000089157	30389.89	9486.82	17495.29	8077.1	16870.04	19325.99	12425.42	15074.66	9136.28	17596.16	12267.92	50264.51	21372.62	22790.54	40127.97	11598.63	12787.06	13129.6	10494.91	10426.19	29922.53	22011.75	22036.03	12016.45	14111.99	12240.94	16167.49	47923.12	18397.71	30720.22	14352.85	26668.02	65503.15	5192.03	15210.26	14552.24	8391.22	14060.42	22517.91	5251.65	27981.89	12711.14	19526.57	15460.43	10646.94
1823	ENSG00000089159	592.11	477.58	423.27	78.55	424.93	177.09	289.64	177.99	266.13	255.15	208.96	213.33	310.93	207.9	1274.39	157.22	203.55	297.39	192.96	325.91	282.86	354.12	285.37	110.85	213.4	787.73	169.1	231.05	284.41	123.1	453.93	174.28	488.1	89.7	153.53	238.95	823.53	435.85	500.4	262.73	351	349.89	363.76	398.49	360.74
1824	ENSG00000089163	25	9	38	0	113	55	3	14	94	14	0	0	35	0	0	0	62	8	35	22	42	70	0	1	13	0	0	0	0	94	0	20	0	0	12	105	12	0	72	0	13	35	29	7	33
1825	ENSG00000089169	0	0	23	0	0	0	0	0	0	0	0	0	0	0	0	0	0	0	0	4	0	0	0	61	0	0	0	0	10	0	0	0	0	2	0	0	0	0	0	0	0	0	0	0	0
1826	ENSG00000089177	230	826	364	7	205	334	344	417	197	690	653	0	405	231	778	29	179	235	81	994	0	385	55	387	259	43	293	20	176	710	140	662	10	13	155	339	66	515	1139	198	361	339	159	603	365
1827	ENSG00000089195	1563	414	1299	892	1278	1615	514	758	638	902	963	1696	1303	2367	1004	379	682	873	714	778	1733	1306	1433	253	921	935	920	2318	1209	1653	1318	1882	4513	133	1122	817	726	825	308	447	636	770	1307	834	706
1828	ENSG00000089199	0	0	0	0	0	0	0	0	0	0	0	0	0	0	1	0	0	2	0	0	0	0	0	0	0	0	0	0	0	0	0	0	0	0	0	0	0	0	0	0	0	0	0	0	0
1829	ENSG00000089220	4370	1569	6036	2841	3943	4863	3277	1203	1954	3822	2074	2064	2974.18	6234	5830	2066	3131	2517	1104	1166	4760	3812	4837	3234	2705	1576	1944	6532	2663	3844	1607	3852	14816.15	220	2457	2312	1594	2123	2693	553	3643	2749	4109	3280	920
1830	ENSG00000089225	0	0	13	0	0	0	0	0	0	0	0	0	0	0	0	0	0	0	0	0	0	0	0	0	0	0	0	0	0	0	0	0	0	0	0	0	0	0	0	0	0	0	0	3	0
1831	ENSG00000089234	1683	719	956	780	736	1153	993	1134	1824	865	1065	898	1525	3426	1071	218	968	1251	498	678	926	879	792	1099	1128	1388	977	1361	818	1115	656	1682	2449	154	1204	1170	223	249	391	284	1120	594	733	1461	327
1832	ENSG00000089248	2897	1627	2282	1236	1471	2093	795	896	759	1939	1106	2221	1786	3568	5684	585	1640	1540	1201	1228	3419	2176	1993	1916	1035	643	858	4456	1121	1977	1262	1356	9302	193	1729	1359	1306.48	2202	1784.64	1093	2004	3925.14	2359	1491	1063
1833	ENSG00000089250	0	0	0	0	0	0	0	29	0	0	0	0	0	0	0	0	0	0	0	0	0	0	0	0	0	0	1	0	0	0	1	0	0	0	0	0	0	0	0	0	0	0	0	0	0
1834	ENSG00000089280	1337.89	1713	1398.6	2003	2249.61	1494	1608.7	1438	1877	1882	1152	481	1808.88	1667.94	3631.98	938.93	1809.01	1526	1289	1036	2389.09	1827	1662.46	2407.92	1006	1113	2319	1522.88	1311.93	1201.93	1923.35	1496.26	5742	352.92	1880	1138	1152	1919.89	2014.6	1870.52	968	1666	1598.67	1808	1247.89
1835	ENSG00000089289	1484	901	745	445	749	471	1308	785	922	605	323	546	620	1624	1397	208	633	529	220	785	1451	829	501	983	673	308	941	942	1032	918	991	780	1870	104	764	625	191	440	1174	77	375	269	584	964	458
1836	ENSG00000089327	46	11	51	17	73	260	24	0	32	92	27	218	23	164	287	0	30	31	17	10	0	135	140	171	0	0	14	44	95	5	144	27	274	8	32	83	0	203	0	48	0	404	137	82	119
1837	ENSG00000089335	190	72	52	0	328	67	258	360	287	156	437	123	237.98	195	44	52	51	268	49	279	77	174	81	62	33	46	174	67.02	482	133	185	146	217	42	291	32	11	121	198	57	40	151	139	362	178
1838	ENSG00000089351	0	42	0	0	22	12	101	0	63	25	0	51	11	0	84	55	10	40	0	11	215	41	19	98	74	0	3	0	71	0	0	63	17	17	35	0	0	0	0	6	403	12	0	140	26
1839	ENSG00000089356	56	18	0	27	63	7	54	9	0	0	0	65	7	119	41	19	83	42	51	12	0	44	11	41	34	0	30	0	17	40	0	46	123	44	6	4	11	4	0	33	61	20	19	35	10
1840	ENSG00000089472	0	0	6	0	0	36	0	0	0	0	0	0	0	0	0	0	4	0	0	0	0	0	14	0	0	0	0	0	0	0	0	0	0	0	0	0	0	0	0	0	0	11	28	0	29
1841	ENSG00000089486	0	117	9	2	59	7	184	131	111	9	15	0	95	15	0	31	0	52	37	61	13	26	0	103	85	28	64	0	23	0	0	18	0	10	19	66	93	46	0	64	0	21	20	144	28
1842	ENSG00000089505	6	0	0	0	0	0	0	0	0	0	0	0	0	0	0	0	0	0	0	0	0	0	0	0	0	0	0	0	0	0	0	0	0	0	0	0	0	0	0	0	0	0	0	0	0
1843	ENSG00000089558	0	0	0	0	0	0	0	0	0	0	0	0	0	0	0	0	1	0	0	0	0	0	0	0	0	0	0	0	0	0	0	0	0	0	0	0	0	0	0	0	0	0	2	0	1
1844	ENSG00000089597	1556	433	465	746	555	640	452	278	366	704	285	285	1283	1313	1402	215	751	275	234	523	634	665	751	532	425	477	94	666	302	837	501	491	1025	89	970	594	825	400	68	576	1155	1334	774	839	527
1845	ENSG00000089639	0	41	30	0	0	13	6	0	0	12	12	0	35	0	0	0	81	3	4	24	3	27	16	58	54	8	2	0	23	10	0	11	127	0	3	0	0	6	23	68	79	14	15	68	77
1846	ENSG00000089682	627	592	428	276	588	255	579	150	461	1048	135	82	593	398	0	21	309	109	490	594	470	585	306	399	339	5	352	278	1010	315	374	402	607	47	781	667	150	169	292	186	291	348	555	239	771
1847	ENSG00000089685	8415	1552	2101	1940	1939	3323	2503	1949	2936	2148	1971	3747	2023	5964	6526	812	2834	2219	1650	1513	2146	2803	1520	1527	2844	1664	929	4103	2232	4918	1457	2904	6755	228	2572	1386	1450	1150	1180	473	2631	897	1555	2472	834
1848	ENSG00000089692	0	3	0	0	0	0	0	0	0	0	0	0	0	0	0	0	20	0	0	0	0	0	0	0	0	0	0	0	0	0	0	0	0	0	0	0	0	0	0	0	0	0	0	4	0
1849	ENSG00000089693	8166	1486	3386	1735	2298	3516	3928	2532	2187	4008	2342	6869	4047	9818	5648	1198	3755	2919	1703	1852	4527	3946	3424	2270	3126	2100	1259	6461	2943	4545	1235	4015	6248	231	2741	2934	1961	2024	2761	827	4710	1741	2498	3866	2006
1850	ENSG00000089723	0	0	12	0	0	10.5	0	0	5	0	0	0	0	0	0	0	0	0	0	0	0	0	18	0	94	0	0	0	0	0	0	0	79.48	0	0	0	0	0	0	0	0	11	15	0	0
1851	ENSG00000089737	1714	1583	1910	1750	2184	1645.5	689	1409	2199	1563	1350	1365	1722	918	2842	305	1599	1762	1232	1670	2241	2403	1768	1003	1566	1157	1508	2336	1585	3084	2057	2836	2567.52	304	1623	1328	1208	1242	1209	1009	1860	1540	1463	2948	1211
1852	ENSG00000089775	35	2.12	38.27	87.31	34	96.04	57	87.53	17.76	59.13	60	41.11	35.07	0	2.24	0	9.3	95.06	57	137.66	346.33	165.88	83.31	63.37	24.26	1.06	46.68	11.25	204.93	63	222.31	129.16	116.43	45	61.26	158.08	73	91.32	21.24	40.17	125.04	93.24	142.51	68.21	25
1853	ENSG00000089818	2212	747	905	799	376	721	560	1101	532	527	949	230	1261	3373	600	93	1220	883	92	1161	817	666	854	432	479	1311	149	342	750	1075	329	1156	980	4	1148	500	534	73	862	208	906	742	842	1158	284
1854	ENSG00000089820	0	2	24	0	1	0	0	0	0	0	0	0	5.51	0	0	0	0	0	0	0	0	0	0	0	1	0	0	0	20	0	0	0	0	0	0	0	0	0	0	2	0	0	0	10	0
1855	ENSG00000089847	0	0	12	0	17	0	0	0	0	0	0	0	0	0	0	0	0	0	0	0	0	0	17	0	0	0	0	113	0	0	0	0	0	1	0	0	0	0	0	0	0	0	9	0	0
1856	ENSG00000089876	625.08	150.77	552.16	362.05	382.1	803.34	774.84	703.48	55.32	1025.6	304.43	204.18	598.28	916.73	473.64	184.16	907.44	274.97	35.22	572.34	1195.78	843.94	528.93	280.96	494.06	690.04	277.7	1211.35	1114.14	1024.57	813.64	703.16	848.11	73.96	624.02	539.63	518.04	350.87	431.07	59.63	548.99	457.81	579.61	562.36	313.28
1857	ENSG00000089902	211	231	274	99	311	292	121	240	278	273	147	901	322	327	492	206	206	268	448	250	992	265	284	239	399	167	486	804	421	697	220	204	494	100	401	1012	52	455	188	308	217	310	371	454	437
1858	ENSG00000089916	231	440	262	437	206	193	286	365	260	453	179	115	191	286	287	71	387	345	258	353	180	311	278	549	284	182	178	402	460	382	139	357	853	45	275	266	13	305	624	296	283	273	205	379	266
1859	ENSG00000090006	3	59	33	0	157	33	111	130	111	9	73	0	297	710	216	75	81	168	66	90	361	42	13	68	120	176	16	0	83	34	305	265	88	13	39	0	167	168	0	7	157	17	77	75	40
1860	ENSG00000090013	161	78	185	43	217	165	33	79	218	146	99	211	84	136	286	118	61	64	74	111	180	143	173	40	148	85	213	834	186	219	0	268	1191	31	94	171	104	97	146	25	159	117	116	176	70
1861	ENSG00000090020	263	783	198	547	207	203	387	312	348	268	308	339	349	1355	1087	346	584	183	390	469	899	550	127	849	348	70	1048	727	244	699	693	549	466	147	506	494	887	510	95	595	462	538	291	601	590
1862	ENSG00000090054	3028	1214	1131	1185	1014	2025	2061	2392	663	2012	1059	1877	3253	3113	3390.67	396	2281	2147	578	2103.03	1657	2057	1672	1268	1531	1764	481	619	1253	2697	986	1979	1534	317	2097	1659	495	1179	620	649	3737	2818	1873	2153	1006
1863	ENSG00000090060	2976	2471	2098	1439	2810	3564	1175	2984	2164	2046	1835	3264	1039	1537	3235	479	2259.74	1985	1009	1652	4048.4	2899	2767	1527.17	2625	2978	1807	4805	3539.8	3246	1439	3537	6084	683	2828	2817.84	1023	1798	1142	1091	2005	1952	2586	3802	1843
1864	ENSG00000090061	395.48	174.09	465.39	372.38	537.16	361.45	227.93	569.19	405.85	468.76	393.84	659.06	328.25	368.14	872.05	249.04	473.35	528.23	381.85	417.22	1010.41	376.64	331.91	396.03	291.83	225	1214.43	835.99	537.17	840.85	653.84	601.55	1012.4	269.7	410.76	600.84	179.29	741.9	113.15	359.05	338.03	540.22	581.25	378.9	388.63
1865	ENSG00000090097	0	0	29	0	6	48	37	0	0	34	13	0	36	299	0	18.41	28	0	9	2	0	0	3	180	29	0	0	0	6	9	0	0	0	6	1	0	84	0	0	0	0	0	18	0	0
1866	ENSG00000090104	0	0	0	0	0	0	0	0	0	0	0	0	0	0	0	0	0	0	0	0	0	0	0	0	0	0	0	0	0	0	0	0	0	0	0	0	0	0	0	0	0	0	0	0	0
1867	ENSG00000090238	2278.85	541	141.07	438	99	208	953.05	923.95	251	281.17	575.1	266	1016.09	6995.11	2010	496	1225.05	751	528	862.33	944	388	283	341.28	554	268	455	776	933	1118	210	1131	947	133	405.61	784	354	538	527	336	265	198.24	191	608	208
1868	ENSG00000090263	2007	323	603	278	538	1004	487	1615	644	492	592	2905	900	1558	1800	729	477	661	578	522	1378	596	435	234	885	309	1142	1884	1646	1053	698	1603	2135	215	805	592	281	630	747	157	848	417	790	690	553
1869	ENSG00000090266	7628.35	1578.73	1803.18	1959.86	1836.52	1612.88	2435.05	3287.79	1253.84	1973.29	1679	9607.6	1984.42	5467.03	7222.99	3024	1634.99	1914.39	2559.12	1017.74	6587.41	2553.78	2224.29	2284.36	2941.62	718	4474.53	9487	4366.98	3931.94	3718.94	4693.44	9789.83	965	1984	2545.98	1162	1838.44	2270	928.88	2972.94	1901.77	2017.76	1491.29	2332.28
1870	ENSG00000090273	8825	2979	6134	2611	8215	6501.16	6193	4515	6164	5515.31	4602	6539	6897.11	13348	10336.56	976	5576	5562	2885	5345	5041	5502	7020.04	4104	6293.69	4072	4237	9075	5216	7242	7298	8360	19604	368	6046	4355	2731	4191	3138	1741	4510	5331	5710	7304	2394
1871	ENSG00000090316	3470	957	2275	1622	1505	2698	1550	2156	1546	2532	2245	447	3183	6197	2208	537	2740	1987	493	1674	1701	2934	1894	1967	1739	2082	689	2910	1779	2029	1402	2077	3599	199	3371	1588	1444	1233	1658	435	2417	1641	1874	2956	670
1872	ENSG00000090339	0	0	17	0	0	51	0	0	0	0	0	0	0	0	0	0	0	0	0	0	0	0	0	0	0	0	0	0	0	0	0	0	0	1	0	0	0	0	0	0	0	0	0	0	0
1873	ENSG00000090372	327	536	486	159	864	481	581	371	474	352	572	347	913	231	1221	139	403	489	234	282.98	610	429	608	280	222	525	239	1477	659	351	98	557	877	75	616	757.97	611	102	831	352	665	322.93	773	649	576.98
1874	ENSG00000090376	0	0	0	0	0	0	0	1	0	0	0	0	0	0	0	0	0	0	0	0	0	0	0	0	0	0	0	0	0	0	0	0	0	0	0	0	0	0	0	0	0	0	0	0	0
1875	ENSG00000090382	0	0	0	0	4.42	10	0	0	0	0	0	0	0	0	1	0	0	0	1	10.14	0	0	0	156.73	0	0	0	0	0	0	0	0	0	0	0	0	0	0	0	0	1.49	0	0	0	0
1876	ENSG00000090402	0	0	0	0	0	0	0	0	0	0	0	0	0	0	0	0	0	0	0	0	0	0	0	0	0	0	0	0	0	0	0	0	0	0	0	0	0	0	0	0	0	0	0	0	0
1877	ENSG00000090432	2531	1326	840	184	850	656	899	1159	940	661	1210	33	1201	3627	658	132	1049	1145	491	2506	893	1269	381	799	773	544	140	1083	708	1060	170	1058	1879	60	1054	915	945	556	433	170	812	1014	797	1422	787
1878	ENSG00000090447	0	2	3	2	58	1	5	3	18	2	5	2	0	14	93	16	0	3	3	0	7	2	17	3	37	5	8	8	3	4	14	15	13	28	2	12	3	35	0	37	8	23	1	9	4
1879	ENSG00000090470	1000	516	254	1260	504	273	436	668	471	85	229	1106	294	502	901	490	750	438	667	626	1378	343	338	457	808	297	1178	564	1048	507	224	651	1068	238	451	393	97	400	355	489	345	384	282	481	431
1880	ENSG00000090487	1414	647	1147	278	2054	1515	1570	1045	578	1127	1044	2274	1444	1424	1223	536	993	1156	620	1551	2065	1397	1267	793	1966	1195	820	1375	1106	1643	64	2144	3183	41	1261	1210	413	437	641	244	1012	949	1506	1824	1074
1881	ENSG00000090512	0	0	0	0	0	0	0	0	0	0	0	0	0	0	0	0	0	0	0	0	0	0	0	0	0	0	0	0	0	0	0	0	0	0	0	0	0	0	0	0	0	0	0	0	0
1882	ENSG00000090520	3851	2780.22	2028.94	2894	2581	3007	3231	1804	691.76	1859.05	1093	1052	3898.39	6476	7312	488	3698	1950	1084	2021.75	3477.68	2643	1666	1471.77	4967	1505	818.35	3135.39	2431	3655.52	609.47	4727.03	6332.22	247.91	2069	2630	1168	1679.23	703	1017.55	3260	5688.15	2206.98	3155.11	1667.04
1883	ENSG00000090530	0	0	0	0	0	0	0	0	0	0	0	0	0	0	0	0	0	5	0	33	0	0	0	76	0	0	0	0	0	0	0	0	0	0	1	0	0	0	0	0	265	24	0	0	0
1884	ENSG00000090534	0	0	0	0	0	0	0	22	31	0	0	0	0	0	0	0	11	0	0	11	123	0	0	0	0	65	0	0	0	0	0	0	0	0	0	0	0	0	0	0	0	0	0	0	28
1885	ENSG00000090539	0	5	0	0	66	0	0	2	0	0	0	0	0	0	0	0	0	0	2	12	0	0	6	1	0	0	0	0	30	19	0	0	0	1	0	0	0	0	0	7	3	0	0	0	0
1886	ENSG00000090554	19	0	9	0	0	6	0	7.56	0	8	0	59	0	0	97	2.52	0	11	0	0	25	10	4	0	2	0	0	87	0	5	0	0	0	0	0	0.5	0	0	0	0	4	3.58	8	19.22	13
1887	ENSG00000090565	208	206	87	249	97	163	90	131	111	136	126	0	219	773	116	190	27	56	117	100	291	127	122	27	151	316	25	573	190	188	240	116	439	20	116	139	191	131	28	146	29	81	126	75	108
1888	ENSG00000090581	1689.94	430.15	321.9	1120.83	404.92	499.88	261.47	777.37	162.32	396.75	262.9	202	419.32	1814.44	1059.96	96	889.32	266.63	396.26	399.27	1395.31	516.89	422.85	454.9	516.4	357.79	255.91	1182.6	944.07	903.78	621	935.74	1170.46	163	576.57	477.86	439	943.92	8	703	701.55	716.39	634.78	641.63	587.55
1889	ENSG00000090612	795	397	67	293.5	401	614	426	556.85	643	173	346	911	617	575	223	13.27	346	806	207	321	204	542	216	640.56	274	53.28	140	484	82	65	153	208.13	344	9	151	274	284	162	44	283	249	188	303	518.7	293
1890	ENSG00000090615	500	469	386	376	243	126	444	185	275	335	164	79	265	350	279	216	291	235	371	155	716	169	213	340	257	355	293	617	264	380	137	146	1372	96	318	218	181	375	451	180	210	130	243	529	510
1891	ENSG00000090621	1964	395	1671	824	2135	896	433	543	1266	1086	649	4912.99	1260	1421	2718	1156	950	591	976	912	5378.99	1521	1336	1093	1327	267	1854	4272	1607.98	2275	1252	1897	3543	529	1471	713	1123	1730.98	1747	1968	1020	1429	2018	1028	1410
1892	ENSG00000090659	0	0	0	0	0	0	0	0	0	0	0	0	0	0	0	0	0	0	0	0	0	0	0	0	0	0	0	0	0	0	0	0	0	0	0	0	0	0	0	0	0	0	0	0	0
1893	ENSG00000090661	363	62	285	119	394	209	114	49	67	326	30	264	29	0	152	20	299	33	22	80	454	603	324	21	82	0	285	613	3	394	110	37	131	29	230	213	452	505	52	71	451	437	500	52	28
1894	ENSG00000090674	1267	1010	846	400	1020	685	637	752	899	1025	777	225	996	1023	970	98	1142	512	373	1370	817	1553	826	247	911	1237	630	1172	671	1345	867	660	880	146	1530	1230	1018	892	1590	775	1058	1449	1000	1600	1459
1895	ENSG00000090686	506	685	545	482	868	801	1120	1375	1466	1427	856	394	1576	539	1146	238	900	965	563	2003	725	1411	1004	1035	1461	821	256	743	915	1849	308	915	884	93	1419	741	603	541	1481	290	655	996	830	1390	617
1896	ENSG00000090776	0	7	0	20	95	0	0	0	29	3	0	0	35	0	92	17	9	89	10	67	57	0	0	17	9	29	24	0	70	9	0	14	0	0	5	44	0	12	0	0	76	6	15	14	14
1897	ENSG00000090857	0	8	26	50	26.7	0	6	27.42	40	58	79.74	119	11	0	1	191	4	80.59	204	202.7	0	49.15	108.66	322.97	47.22	279	58	0	32	40	0	72.57	0	7	45.53	167.01	22.22	58	0	121	0	69.63	20.74	27.47	25
1898	ENSG00000090861	504	306	1498	454	398	1454	574	792	362	2737	1334	221	1739	51	406	96	700	846	114	767	734	1217	1480	893	527	1133	169	692	494	481	49	259	1212	122	1599	1272	418	1018	197	16	1266	1183	1569	497	608
1899	ENSG00000090863	562	778	287	739	441	255	534	706	365	751	513	146	962	2373	805	181	1057	1063	407	740	868	1051	477	423	540	91	838	405	613	885	326	743	754	149	843	752	489	894	221	438	748	979	590	1380	980
1900	ENSG00000090889	1033	1746.99	383	160	1333	544	1403	813	990	2275	377	85	659	728	2566	26	638	724	1226	1405	290	866	579	805	1140	934	237	447	746	1161	1047	769.98	266	135	1416	763	245	324	224	379	849	406	861	1155	544
1901	ENSG00000090905	472	368	312	469	426	165	331	187	482	302	341	276	186	1371	605	120	314	170	367	128	444	192	263	430	270	67	353	633	362	327	322	582	661	204	189	342	122	594	218	406	433	474	453	392	654
1902	ENSG00000090924	65	0	39	0	0	9	0	19	0	0	0	44	18	0	54	12	4	0	118	0	0	0	0	96	0	0	4	0	0	2	0	0	39	6	19	0	9	0	0	0	0	4	2	0	13
1903	ENSG00000090932	28	0	0	0	28	14	32	7	79	4	7	0	9	0	0	0	0	8	11	23	130	107	8	17	0	16	41	244	31	27	40	51	0	11	2	46	0	0	132	0	81	12	27	43	5
1904	ENSG00000090971	0	98	43	84	39	91	23	7	29	51	13	78	56	0	207	102	0	60	3	92	691	47	40	126	171	0	36	0	61	290	278	242	64	26	54	29	66	59	371	21	0	16	53	107	58
1905	ENSG00000090975	0	0	0	0	0	11	0	0	0	29	29	0	32	0	28	1	1	1	0	0	17	1	0	2	0	0	0	0	0	0	1	0	0	1	0	0	0	0	0	0	0	0	0	14	0
1906	ENSG00000090989	109.8	301	217	667.79	317	462	204.98	432	314	495.76	289.66	173	508.98	913.84	847.99	146	480.74	478.58	272.54	303	194.39	551	402.78	571	291.86	235	118	419.88	319.98	440.97	23	467.14	428	15	355.99	609.91	157	406.67	3	62	522.73	209	459	356.89	219.98
1907	ENSG00000091009	447.71	173.82	330.14	44.38	490.87	184.22	161.03	122.74	161.69	373.85	245.59	334.3	276.52	512.14	1536.76	125.27	240.46	97.11	197.33	251.16	1058.49	256.93	133.45	327.76	169.95	359.91	467.14	1199.82	822.27	458	86.54	400.4	824.06	93	193.63	206.28	89.07	463.79	145.52	105.54	131.38	371.51	400.64	293.56	397.8
1908	ENSG00000091010	0	0	0	0	0	0	0	0	0	0	0	43	0	0	0	0	0	0	0	0	0	0	0	0	0	0	0	0	0	0	0	0	0	0	0	0	0	0	0	0	0	0	0	0	0
1909	ENSG00000091039	589	757	604	200	490	500	698	699	568	693	646	1154	983	2681	2758	573	728	711	630	428	656	374	837	447	463	776	596	1259	1170	809	1828	1404	1483	90	1004	817	754	577	517	541	1232	622	707	993	580
1910	ENSG00000091073	83.22	207.27	128.36	27	208.44	190.57	142.68	148.08	145.17	53.21	83.78	0	160.81	54	108	25	204.47	72.24	36	120.12	72	192.37	111.95	372.58	37	55.71	71	137	16	255.43	217	88.52	17	140.92	256.45	121.57	269	14	666.93	3	261.88	152.68	138.7	271.15	128.84
1911	ENSG00000091106	4	8	5	1	1	2	33	0	66	0	12	0	3	247	0	6	1	1	9	7	0	0	22	19	0	0	0	0	10	0	0	2	0	0	3	0	0	8	0	0	0	0	0	81	12
1912	ENSG00000091127	964	270	1328	544	1137	1714	452	729	612	1297	1047	483	509	481	1285	82	312	776	292	254	668	1454	1664	243	705	161	128	976	307	1017	532	847	1648	22	1119	361	378	644	90	141	335	1564	1737	329	899
1913	ENSG00000091128	0	30	0	0	0	0	0	18	18	0	3	0	0	3	0	0	0	1	8	0	0	10	0	0	0	0	0	29	0	0	0	47	2	0	16	0	0	0	0	0	0	6	3	0	0
1914	ENSG00000091129	0	6	0	2	0	32	71	34	0	0	77	0	49	0	0	20	8	0	2	2	0	1	0	12	0	0	0	0	64	37	0	24	0	0	0	7	0	0	0	4	3	0	0	0	0
1915	ENSG00000091136	1695	828.2	2230.89	2542.63	1379	3216.88	1006	649	1235	2717.18	1837.34	1171	2041.67	1438	3759.45	599.29	1738.65	491	2386.17	1044	4341	3388.3	2920.26	2805	732	165	3080.39	3947	1460	3736	2070	2037.29	2514	747.57	3307.7	3823	1846	4472	1175	3494.77	2396.17	6233.51	3587.52	1486.81	2409.91
1916	ENSG00000091137	59	0	0	0	0	1	0	7	0	0	0	0	38	0	0	0	0	0	0	5	0	0	0	0	0	0	2	0	0	0	0	0	0	5	49	0	0	1	0	0	0	0	0	0	0
1917	ENSG00000091138	0	0	0	0	0	0	0	0	0	0	0	0	0	0	0	0	0	0	0	0	0	0	0	0	0	0	0	0	0	0	0	0	0	0	0	0	0	0	0	0	0	0	0	0	0
1918	ENSG00000091140	7697	1530	2757	1789	2640	4640	3473	7851	2115	3758	3705	5324	4739	6295	2636	239	2939	2709	485	3011	2874	3912	3243	1382	3188	3402	1041	3583	3112	4785	838	5989	2513	168	4171	2290	898	1309	2546	544	3738	2470	3217	3833	1979
1919	ENSG00000091157	83	72	239.75	122	100.35	59	677.22	223.99	144	450	332	187	197.65	245	0	26	207	93.67	15	477.39	25	226.27	240.89	348.83	237	280	6	47	90	184.46	1	239	9	22	261.21	197.88	95.98	16.01	27	19	123	142.96	222.28	291	62.61
1920	ENSG00000091164	5128	830	2398.25	376	3262.65	3197	7184	1983.03	3282	2516	1484	4124	2230.35	5975	3297	767	3263	1947.33	1274	3112.61	3585	3178.73	2028.11	2693.17	3287	1180	1932	4274	3769	4091	530	4629	10027	172	2404.79	1776.12	1137.02	1161.99	1486	435	1516	1637.04	1959.72	3030	1452.39
1921	ENSG00000091181	0	0	0	0	0	0	0	0	0	0	0	0	0	0	0	0	0	0	0	0	0	0	0	0	0	0	0	0	0	1	0	0	0	0	0	0	0	0	0	0	0	0	0	0	0
1922	ENSG00000091262	0	0	6	0	0	0	0	1	0	0	0	0	0	0	1	0	66	0	0	0	0	0	6	0	14.7	0	5	0	0	0	0	0	90.77	0	0	4	0	0	0	0	0	0	6	0	0
1923	ENSG00000091317	6125.31	1487	1615.54	1857.73	2806.25	5008.08	2459.79	3585	1141.64	2365.56	1585	2489.15	2888.4	11799.13	4077.46	692.05	2655.91	3102.27	1189.29	2319.41	4221.06	3163.74	2614.62	1443.52	3143.79	1063	1397	1869.05	2952.97	3488.67	705.86	4784.76	8750.27	815.72	3703	2975	1312.26	1898.4	1025.21	737.58	7259.67	4008.72	2393.54	4435.87	1373.01
1924	ENSG00000091409	54	1152.87	190	170	248	31	248.82	469.74	735.86	746	262	225	687	572	723	296.52	153.53	1215.96	1509	597.93	552.67	34	350.93	475	229	97	766	294.57	736	384	407	2516.99	491	159	609	705	156	492	78	1078	424	688.88	423	1091.97	342.66
1925	ENSG00000091428	0	23	0	39	0	0	3	93	1	0	0	0	35	365	0	0	0	61	0	15	13	6	17	101	8	10	0	0	0	9	1	69	0	0	36	12	0	0	0	43	0	0	17	0	0
1926	ENSG00000091436	0	13	44	0	10	20	197	153	5	19	0	19	60	1	138	65	0	27	6	90	0	0	65	16	4	314	61	0	3	32	0	192	0	8	68	4	0	23	0	20	119	32	14	71	5
1927	ENSG00000091482	0	0	0	0	0	0	0	0	0	0	0	0	0	0	0	0	0	0	0	0	0	0	0	0	0	0	0	0	0	0	0	0	0	0	0	0	0	0	0	0	0	0	0	0	0
1928	ENSG00000091483	4215	959	1303	701	979	1521	2010	1576	1059	1485	1227	590	2271	4626	1610	411	1729	791	526	1949	1776	2396	1773	1096	1710	1346	538	1330	1596	2906	1015	2832	2114	75	2116	1388	381	826	1344	375	1766	1192	1563	2073	1149
1929	ENSG00000091490	0	0	0	0	1	0	20	0	0	0	99	0	44	0	0	0	13	0	11	0	0	12	9	0	0	0	0	0	0	0	0	0	0	0	13	0	0	0	0	3	0	0	0	90	0
1930	ENSG00000091513	8	16	2	0	37	1	64	41	40	11	10	11	16	34	8	11	24	39	15	23	44	20	4	50	58	73	68	30	57	26	36	59	1	10	3	17	58	24	69	23	32	8	0	23	7
1931	ENSG00000091527	3140	2387	2484	1594	2660	2075	2227	2138	1556	1849	1324	4186	1321	3259	5403	1658	1384	1707	2289	1556	4454	2413	2075	1896	3493	1666	2977	4982	2771	2547	3306	2776	5543	901	2285	1843	1436	1627	1289	1612	1297	1827	2536	2211	1824
1932	ENSG00000091536	0	0	0	4	0	4	0	0	0	0	0	0	0	0	0	0	2	0	0	0	0	3	8	0	0	0	3	0	0	0	0	0	0	5	0	0	0	0	0	0	0	0	0	0	0
1933	ENSG00000091542	1511	486	594	254	301	641	427	488	465	241	457	440.95	825	1445	341	285	411.86	267	394	766	549	447	583	507	904	826	576	1629	474	398	230	583	1282	68	642	359	858	315	273	94.29	1078	555	516	579	257
1934	ENSG00000091583	0	0	0	0	0	0	0	17	0	0	0	0	41	0	0	6	0	0	19	10	0	23	0	0	0	0	0	0	47	0	0	0	1	0	0	0	1	0	0	49	33	11	0	0	0
1935	ENSG00000091592	0	0	0	0	5	0	0	0	0	0	0	0	0	0	0	0	57	0	0	1.77	0	0	0	1.23	0	0	0	0	0	0	0	0	0	0	0	0	0	0	0	0	0	0	6	0	22
1936	ENSG00000091622	0	0	0	0	0	0	0	0	0	0	0	0	0	0	0	0	0	0	0	0	0	0	0	0	0	0	0	0	0	6	87	0	0	0	0	0	0	0	0	2	0	0	0	0	0
1937	ENSG00000091640	859	273	495	487	371	545	650	708	339	261	353	694	557	1329	492	208	572	328	208	385	1203	825	629	266	387	415	394	1600	750	1248	997	1121	1222	66	602	436	249	389	310	176	971	538	538	486	235
1938	ENSG00000091651	2406	1756	1959	735	909	1430	1758	2737	1072	1162	500	2068	1531	7606	1689	258	1355	1087	933	770	2482	1133	1395	1895	1634	1350	1114	2823	1676	2146	752	3078	3552	198	1242	1799	526	837	269	515	2110	1603	1028	1731	747
1939	ENSG00000091656	0	0	0	0	0	0	0	0	0	0	0	0	0	0	0	0	29	0	0	0	0	24	0	0	0	0	0	0	0	0	5	0	0	0	0	0	0	25	67	0	0	0	0	0	30
1940	ENSG00000091664	0	0	0	0	0	0	0	0	0	0	0	0	0	0	0	0	0	0	0	0	0	0	0	0	0	0	0	0	0	0	0	0	0	0	0	0	0	0	0	0	0	0	0	0	0
1941	ENSG00000091704	0	0	0	0	0	0	0	0	0	0	0	0	0	0	1	0	0	0	0	0	0	0	0	0	0	0	0	0	0	0	0	0	0	0	0	0	0	0	0	0	0	0	0	0	0
1942	ENSG00000091732	1394	281	797	70	480	894	514	1273	397	552	556	91	721	1165	712	48	902	623	324	646	622	869	981	273	742	765	302	1609	302	1052	82	776	1005	32	1033	512	434	408	715	42	862	746	714	613	241
1943	ENSG00000091831	0	0	2	0	50	0	0	0	1	0	0	0	0	60	0	0	0	0	0	0	0	0	0	0	0	0	1	0	0	0	54	0	0	0	0	0	0	0	0	0	0	0	0	0	0
1944	ENSG00000091844	0	0	2	0	25	0	70	74	1	0	0	0	0	0	86	0	1	0	25	0	21	0	0	0	0	0	0	89	12	0	14	10	0	0	16	16	0	10	114	0	1	35	0	0	6
1945	ENSG00000091879	13	12	18	78	0	4	29	38	9	63	2	0	2	87	13	0	11	54	6	1	23	23	21	73	0	70	0	0	13	24	6	7	22	2	24	36	0	43	0	31	3	62	8	0	61
1946	ENSG00000091947	413	51	109	278	2	226	80	174	171	128	28	0	238	409	27	53	146	167	435	165	134	186	106	121	151	170	171	360	144	214	117	148	1033	78	215	131	310	118	0	154	32	233	175	151	48
1947	ENSG00000091972	0	0	0	0	0	0	32	5	0	0	0	0	0	22.91	0	16	0	0	0	27	0	0	0	40	0	0	0	0	0	0	0	0	27.94	0	0	147.36	0	20	173	0	0	0	0	2.34	0
1948	ENSG00000091986	0	64	3	0	129	3	62	5	0	0	0	0	3	0	0	6	0	0	11	7	22	31	3	65	62	10	34	0	9	0	0	30	0	25	7	88	0	12	19	91	8	0	2	8	25
1949	ENSG00000092009	0	0	0	0	0	0	0	0	0	0	0	0	0	0	0	0	0	0	0	0	0	0	0	0	0	0	0	0	0	0	0	0	0	0	0	0	0	0	0	0	0	0	0	0	0
1950	ENSG00000092010	10	11	61	164	32	48	0	83	0	77	65	337	84	0	110	0	65	4	71	19	54	69	27	44	16	46	9	15	67	145	146	126	176	19	56	84	138	12	0	2	50	55	30	80	0
1951	ENSG00000092020	548.32	810.64	802.96	257	661.9	1203	336.69	1489.85	854.86	497.97	623.84	1118.74	703	2040.21	1552.93	120.01	993.54	1428.88	252	811.88	1598.96	927.47	999	392.96	1051	1064.61	743.78	1746.9	1476.03	1876.3	484.86	1017.71	2404.39	146	1436.98	916.29	159	644.08	1032	379.22	656.78	749.93	1059.61	1362.67	753.7
1952	ENSG00000092036	153.96	151.82	423.68	108.88	191.07	321	217	464	227.84	437	238	90.79	160.08	925.48	168.67	3.42	117	207	54.07	278	492.02	514	642	254.47	200	648.99	366.72	524	287.87	367.21	16.96	436.82	1233	107.1	553	516.98	16.28	143.79	0	43	430	255.97	426.85	607.24	140.85
1953	ENSG00000092051	0	0	0	0	0	0	0	0	0	0	0	0	0	0	0	0	0	0	0	0	0	0	1	0	0	0	0	0	0	0	1	0	0	0	0	0	0	0	0	0	0	0	0	0	0
1954	ENSG00000092054	0	0	0	0	0	0	0	0	0	0	0	0	0	0	0	0	0	0	0	0	0	0	0	0	0	0	0	0	0	0	0	0	0	0	0	0	0	0	0	0	0	0	0	0	0
1955	ENSG00000092067	0	0	0	4	0	0	0	0	16	0	0	0	0	0	0	0	0	0	0	3	0	0	0	0	0	0	1	0	0	0	0	0	0	0	0	0	0	0	0	0	0	0	0	0	0
1956	ENSG00000092068	3746	1398	2272	5176	1055	3326	367	1203	763	2373	839	1288	725	1387	2563	802	2167	1409	1240	1036	4708	2434	2650	3143	1198	266	3108	3856	2272	2975	2367	1794	3536	951	2553	3735	2229	4871	2502	1481	3122	5175	2711	2146	2138
1957	ENSG00000092094	436	568	567	632	534	482	531	930	659	797.44	515	435	519	785	2040	125	1094	517	345	765.65	993	1039.18	1011	655	384	1382	153	2323	1361.18	1169	175	1240	921	56	661	613	337	780.76	71	480	670	752.68	861	793	478
1958	ENSG00000092096	0	5	3	0	1	1	0	0	0	0	0	0	0	0	47	0	0	0	0	16	0	0	1	0	0	0	0	25	0	0	0	0	0	0	0	0	0	0	0	0	0	11	0	0	0
1959	ENSG00000092098	178.32	119	90	125.49	12.06	145	38.31	292	87	216.44	98	0	176	8	1232.12	99	153.49	189	78	119.84	389	226	120.81	487.94	21	443.64	327	292.84	177.56	184	107.3	228	177	73	261	301.8	138	206	829.81	228.65	307	167.36	112.19	301	214
1960	ENSG00000092108	1312	576	706	901	999	1361	588	1465	702	869	1071	30	622	2302	909	103	1061	678	408	1029	977	1143	988	404	808	436	268	957	1193	1502	416	1768	455	123	1633	1646	236	790	429	308	676	988	1022	1339	611
1961	ENSG00000092140	1694	2429	1439	263	1831	1927	1394	1160	1871	3153	1626	662	657	1161	2811	103	1644	1317	198	1311	1747	2128	1308	1760	593	428	181	1518	1480	3668	1347	983	1970	98	3190	2261	209	636	165	557	1509	1199	1572	1812	614
1962	ENSG00000092148	179	1194	990	1191.6	1114	858	541.56	855	821	875.87	390	720	609	838	1954.97	43.01	1002	1061	565.93	828	893	1038.69	805.81	1017.94	731	828	610	709	1209.57	1422	706	926	580	256	1279	1157.51	282	1029	519	837.06	1494	1209	938	1273	1286
1963	ENSG00000092199	21664.13	15101.1	18982.12	8217.81	17598.84	26303.96	17512.8	19232.89	16274.02	22335.5	16308.33	23503.25	18486.62	25313.08	49103.6	4926.88	13404.96	24092.9	6760.31	16830.79	23654.29	21176.72	25242.88	12737.84	20241.05	16648.54	10795.67	30812.93	21232.08	24595.86	12795.41	28093.81	58445.78	1618	24706.11	19168.89	10266.72	11448.09	5561.86	3829.67	17789.06	14251.61	21078.01	27366.18	10193.83
1964	ENSG00000092200	0	70	0	0	0	0	0	6	0	2	6	0	0	0	0	0	0	4	0	35	0	0	0	33	0	0	0	3	0	1	0	0	123	0	2	0	0	0	7	12	3	4	0	0	0
1965	ENSG00000092201	1303.99	2172.93	2962.97	1254	2644.97	4235.98	1229.97	3096.95	2162.94	2599.98	2402.98	1421.97	1625	3468.95	3316.95	264	2511.92	2553.93	1823	2099.93	3011.98	3083.97	3479.96	1419	2205.98	2412.98	1144	1579.98	3072.92	3298.94	1947	4493.79	4183.93	440	3287.92	2869.96	1133.99	2936.98	1626	1288.99	2923.99	2891.94	3206.98	3728.92	1706
1966	ENSG00000092203	903.95	826.16	590.27	254.46	499.45	664.26	509.26	577.29	648.02	938.77	471.24	615.35	661.76	898.98	2406.74	229.97	812.68	1237.78	400.85	936.75	1493.51	807.52	631.86	687.14	589.54	956.78	669.95	1051.99	516.64	1015.6	713.86	817.06	994.8	255.78	777.95	1183.14	246.71	406.27	411.99	468.81	626.69	628.76	467.16	1266.28	215.37
1967	ENSG00000092208	384	257	449	178	452	611	171	859	718	492	711	796	169	629	394	185	263	862	233	604	1000	575	394	429	654	437	251	1043	781	1493	292	1298	781	78	863	762	522	352	139	262	436	529	564	686	195
1968	ENSG00000092295	0	0	1	0	1	0	0	0	0	0	31	85	0	0	0	0	0	0	35	0	0	81	45	41	0	0	0	0	1	0	41	1	0	0	0	0	0	0	0	55	0	0	62	0	0
1969	ENSG00000092330	294	82	123	186	141	319	89	181	2	178	207	87	216	0	471	0	235	429	240	223	380	345	70	300	48	105	0	78	84	419	0	525	844	13	294	394	292	50	215	84	466	182	265	370	137
1970	ENSG00000092345	0	0	43	0	0	0	113	0	228	0	0	0	253	0	0	0	0	0	0	0	0	0	19	96	0	0	0	0	120	5	0	70	0	0	0	0	0	0	0	0	0	0	0	0	0
1971	ENSG00000092377	0	0	0	0	0	0	0	0	0	0	0	0	0	0	0	0	0	0	0	0	0	0	0	0	0	0	0	0	0	0	0	0	0	0	0	0	0	0	0	0	25	0	0	0	0
1972	ENSG00000092421	540	365	1917.84	1611.95	1315	2407	942	435.64	366.39	1610.63	319	1671	1594.69	2627	1367	1260	1380	67	755	1531.75	1356	1707.57	3476.95	1974	806	909	454	2484	969	2555.79	592	1036.85	3541	413	2432.85	1718	2097.73	2028	787	2488.93	2611	3427.78	2498.89	1972	1705
1973	ENSG00000092439	443.01	717	638	525.8	744	952	436	630	454.32	797	566	329	850	975	749	351.46	902	643	422.2	1277	1439.38	797	761	1313.99	442	111	624.58	896.19	659.72	949.82	489.57	536.34	1238	173.89	994.52	1086.52	81	909	1486	752	342	1106	808	1457.9	1003.08
1974	ENSG00000092445	1571	408	302	457	178	589	470	368	389	469	374	256	758	116	653	252	636	425	547	627	1063	578	453	552	444	318	263	751	323	535	775	551	1302	202	668	343	995	490	904	663	656	656	554	576	255
1975	ENSG00000092470	515	111	133	433	124	48	199	302	108	189	139	96	97	429	228	62	148	175	117	278	221	173	116	88	116	260	166	97	100	105	202	372	449	22	143	84	20	59	0	205	138	91	294	82	111
1976	ENSG00000092529	0	20	4	0	84	0	0	0	0	1	34	1.02	0	0	1.01	1.03	9	10	0	8.69	1	0	10	15.01	17	40	10	12.03	7	9.04	26.07	0	0	0	13.92	0	0	57.24	32	14	0	0	1	2	0
1977	ENSG00000092531	12127.59	5555.96	3594.72	1263.64	4019.81	3476.52	6617.82	9992.37	4636.4	6445.21	3906.88	6574.63	6588.05	13813.12	7632.43	953.97	9391.74	5294.71	1197	6779.8	3282.55	5920.62	4029.07	4150.1	5029.51	4367.7	1386.18	5213.58	3942.01	9470.43	1088.36	9414.4	7947.18	302	6145.6	4779.15	2634.49	1941.48	1585.72	685.35	4333.87	3540.16	4829.02	7883.82	3323.52
1978	ENSG00000092607	0	0	0	0	0	0	0	0	0	5	0	0	0	0	0	0	0	0	0	0	0	0	0	0	0	3	0	0	0	0	0	0	0	0	0	0	0	0	0	0	0	0	0	0	0
1979	ENSG00000092621	0	72	846	0	118	1521	95	0	0	285	506	0	45	0	0	9	93	0	0	0	0	532	544	71	148	501	140	2294	810	744	282	0	2520	2	68	81	0	115	146	0	0	686	602	0	101
1980	ENSG00000092758	294.91	168	100.84	91	81	117	392	194	183	476	257	0	393	2329.93	1081	326	571	763.97	191	349.97	828	200	195	400	158	225	97	688	191	245.82	1202	487	254	44.6	619	339	656	137	520	414.99	0	738	326	327	125
1981	ENSG00000092820	24765	10173	20063	17843	14367	21355	7491	8959	11231	19201	9897	8154	14410	17012	21483	3480	19594	12353	3774	11385	7959	23417	15691	9209	9067	9844	3902	15857	6961	10188	7618	6550	25247	1186	19115	13393	8520	10316	2897	3873	18606	15332	17514	11795	9280
1982	ENSG00000092841	12615.41	3391	4588.73	3859	5159	5096	3989.56	6726	4623	6306.2	4864	25129	5787	11106.88	17739.75	4467	4960.84	6065.19	4846	5251.54	17262	6068.33	5913.24	4643	3989	5838.98	9323.37	18331	8005	8465.7	7825	14338.52	27909	3752.7	5215.58	7578.77	4762	4861	6748	2146.75	7690	4878.62	4149.68	8169.42	3725
1983	ENSG00000092847	114	75.27	190.24	22	120	75	76	31	202	58	154	68	113	219	1	72	39	51	50	138	99	185	160	159	59.86	224	194	109	54	129	97.97	376	34	47	189	104	27	124.75	98	86	115	45	151	41	121.12
1984	ENSG00000092850	0	0	0	0	0	2	0	0	0	0	0	0	0	0	0	0	1	0	0	4	12	5	0	0	0	0	0	0	0	1	0	0	0	0	0	0	0	0	0	0	0	0	8	0	0
1985	ENSG00000092853	574	236	683	512	570	1006	462	1100	542	673	323	255	472	2257	610	214	541	476	800	761	1492	988	824	1015	1060	120	1622	1168	961	879	1015	2135	1492	292	501	850	419	1313	995	654	59	858	955	710	1209
1986	ENSG00000092871	1	1.08	24.55	0	19.91	165.07	19.16	68.9	4.33	172.04	98.3	0	52.71	0	0	2.9	141.19	19.62	5	21.89	107.03	69.02	81.35	0	79.01	4.23	144.07	159.24	129.17	16.46	0	116.63	127.93	56.81	98.64	227.8	76.01	0	1	23.5	12.23	150.39	130.76	122.09	0
1987	ENSG00000092929	230	19	32	5	0	1	6	0	40	29	0	0	0	0	0	4	70	17	24	87	364	9	1	42	17	0	0	228	57	63	0	166	0	8	2	98	114	19	0	1	152	30	50	18	27
1988	ENSG00000092931	2460.29	980.81	293.44	568.35	299.06	396.45	1057.43	1346.56	777.74	595.2	516.9	718.75	396.85	2979.08	976.99	80.54	846.19	749.06	170.96	787.09	1034.51	915.86	774.17	449.66	480.42	553.8	471.25	947.7	518.55	753.98	87.58	1031.49	1288	84	796.43	867.58	364.33	148.72	666.66	251.39	584.59	942.51	686	1344.75	78.28
1989	ENSG00000092964	148	214	69	0	77	37	83	181	76	20	11	0	23	312	180	2	8	94	1	126	119	97	34	174	40	76	35	56	58	2	21	53	268	0	78	19	2	3	2	0	81	81	59	35	16
1990	ENSG00000092969	0	0	0	0	0	0	0	0	0	0	0	0	0	0	0	0	0	0	0	0	0	0	0	0	0	0	0	0	0	0	0	0	0	0	0	0	0	0	0	0	0	0	0	0	0
1991	ENSG00000092978	297	318	184	285	587	327	631	710	835	441	455	156	644	1637	1030	138	682	569	584	883	1136	930	221	966	787	710	669	513	1133	1025	675	1359	607	71	579	541	136	1083	1349	422	1102	455	299	441	473
1992	ENSG00000093000	4529.62	4463.89	5135.03	2211	1002.98	7869.58	1877.74	2351.75	2320.46	3384.85	4509.32	1461.54	3403.54	5829.99	6438.71	1351.9	3705.42	2535.19	1389.97	5081.36	2689.64	3616.86	2878.13	2139.21	3584.99	3217.15	2417.98	3927.05	3035.85	3918.2	2557.26	3237.54	6620.62	559	4301.52	4800.96	1567.75	1789.78	1684.83	1308.92	3686.59	2017.59	1870.82	4169.4	1977.79
1993	ENSG00000093009	763	435	1003	346	104	824	405	669	98	400	413	602	952	450	900	86	982	770	368	766	968	612	927	855	772	199	450	670	373	552	278	1572	1433	71	645	521	376	699	293	300	380	775	779	1316	323
1994	ENSG00000093010	882	964	639	141	51	183	74	218	34	179	416	42	360	1622	0	164	530	183	147	400	807	513	118	166	479	248	130	877	796	282	262	676	453	13	456	373	200	264	143	185	240	569	308	270	452
1995	ENSG00000093072	0	0	11	0	0	0	0	0	90	0	0	0	0	554	0	10	0	0	0	100	0	3	0	13	87	0	8	192	0	0	0	94	0	22	0	0	5	39	0	0	0	0	44	49	0
1996	ENSG00000093100	73	10	15.5	0	21	51	0	0	37	23	23	68.18	0	0	127	49	30.36	0	1	17	17	18.36	23.81	29	0	264	0	119	71	0	75	68	177.12	21	0	0	0	27	16	0	0	6	23	26	49
1997	ENSG00000093134	0	0	0	0	0	0	0	0	0	0	0	0	0	0	0	0	0	0	0	0	0	0	0	0	0	0	0	0	0	0	0	0	0	0	0	0	0	0	0	0	0	0	0	0	0
1998	ENSG00000093144	189	74	159	58	482	431	369	560	359	291	150	989	297	543	187	179	285	502	179	172	626	196	271	0	131	276	16	231	270	26	0	999	2501	39	133	246	345	503	6	0	238	249	34	71	79
1999	ENSG00000093167	992	387	311	434	372	471	429	350	347	758	258	666	509	145	1015	194	607	455	246	426	424	468	616	467	546	255	489	602	540	778	431	982	1573	132	643	508	72	48	88	131	549	500	589	788	285
[truncated: 58,677 more rows]
