# Supplementary material for: Complex aneuploidy triggers autophagy and p53-mediated apoptosis and impairs the second lineage segregation in human preimplantation embryos
Source: eLife. 2024 Dec 9;12:RP88916. doi: 10.7554/eLife.88916 (PMC11627504; doi:10.7554/eLife.88916)
Supplement: Figure 3—source data 1. [file elife-88916-fig3-data1.xlsx]

## Sheet: Fig. 3c
Source Data Figure 3c
Embryo_ID	Experiment	Diagnosis	mean intensity of CASP3/7 whole embryo	Total number of cells	mean intensity of CASP3/7 per cell
Euploid_5	1	Euploid	24741	72	343.625
Euploid_3	1	Euploid	17076	112	152.464
Euploid_25	1	Euploid	19444	81	240.049
Euploid_24	1	Euploid	13375	112	119.42
Euploid_23	1	Euploid	17454	87	200.621
Euploid_22	1	Euploid	26367	91	289.747
Euploid_21	1	Euploid	11878	97	122.454
Euploid_20	1	Euploid	16897	123	137.374
Euploid_19	1	Euploid	11637	125	93.096
Euploid_18	1	Euploid	16396	96	170.792
Euploid_17	1	Euploid	18804	92	204.391
Euploid_16	1	Euploid	17188	90	190.978
Euploid_15	1	Euploid	18489	60	308.15
Aneuploid_8	1	Difficult to assign copy number -> 'Combined abnormal' ?	18711	61	306.738
Aneuploid_6	1	monosomy 2, monosomy 19, XY	Excluded due to background	46	Excluded due to background
Aneuploid_5	1	monosomy 14 and 21. XY	13616	62	219.613
Aneuploid_4	1	monosomy 17 (pat), duplication 6q21 to 6ter (~64Mb, mat), deletion Xq27.3 to Xqter (~11Mb, mat), XX.	14610	68	214.853
Aneuploid_3	1	monosomy 14 and 19, trisomy 16. XY	24717	33	749
Aneuploid_22	1	Trisomy 11, 12, 17, 22 (maternal)	21096	62	340.258
Aneuploid_21	1	monosomy 11, 13, 22	14853	86	172.709
Aneuploid_2	1	trisomy 9, monosomy 22, deletion 10p11.1 to 10pter (~39Mb). XY	18412	63	292.254
Aneuploid_1	1	trisomy 5,monosomy 14 and 19 (all maternal)	18017	34	529.912

## Sheet: Fig. 3d
Source Data Figure 3d
Embryo_ID	Experiment	Diagnosis	Mean intensity of CASP8 whole embryo	Number of total cells	Whole_embryo_CASP8_mean_intesity_per_cell
Reversine_9	1	NA	23561	44	535.477
Reversine_8	1	NA	25151	49	513.286
Reversine_5	1	NA	24579	45	546.2
Reversine_4	1	NA	16695	40	417.375
Reversine_3	1	NA	20899	69	302.884
Reversine_2	1	NA	15152	85	178.259
Reversine_10	1	NA	13495	38	355.132
Reversine_1	1	NA	8526	98	87
Euploid_28	1	Euploid	11754	89	132.067
Euploid_27	1	Euploid	13641	58	235.19
Euploid_26	1	Euploid	8284	68	121.824
Euploid_13	1	Euploid	10370	88	117.841
Euploid_11	1	Euploid	8222	126	65.254
Euploid_10	1	Euploid	10238	68	150.559
Aneuploid_20	1	monosomy 14 and X, mos. del 3q13.12 to 3qter (~91Mb). X	10463	33	317.061
Aneuploid_18	1	trisomy 2, trisomy 10, mos. Del 17p11.2 to 17pter ~18Mb). XX	14001	65	215.4
Aneuploid_17	1	trisomy 18, monosomy 22, mosaic monosomy chr5, mosaic monosomy 21. XX	14366	38	378.053
Aneuploid_16	1	trisomy 7, monosomy 11, dup16p12.3 to 16qter (~69Mb). XY	9844	37	266.054
Aneuploid_15	1	monosomy 14, 21 and 22, trisomy 18, mosaic deletion 12q24.23 to 12qter (~15Mb). XX	16185	25	647.4
Aneuploid_14	1	monosomy 13, trisomy 22. XY	23917	41	583.341
Aneuploid_12	1	trisomy 17, monosomy 18, 19 and 21. XY	12741	37	344.351
Aneuploid_11	1	trisomy 10 and 22. XX	14886	60	248.1
Aneuploid_10	1	trisomy 15 and 22, monosomy 18. XX	12791	17	752.412

## Sheet: Fig. 3e
Source Data Figure 3e
Embryo ID	Experiment	Diagnosis	Total number of cells
Reversine_9	1	NA	44
Reversine_8	1	NA	49
Reversine_5	1	NA	45
Reversine_4	1	NA	40
Reversine_3	1	NA	69
Reversine_2	1	NA	85
Reversine_10	1	NA	38
Reversine_1	1	NA	98
Euploid_5	1	Euploid	72
Euploid_3	1	Euploid	112
Euploid_28	1	Euploid	89
Euploid_27	1	Euploid	58
Euploid_26	1	Euploid	68
Euploid_25	1	Euploid	81
Euploid_24	1	Euploid	112
Euploid_23	1	Euploid	87
Euploid_22	1	Euploid	91
Euploid_21	1	Euploid	97
Euploid_20	1	Euploid	123
Euploid_19	1	Euploid	125
Euploid_18	1	Euploid	96
Euploid_17	1	Euploid	92
Euploid_16	1	Euploid	90
Euploid_15	1	Euploid	60
Euploid_13	1	Euploid	88
Euploid_11	1	Euploid	126
Euploid_10	1	Euploid	68
Aneuploid_8	1	Difficult to assign copy number -> 'Combined abnormal' ?	61
Aneuploid_6	1	monosomy 2, monosomy 19, XY	46
Aneuploid_5	1	monosomy 14 and 21. XY	62
Aneuploid_4	1	monosomy 17 (pat), duplication 6q21 to 6ter (~64Mb, mat), deletion Xq27.3 to Xqter (~11Mb, mat), XX.	68
Aneuploid_3	1	monosomy 14 and 19, trisomy 16. XY	33
Aneuploid_22	1	Trisomy 11, 12, 17, 22 (maternal)	62
Aneuploid_21	1	monosomy 11, 13, 22	86
Aneuploid_20	1	monosomy 14 and X, mos. del 3q13.12 to 3qter (~91Mb). X	33
Aneuploid_2	1	trisomy 9, monosomy 22, deletion 10p11.1 to 10pter (~39Mb). XY	63
Aneuploid_18	1	trisomy 2, trisomy 10, mos. Del 17p11.2 to 17pter ~18Mb). XX	65
Aneuploid_17	1	trisomy 18, monosomy 22, mosaic monosomy chr5, mosaic monosomy 21. XX	38
Aneuploid_16	1	trisomy 7, monosomy 11, dup16p12.3 to 16qter (~69Mb). XY	37
Aneuploid_15	1	monosomy 14, 21 and 22, trisomy 18, mosaic deletion 12q24.23 to 12qter (~15Mb). XX	25
Aneuploid_14	1	monosomy 13, trisomy 22. XY	41
Aneuploid_12	1	trisomy 17, monosomy 18, 19 and 21. XY	37
Aneuploid_11	1	trisomy 10 and 22. XX	60
Aneuploid_10	1	trisomy 15 and 22, monosomy 18. XX	17
Aneuploid_1	1	trisomy 5,monosomy 14 and 19 (all maternal)	34
Aneuploid_1	3	T16, T19	67
Aneuploid_2	3	M16, M22	71
Aneuploid_3	3	M13, T15	111
Aneuploid_4	3	M22, T16, T19	68
Aneuploid_5	3	M18, M22	57
Aneuploid_6	3	M4, M22	46
Aneuploid_7	3	M11, M22	37
Aneuploid_8	3	T12, T13	84
Aneuploid_9	3	M2, M15	59
Aneuploid_10	3	T9, T16	85
Aneuploid_11	3	T17, T18	94
Euploid_1	3	Euploid	122
Euploid_2	3	Euploid	72
Euploid_3	3	Euploid	185
Euploid_4	3	Euploid	90
Euploid_5	3	Euploid	52
Euploid_6	3	Euploid	73
Euploid_7	3	Euploid	86

## Sheet: Fig. 3g
Source Data Figure 3g
Embryo ID	Expetiment	Diagnosis	Total LC3B puncta	Total number of cells	LC3B puncta per cell
Reversine_9	1	NA	581	44	13.2045
Reversine_8	1	NA	1556	49	31.7551
Reversine_5	1	NA	1456	45	32.3556
Reversine_4	1	NA	501	40	12.525
Reversine_3	1	NA	1796	69	26.029
Reversine_2	1	NA	846	85	9.95294
Reversine_10	1	NA	1263	38	33.2368
Reversine_1	1	NA	223	98	2.27551
Euploid_5	1	Euploid	539	72	7.48611
Euploid_3	1	Euploid	88	112	0.785714
Euploid_28	1	Euploid	128	89	1.4382
Euploid_27	1	Euploid	196	58	3.37931
Euploid_26	1	Euploid	205	68	3.01471
Euploid_25	1	Euploid	554	81	6.83951
Euploid_24	1	Euploid	189	112	1.6875
Euploid_23	1	Euploid	501	87	5.75862
Euploid_22	1	Euploid	532	91	5.84615
Euploid_21	1	Euploid	497	97	5.12371
Euploid_20	1	Euploid	337	123	2.73984
Euploid_19	1	Euploid	215	125	1.72
Euploid_18	1	Euploid	300	96	3.125
Euploid_17	1	Euploid	404	92	4.3913
Euploid_16	1	Euploid	305	90	3.38889
Euploid_15	1	Euploid	828	60	13.8
Euploid_13	1	Euploid	215	88	2.44318
Euploid_11	1	Euploid	66	126	0.52381
Euploid_10	1	Euploid	93	68	1.36765
Aneuploid_8	1	Difficult to assign copy number -> 'Combined abnormal' ?	1693	61	27.7541
Aneuploid_6	1	monosomy 2, monosomy 19, XY	415	46	9.02174
Aneuploid_5	1	monosomy 14 and 21. XY	2679	62	43.2097
Aneuploid_4	1	monosomy 17 (pat), duplication 6q21 to 6ter (~64Mb, mat), deletion Xq27.3 to Xqter (~11Mb, mat), XX.	797	68	11.7206
Aneuploid_3	1	monosomy 14 and 19, trisomy 16. XY	1139	33	34.5152
Aneuploid_22	1	Trisomy 11, 12, 17, 22 (maternal)	1424	62	22.9677
Aneuploid_21	1	monosomy 11, 13, 22	1223	86	14.2209
Aneuploid_20	1	monosomy 14 and X, mos. del 3q13.12 to 3qter (~91Mb). X	251	33	7.60606
Aneuploid_2	1	trisomy 9, monosomy 22, deletion 10p11.1 to 10pter (~39Mb). XY	405	63	6.42857
Aneuploid_18	1	trisomy 2, trisomy 10, mos. Del 17p11.2 to 17pter ~18Mb). XX	306	65	4.70769
Aneuploid_17	1	trisomy 18, monosomy 22, mosaic monosomy chr5, mosaic monosomy 21. XX	518	38	13.6316
Aneuploid_16	1	trisomy 7, monosomy 11, dup16p12.3 to 16qter (~69Mb). XY	207	37	5.59459
Aneuploid_15	1	monosomy 14, 21 and 22, trisomy 18, mosaic deletion 12q24.23 to 12qter (~15Mb). XX	279	25	11.16
Aneuploid_14	1	monosomy 13, trisomy 22. XY	43	41	1.04878
Aneuploid_12	1	trisomy 17, monosomy 18, 19 and 21. XY	232	37	6.27027
Aneuploid_11	1	trisomy 10 and 22. XX	155	60	2.58333
Aneuploid_10	1	trisomy 15 and 22, monosomy 18. XX	143	17	8.41176
Aneuploid_1	1	trisomy 5,monosomy 14 and 19 (all maternal)	411	34	12.0882

## Sheet: Fig. 3h
Source Data Figure 3h
Embryo ID	Experiment	Diagnosis	HSP70 mean intensity	Total number of cells	HSP70 mean intensity per cell
Euploid_15	1	Euploid	13360	60	222.667
Euploid_16	1	Euploid	29086	90	323.178
Euploid_17	1	Euploid	16731	92	181.859
Euploid_18	1	Euploid	14682	96	152.938
Euploid_19	1	Euploid	15859	125	126.872
Euploid_20	1	Euploid	18260	123	148.455
Euploid_21	1	Euploid	16276	97	167.794
Euploid_22	1	Euploid	15021	91	165.066
Euploid_3	1	Euploid	17613	112	157.259
Euploid_23	1	Euploid	16227	87	186.517
Euploid_24	1	Euploid	13272	112	118.5
Euploid_5	1	Euploid	21102	72	293.083
Euploid_25	1	Euploid	15140	81	186.914
Aneuploid_21	1	monosomy 11, 13, 22	21443	86	249.337
Aneuploid_2	1	trisomy 9, monosomy 22, deletion 10p11.1 to 10pter (~39Mb). XY	19776	63	313.905
Aneuploid_3	1	monosomy 14 and 19, trisomy 16. XY	16452	33	498.545
Aneuploid_22	1	Trisomy 11, 12, 17, 22 (maternal)	20146	62	324.935
Aneuploid_1	1	trisomy 5,monosomy 14 and 19 (all maternal)	26235	34	771.618
Aneuploid_4	1	monosomy 17 (pat), duplication 6q21 to 6ter (~64Mb, mat), deletion Xq27.3 to Xqter (~11Mb, mat), XX.	17810	68	261.912
Aneuploid_5	1	monosomy 14 and 21. XY	19039	62	307.081
Aneuploid_6	1	monosomy 2, monosomy 19, XY	excluded due to background	46	excluded due to background
Aneuploid_8	1	Difficult to assign copy number -> 'Combined abnormal' ?	19721	61	323.295
Reversine_1	1	NA	13107	98	133.745
Reversine_8	1	NA	23206	49	473.592
Reversine_9	1	NA	16146	44	366.955
Reversine_10	1	NA	19557	38	514.658
Reversine_2	1	NA	14368	85	169.035
Reversine_3	1	NA	18592	69	269.449
Reversine_4	1	NA	17435	40	435.875
Reversine_5	1	NA	28831	45	640.689

## Sheet: Fig. 3j
Source Data Figure 3j
Embryo ID	Experiment	Diagnosis	Total p62 puncta	Total number of cells	p62 puncta per cell
Aneuploid_10	1	trisomy 15 and 22, monosomy 18. XX	519	17	30.5294
Aneuploid_11	1	trisomy 10 and 22. XX	4124	60	68.7333
Aneuploid_12	1	trisomy 17, monosomy 18, 19 and 21. XY	1596	37	43.1351
Aneuploid_14	1	monosomy 13, trisomy 22. XY	1162	41	28.3415
Aneuploid_15	1	monosomy 14, 21 and 22, trisomy 18, mosaic deletion 12q24.23 to 12qter (~15Mb). XX	794	25	31.76
Aneuploid_16	1	trisomy 7, monosomy 11, dup16p12.3 to 16qter (~69Mb). XY	877	37	23.7027
Aneuploid_17	1	trisomy 18, monosomy 22, mosaic monosomy chr5, mosaic monosomy 21. XX	1704	38	44.8421
Aneuploid_18	1	trisomy 2, trisomy 10, mos. Del 17p11.2 to 17pter ~18Mb). XX	1467	65	22.5692
Aneuploid_20	1	monosomy 14 and X, mos. del 3q13.12 to 3qter (~91Mb). X	674	33	20.4242
Euploid_26	1	Euploid	1341	68	19.7206
Euploid_13	1	Euploid	1846	88	20.9773
Euploid_27	1	Euploid	1721	58	29.6724
Euploid_28	1	Euploid	1279	89	14.3708
Euploid_10	1	Euploid	1052	68	15.4706
Euploid_11	1	Euploid	1267	126	10.0556

## Sheet: Fig. 3l
Source Data Fig. 3l
Embryo_ID	Experiment	CASP8+/HSP70+ (%)	CASP8+_only (%)	HSP70+_only (%)	Total cells
Reversine_1	1	14.3	2	4.1	98
Reversine_2	1	21.2	2.4	17.6	85
Reversine_3	1	26.1	2.9	2.9	69
Reversine_4	1	52.5	2.5	2.5	40
Reversine_5	1	20	0	17.8	45
Reversine_8	1	22.4	8.2	0	49
Reversine_9	1	18.2	13.6	0	44
Reversine_10	1	28.9	10.5	2.6	38

## Sheet: Fig. 3n
Embryo ID	Experiment	Diagnosis	Number of S15p53 positive nuclei whole embryo	Total number of cells	% of S15 p53 positive cells whole embryo
Euploid_5	4	Euploid	1	191	0.0052356
Euploid_6	4	Euploid	0	200	0
Euploid_7	4	Euploid	0	150	0
Aneuploid_6	4	T14, T22	5	83	0.060241
Aneuploid_7	4	T1,T18, Mosaic del 6q16.1-q16.2(5Mb)	1	124	0.00806452
Aneuploid_8	4	T13,T15, Moaic del 1 pter-1q34.2 (42Mb)	7	135	0.0518519
Aneuploid_9	4	T21, T13	10	105	0.0952381
Aneuploid_10	4	M16,17,18	1	39	0.025641

## Sheet: Fig. 3q
Source Data Figure 3q (gH2AX)
Embryo_ID	Experiment	Diagnosis	Dosage	#cells with 0 foci_TE	#cells with 1 foci_TE	#cells with 2 foci_TE	#cells with 3 foci_TE	#cells with 4 foci_TE	#cells with 5 foci_TE	#cells with >5 foci_TE	#cells pan-nuclear_TE	#cells with 0 foci_ICM	#cells with 1 foci_ICM	#cells with 2 foci_ICM	#cells with 3 foci_ICM	#cells with 4 foci_ICM	#cells with 5 foci_ICM	#cells with >5 foci_ICM	#cells pan-nuclear_ICM
Euploid_1	3	Euploid	Euploid	50	17	8	10	5	2	14	1	6	1	0	2	0	3	2	3
Euploid_2	3	Euploid	Euploid	40	20	0	3	4	1	3	0	10	4	0	0	1	0	1	0
Euploid_3	3	Euploid	Euploid	126	37	12	11	3	4	4	4	4	2	0	0	0	0	0	0
Euploid_4	3	Euploid	Euploid	37	7	7	1	4	1	6	4	5	2	2	1	2	1	5	0
Euploid_5	3	Euploid	Euploid	28	11	5	5	2	1	12	8	7	0	0	0	0	0	0	0
Euploid_6	3	Euploid	Euploid	56	15	3	4	5	4	3	15	0	2	0	0	1	0	2	1
Euploid_7	3	Euploid	Euploid	27	17	6	5	3	2	7	1	8	3	1	0	0	2	0	0
Aneuploid_1	3	T16, T19	high	28	9	3	2	0	0	0	3	12	1	2	2	0	0	0	0
Aneuploid_4	3	M22, T16, T19	high	32	18	10	7	4	1	3	5	2	0	3	0	0	0	2	6
Aneuploid_7	3	M11, M22	high	22	9	4	4	4	2	2	7	1	3	1	1	0	0	1	0
Aneuploid_9	3	M2, M15	high	20	17	9	0	1	1	0	5	10	2	3	0	0	0	0	0
Aneuploid_10	3	T9, T16	high	26	12	8	4	2	1	1	0	11	3	2	1	0	1	1	0
Aneuploid_11	3	T17, T18	high	35	17	4	3	2	0	4	3	6	3	0	2	2	0	1	0
Aneuploid_2	3	M16, M22	low	21	16	10	0	3	1	5	4	1	0	1	0	1	0	1	0
Aneuploid_3	3	M13, T15	low	63	21	5	10	3	1	1	2	4	1	0	1	0	0	0	1
Aneuploid_5	3	M18, M22	low	26	13	2	2	3	2	2	3	3	2	0	0	0	0	0	0
Aneuploid_6	3	M4, M22	low	33	11	4	3	2	1	0	4	2	2	0	0	0	0	0	0
Aneuploid_8	3	T12, T13	low	30	11	9	4	1	1	1	1	15	4	2	1	0	0	1	1

## Sheet: Fig. 3s
Source Data Figure 3s (DRAM)
All embryos from experiment 3, each dot represents a cell with the mean of DRAM cytoplasmic intensity, Euploid_3 excluded due to unusual background
Aneuploid_1_cell	Area	Mean	IntDen	RawIntDen	Minthreshold	Max_threshold	TE/ICM		Aneuploid_2_cell	Area	Mean	IntDen	RawIntDen	Minthreshold	Max_threshold	TE/ICM		Aneuploid_3_cell	Area	Mean	IntDen	RawIntDen	Minthreshold	Max_threshold	TE/ICM		Aneuploid_4_cell	Area	Mean	IntDen	RawIntDen	Minthreshold	Max_threshold	TE/ICM		Aneuploid_5_cell	Area	Mean	IntDen	RawIntDen	Minthreshold	Max_threshold	TE/ICM		Aneuploid_6_cell	Area	Mean	IntDen	RawIntDen
1	331.575	120.5	39954.8	1051000	13	255	TE		1	106.103	117.101	12424.7	326828	13	255	TE		1	124.198	93.606	11625.7	305811	13	255	TE		1	61.7	57.867	3570.38	93918	13	255	TE		1	153.546	125.34	19245.5	506249	13	255	TE		1	66.623	82.196	5476.13	182311
2	118.8	107.652	12789	336412	13	255	TE		2	126.023	79.57	10027.6	263773	13	255	TE		2	77.362	105.176	8136.71	214034	13	255	TE		2	29.728	78.535	2334.71	61414	13	255	TE		2	131.915	88.792	11713.1	308109	13	255	TE		2	29.587	86.124	2548.12	84832
3	35.279	139.239	4912.19	129214	13	255	TE		3	64.019	73.792	4724.05	124265	13	255	TE		3	115.645	93.575	10821.4	284654	13	255	TE		3	93.177	151.062	14075.5	370252	13	255	TE		3	32.085	82.101	2634.24	69293	13	255	TE		3	116.905	105.4	12321.8	410217
4	99.108	99.987	9909.43	260665	13	255	TE		4	62.726	79.139	4964.12	130580	13	255	TE		4	61.358	95.031	5830.89	153380	13	255	TE		4	137.96	85.352	11775.2	309744	13	255	TE		4	44.859	121.347	5443.47	143189	13	255	TE		4	79.689	122.473	9759.75	324921
5	136.401	74.558	10169.8	267513	13	255	TE		5	119.066	50.819	6050.81	159165	13	255	TE		5	56.112	77.74	4362.1	114744	13	255	TE		5	93.291	118.626	11066.7	291107	13	255	TE		5	33.834	77.558	2624.13	69027	13	255	TE		5	30.007	113.328	3400.67	113215
6	193.577	100.819	19516.3	513370	13	255	TE		6	86.448	49.164	4250.15	111799	13	255	TE		6	111.539	94.351	10523.8	276826	13	255	TE		6	108.992	123.655	13477.3	354518	13	255	TE		6	32.998	84.818	2798.81	73622	13	255	TE		6	38.928	106.655	4151.9	138225
7	47.786	88.173	4213.42	110833	13	255	TE		7	65.425	46.031	3011.59	79219	13	255	TE		7	60.711	115.382	7005.01	184265	13	255	TE		7	84.624	110.113	9318.17	245112	13	255	TE		7	45.315	87.058	3945.03	103773	13	255	TE		7	138.111	145.074	20036.4	667050
8	73.675	86.458	6369.8	167556	13	255	TE		8	160.085	93.064	14898.1	391892	13	255	TE		8	82.076	87.219	7158.59	188305	13	255	TE		8	54.249	145.722	7905.23	207945	13	255	TE		8	53.564	94.992	5088.21	133844	13	255	TE		8	127.358	134.591	17141.2	570664
9	101.693	110.959	11283.7	296815	13	255	ICM		9	349.215	69.478	24262.8	638226	13	255	TE		9	81.392	122.003	9930.11	261209	13	255	TE		9	54.629	118.191	6456.67	169841	13	255	TE		9	57.366	87.51	5020.08	132052	13	255	TE		9	38.778	107.858	4182.54	139245
10	322.755	112.771	36397.6	957430	13	255	TE		10	190.726	75.969	14489.2	381134	13	255	TE		10	82.989	95.634	7936.52	208768	13	255	TE		10	94.888	59.296	5626.51	148004	13	255	TE		10	42.008	95.245	4001.03	105246	13	255	TE		10	63.349	126.036	7984.21	265810
11	41.475	102.786	4263.07	112139	13	255	TE		11	31.895	60.687	1935.62	50916	13	255	TE		11	108.307	91.419	9901.41	260454	13	255	TE		11	25.014	57.617	1441.26	37912	13	255	TE		11	48.394	106.277	5143.22	135291	13	255	TE		11	42.623	88.618	3777.16	125749
12	132.98	118.884	15809.2	415857	13	255	TE		12	217.223	45.509	9885.59	260038	13	255	TE		12	102.909	97.056	9987.93	262730	13	255	TE		12	61.814	73.748	4558.68	119915	13	255	TE		12	56.53	108.256	6119.69	160977	13	255	TE		12	76.926	86.976	6690.69	222746
13	406.124	109.643	44528.5	1171312	13	255	TE		13	84.091	85.716	7207.94	189603	13	255	TE		13	47.52	77.346	3675.46	96682	13	255	TE		13	105.228	89.278	9394.58	247122	13	255	TE		13	41.856	91.543	3831.59	100789	13	255	TE		13	90.623	110.473	10011.3	333297
14	419.582	103.886	43588.9	1146594	13	255	TE		14	147.54	113.223	16705	439420	13	255	TE		14	55.313	87.054	4815.22	126663	13	255	TE		14	125.225	92.005	11521.2	303063	13	255	TE		14	73.105	91.141	6662.87	175265	13	255	TE		14	56.23	129.902	7304.38	243177
15	98.081	40.272	3949.9	103901	13	255	TE		15	50.561	110.245	5574.13	146626	13	255	TE		15	96.599	90.517	8743.82	230004	13	255	TE		15	81.202	96.397	7827.68	205905	13	255	TE		15	66.072	126.018	8326.22	219019	13	255	TE		15	15.71	59.04	927.492	30878
16	165.636	100.345	16620.7	437202	13	255	TE		16	92.835	107.873	10014.4	263427	13	255	TE		16	112.641	123.763	13940.8	366709	13	255	TE		16	41.133	75.437	3102.98	81623	13	255	TE		16	26.497	124.042	3286.74	86457	13	255	TE		16	32.56	120.401	3920.32	130515
17	107.737	95.872	10329	271701	13	255	ICM		17	125.985	95.229	11997.4	315589	13	255	TE		17	59.723	118.053	7050.52	185462	13	255	TE		17	59.647	117.414	7003.38	184222	13	255	ICM		17	82.381	104.792	8632.85	227085	13	255	TE		17	69.176	138.049	9549.67	317927
18	23.684	108.851	2578.01	67814	13	255	ICM		18	175.254	79.629	13955.2	367089	13	255	TE		18	47.558	137.524	6540.34	172042	13	255	TE		18	94.204	114.076	10746.4	282681	13	255	ICM		18	118.306	121.329	14354	377577	13	255	TE		18	57.912	100.047	5793.92	192891
19	44.973	122.131	5492.58	144481	13	255	TE		19	113.212	73.53	8324.39	218971	13	255	TE		19	55.237	115.926	6403.41	168440	13	255	TE		19	68.809	87.931	6050.47	159156	13	255	TE		19	36.153	101.533	3670.74	96558	13	255	TE		19	90.172	99.216	8946.46	297845
20	89.071	115.212	10262.1	269942	13	255	ICM		20	156.017	63.413	9893.46	260245	13	255	TE		20	93.709	130.051	12187	320575	13	255	TE		20	118.724	118.53	14072.4	370170	13	255	TE		20	36.305	89.337	3243.41	85317	13	255	TE		20	39.649	137.939	5469.16	182079
21	142.142	125.482	17836.3	469179	13	255	ICM		21	158.793	65.491	10399.4	273554	13	255	TE		21	118.952	101.366	12057.7	317175	13	255	TE		21	63.677	87.402	5565.46	146398	13	255	TE		21	47.748	85.186	4067.44	106993	13	255	TE		21	42.803	142.732	6109.38	203393
22	82.305	117.462	9667.65	254305	13	255	TE		22	117.279	106.493	12489.4	328531	13	255	TE		22	95.078	56.313	5354.09	140838	13	255	TE		22	65.882	97.474	6421.73	168922	13	255	TE		22	182.819	126.592	23143.4	608782	13	255	TE		22	34.092	130.298	4442.16	147888
23	23.494	115.472	2712.89	71362	13	255	TE		23	85.878	109.691	9420.05	247792	13	255	TE		23	114.466	107.016	12249.7	322226	13	255	TE		23	82.571	77.801	6424.09	168984	13	255	TE		23	38.434	116.192	4465.73	117470	13	255	TE		23	22.137	136.129	3013.55	100327
24	27.067	134.805	3648.81	95981	13	255	ICM		24	104.012	125.432	13046.4	343181	13	255	TE		24	35.849	93.092	3337.27	87786	13	255	TE		24	124.35	118.855	14779.7	388776	13	255	TE		24	207.225	70.399	14588.4	383744	13	255	TE		24	24.931	128.447	3202.31	106611
25	139.024	131.302	18254.2	480172	13	255	TE		25	49.231	107.507	5292.62	139221	13	255	TE		25	33.644	74.92	2520.61	66304	13	255	TE		25	30.413	69.828	2123.65	55862	13	255	TE		25	143.624	114.355	16424.2	432035	13	255	TE		25	10.633	136.26	1448.88	48236
26	94.166	111.721	10520.2	276732	13	255	TE		26	38.054	103.016	3920.17	103119	13	255	TE		26	53.45	89.037	4759.06	125186	13	255	TE		26	91.352	115.61	10561.3	277812	13	255	TE		26	82.343	115.511	9511.44	250196	13	255	TE		26	49.562	102.183	5064.35	168602
27	78.693	120.518	9483.92	249472	13	255	TE		27	90.63	102.373	9278.1	244058	13	255	TE		27	49.307	105.049	5179.64	136249	13	255	TE		27	36.685	75.66	2775.62	73012	13	255	TE		27	37.104	130.658	4847.87	127522	13	255	ICM		27	66.533	124.252	8266.83	275219
28	93.785	97.353	9130.33	240171	13	255	TE		28	67.098	127.865	8579.48	225681	13	255	TE		28	119.028	110.402	13140.9	345668	13	255	TE		28	55.693	95.283	5306.61	139589	13	255	TE		28	22.239	126.998	2824.36	74294	13	255	ICM		28	58.603	105.179	6163.77	205204
29	72.915	104.418	7613.61	200274	13	255	TE		29	24.786	122.66	3040.29	79974	13	255	TE		29	28.816	84.652	2439.33	64166	13	255	TE		29	86.41	98.557	8516.33	224020	13	255	TE		29	49.535	134.619	6668.34	175409	13	255	TE		29	30.187	103.863	3135.35	104382
30	56.872	124.525	7081.95	186289	13	255	TE		30	72.648	133.928	9729.65	255936	13	255	TE		30	23.798	98.922	2354.14	61925	13	255	TE		30	49.839	116.445	5803.48	152659	13	255	TE		30	75.12	125.527	9429.52	248041	13	255	ICM
31	83.293	131.356	10941	287800	13	255	TE		31	22.581	159.148	3593.8	94534	13	255	TE		31	75.348	75.192	5665.52	149030	13	255	TE		31	77.743	76.984	5984.97	157433	13	255	TE		31	61.054	109.453	6682.52	175782	13	255	TE
32	248.244	149.056	37002.2	973333	13	255	TE		32	29.5	118.254	3488.53	91765	13	255	TE		32	50.865	79.496	4043.57	106365	13	255	TE		32	65.387	81.613	5336.49	140375	13	255	TE		32	125.833	107.345	13507.5	355312	13	255	TE
33	304.926	152.462	46489.5	1222895	13	255	TE		33	79.605	102.966	8196.62	215610	13	255	TE		33	57.86	77.532	4486.03	118004	13	255	TE		33	83.027	98.287	8160.43	214658	13	255	TE		33	57.708	105.126	6066.66	159582	13	255	TE
34	123.362	97.576	12037.1	316633	13	255	TE		34	55.351	110.692	6126.95	161168	13	255	TE		34	96.028	77.508	7442.92	195784	13	255	TE		34	104.278	81.283	8476.04	222960	13	255	TE		34	74.739	108.094	8078.85	212512	13	255	TE
35	110.474	116.961	12921.2	339888	13	255	TE		35	41.704	124.336	5185.26	136397	13	255	TE		35	76.26	98.652	7523.2	197896	13	255	TE		35	35.013	106.815	3739.9	98377	13	255	TE		35	43.224	125.1	5407.35	142239	13	255	TE
36	95.534	145.002	13852.6	364389	13	255	TE		36	37.674	143.107	5391.39	141819	13	255	TE		36	103.517	79.012	8179.1	215149	13	255	TE		36	29.386	83.384	2450.36	64456	13	255	TE		36	27.181	110.008	2990.18	78656	13	255	TE
37	75.538	162.603	12282.7	323092	13	255	TE		37	81.012	60.759	4922.19	129477	13	255	TE		37	56.226	117.621	6613.33	173962	13	255	ICM		37	110.969	105.673	11726.4	308459	13	255	TE		37	67.668	107.694	7287.51	191696	13	255	TE
38	58.202	157.92	9191.35	241776	13	255	ICM		38	65.578	79.63	5221.95	137362	13	255	TE		38	60.94	85.381	5203.05	136865	13	255	TE		38	45.771	105.133	4812.06	126580	13	255	TE		38	66.186	83.766	5544.1	145836	13	255	TE
39	112.033	153.584	17206.5	452612	13	255	TE		39	55.465	81.808	4537.51	119358	13	255	TE		39	44.821	120.277	5390.89	141806	13	255	TE		39	58.697	107.808	6327.95	166455	13	255	ICM		39	53.755	104.783	5632.56	148163	13	255	TE
40	89.071	127.621	11367.3	299015	13	255	ICM		40	73.979	98.993	7323.39	192640	13	255	TE		40	45.961	107.507	4941.16	129976	13	255	TE		40	45.277	121.945	5521.32	145237	13	255	TE		40	98.918	91.804	9080.99	238873	13	255	TE
41	51.74	109.775	5679.74	149404	13	255	ICM		41	56.53	68.399	3866.57	101709	13	255	TE		41	63.563	118.795	7550.92	198625	13	255	TE		41	45.087	83.799	3778.25	99386	13	255	TE		41	87.931	115.997	10199.8	268302	13	255	TE
42	66.224	142.296	9423.36	247879	13	255	ICM		42	133.018	113.228	15061.4	396185	13	255	TE		42	55.047	111.41	6132.77	161321	13	255	ICM		42	33.15	128.696	4266.27	112223	13	255	ICM		42	121.271	158.461	19216.6	505489	13	255	TE
43	43.414	123.225	5349.72	140723	13	255	ICM		43	18.4	82.364	1515.47	39864	13	255	TE		43	77.781	90.334	7026.26	184824	13	255	TE		43	28.968	87.228	2526.84	66468	13	255	TE		43	39.118	120.206	4702.27	123692	13	255	TE
44	38.092	118.106	4498.88	118342	13	255	ICM		44	56.416	91.484	5161.12	135762	13	255	TE		44	51.017	91.092	4647.3	122246	13	255	TE		44	91.847	78.153	7178.06	188817	13	255	TE		44	92.113	140.665	12957	340831	13	255	TE
45	41.247	140.452	5793.25	152390	13	255	TE		45	52.196	90.226	4709.42	123880	13	255	TE		45	52.728	121.476	6405.19	168487	13	255	TE		45	116.025	65.336	7580.57	199405	13	255	TE		45	49.839	126.896	6324.37	166361	13	255	TE
46	9.846	135.552	1334.66	35108	13	255	TE											46	52.006	107.806	5606.52	147478	13	255	TE		46	57.898	89.706	5193.82	136622	13	255	TE		46	101.236	82.204	8322	218908	13	255	TE
																		47	64.057	60.987	3906.63	102763	13	255	TE		47	75.614	114.123	8629.24	226990	13	255	TE
																											48	40.069	114.052	4569.94	120211	13	255	ICM
																											49	69.911	102.573	7170.99	188631	13	255	TE
																											50	34.899	80.913	2823.75	74278	13	255	TE
																											51	42.92	97.903	4202.02	110533	13	255	TE
																											52	40.753	88.375	3601.56	94738	13	255	TE
Euploid_1_cell	Area	Mean	IntDen	RawIntDen	Minthreshold	Max_threshold	TE/ICM		Euploid_2_cell	Area	Mean	IntDen	RawIntDen	Minthreshold	Max_threshold	TE/ICM		Euploid_4_cell	Area	Mean	IntDen	RawIntDen	Minthreshold	Max_threshold	TE/ICM		Euploid_5_cell	Area	Mean	IntDen	RawIntDen	Minthreshold	Max_threshold	TE/ICM		Euploid_6_cell	Area	Mean	IntDen	RawIntDen	Minthreshold	Max_threshold	TE/ICM		Euploid_7_cell	Area	Mean	IntDen	RawIntDen
1	50.371	93.768	4723.18	124242	13	255	TE		1	157.082	123.059	19330.3	508478	13	255	TE		1	52.956	72.22	3824.52	100603	13	255	TE		1	479.875	28.136	13501.6	355155	13	255	TE		1	50.371	15.212	766.25	20156	13	255	TE		1	31.021	93.569	2902.59	42948
2	32.884	52.998	1742.77	45843	13	255	TE		2	146.285	100.8	14745.6	387879	13	255	TE		2	38.434	91.251	3507.16	92255	13	255	TE		2	81.088	52.08	4223.08	111087	13	255	TE		2	125.034	58.415	7303.89	192127	13	255	TE		2	49.742	90.299	4491.63	66460
3	143.738	83.995	12073.3	317586	13	255	TE		3	102.681	71.394	7330.81	192835	13	255	TE		3	114.77	60.153	6903.77	181602	13	255	TE		3	44.973	63.729	2866.06	75391	13	255	TE		3	42.008	18.37	771.686	20299	13	255	TE		3	26.898	48.92	1315.86	19470
4	196.276	36.486	7161.41	188379	13	255	TE		4	109.6	107.905	11826.4	311090	13	255	TE		4	24.748	27.822	688.545	18112	13	255	TE		4	62.764	37.5	2353.64	61912	13	255	TE		4	77.134	21.004	1620.16	42618	13	255	TE		4	99.146	113.269	11230.1	166165
5	41.704	99.906	4166.44	109597	13	255	TE		5	93.519	97.903	9155.8	240841	13	255	TE		5	110.702	87.346	9669.43	254352	13	255	TE		5	50.637	26.419	1337.78	35190	13	255	TE		5	71.66	16.832	1206.21	31729	13	255	TE		5	118.542	88.835	10530.7	155816
6	18.628	45.433	846.311	22262	13	255	TE		6	183.389	55.869	10245.7	269510	13	255	TE		6	167.84	103.878	17434.9	458620	13	255	TE		6	50.979	19.456	991.874	26091	13	255	TE		6	99.032	35.038	3469.87	91274	13	255	TE		6	129.22	64.972	8395.68	124226
7	154.307	77.284	11925.5	313696	13	255	TE		7	91.2	53.13	4845.44	127458	13	255	TE		7	123.286	96.298	11872.2	312296	13	255	TE		7	33.264	44.703	1486.99	39115	13	255	TE		7	27.295	36.017	983.093	25860	13	255	TE		7	33.386	66.255	2212.02	32730
8	106.749	42.118	4496.07	118268	13	255	TE		8	239.615	75.641	18124.8	476767	13	255	TE		8	43.262	74.733	3233.11	85046	13	255	TE		8	123.552	32.946	4070.6	107076	13	255	TE		8	40.069	32.713	1310.79	34480	13	255	TE		8	98.402	65.278	6423.51	95045
9	96.218	81.207	7813.65	205536	13	255	TE		9	79.111	86.499	6843.06	180005	13	255	TE		9	74.549	96.633	7203.95	189498	13	255	TE		9	74.739	31.29	2338.63	61517	13	255	TE		9	37.256	37.539	1398.53	36788	13	255	TE		9	200.521	45.802	9184.38	135896
10	206.617	39.232	8106.07	213228	13	255	TE		10	61.434	80.299	4933.06	129763	13	255	TE		10	82.457	69.446	5726.27	150628	13	255	TE		10	34.899	29.888	1043.04	27437	13	255	TE		10	26.041	30.234	787.31	20710	13	255	TE		10	112.73	41.072	4630.04	68508
11	119.028	55.248	6576.11	172983	13	255	TE		11	102.225	93.804	9589.07	252238	13	255	TE		11	66.11	30.334	2005.38	52751	13	255	TE		11	45.771	54.858	2510.92	66049	13	255	TE		11	56.378	30.29	1707.68	44920	13	255	TE		11	165.378	74.537	12326.8	182392
12	146.019	64.415	9405.83	247418	13	255	TE		12	82.19	108.689	8933.22	234986	13	255	TE		12	87.019	60.193	5237.91	137782	13	255	TE		12	33.606	37.156	1248.67	32846	13	255	TE		12	53.07	24.48	1299.16	34174	13	255	TE		12	355.965	61.276	21812.2	322743
13	132.486	41.915	5553.1	146073	13	255	TE		13	98.994	106.554	10548.1	277466	13	255	TE		13	126.213	123.24	15554.5	409157	13	255	TE		13	94.394	54.364	5131.66	134987	13	255	TE		13	33.34	22.237	741.387	19502	13	255	TE		13	324.065	57.338	18581.1	274934
14	118.268	52.587	6219.37	163599	13	255	TE		14	189.167	67.865	12837.8	337695	13	255	TE		14	159.781	100.065	15988.6	420575	13	255	TE		14	74.283	24.875	1847.77	48605	13	255	TE		14	16.233	32.614	529.41	13926	13	255	TE		14	309.94	61.967	19206	284180
15	110.817	67.034	7428.43	195403	13	255	TE		15	155.523	111.613	17358.4	456607	13	255	TE		15	103.099	70.864	7306.06	192184	13	255	TE		15	103.67	43.74	4534.51	119279	13	255	TE		15	32.732	27.627	904.286	23787	13	255	TE		15	155.849	87.196	13589.4	201075
16	108.383	57.912	6276.7	165107	13	255	TE		16	91.999	103.537	9525.28	250560	13	255	TE		16	231.973	85.57	19849.9	522147	13	255	TE		16	29.044	55.22	1603.82	42188	13	255	TE		16	51.246	41.432	2123.19	55850	13	255	TE		16	90.698	90.738	8229.76	121771
17	116.101	40.131	4659.27	122561	13	255	TE		17	46.646	136.88	6384.86	167952	13	255	TE		17	177.763	98.236	17462.6	459350	13	255	TE		17	24.824	52.825	1311.36	34495	13	255	TE		17	87.171	22.884	1994.81	52473	13	255	TE		17	192.344	105.844	20358.5	301233
18	85.916	53.55	4600.77	121022	13	255	TE		18	112.565	92.318	10391.9	273355	13	255	TE		18	61.13	91.336	5583.36	146869	13	255	TE		18	20.186	58.704	1185.03	31172	13	255	TE		18	58.088	25.548	1484.03	39037	13	255	TE		18	103.741	95.541	9911.52	146655
19	86.334	45.803	3954.34	104018	13	255	TE		19	72.268	95.396	6894.12	181348	13	255	TE		19	101.807	101.275	10310.5	271215	13	255	TE		19	34.975	57.193	2000.32	52618	13	255	TE		19	36.039	20.401	735.229	19340	13	255	TE		19	133.005	104.966	13961.1	206574
20	27.6	77.682	2143.99	56397	13	255	TE		20	57.252	89.309	5113.11	134499	13	255	TE		20	67.592	68.047	4599.44	120987	13	255	TE		20	28.284	46.711	1321.17	34753	13	255	TE		20	61.7	26.144	1613.06	42431	13	255	TE		20	96.307	106.176	10225.5	151301
21	81.202	78.952	6411.05	168641	13	255	TE		21	56.606	127.556	7220.41	189931	13	255	TE		21	247.636	106.701	26423	695050	13	255	TE		21	97.587	55.302	5396.71	141959	13	255	TE		21	62.08	26.165	1624.31	42727	13	255	TE		21	108.472	72.645	7880.02	116596
22	14.674	82.712	1213.73	31927	13	255	TE		22	67.782	87.385	5923.15	155807	13	255	TE		22	225.359	99.884	22509.6	592110	13	255	TE		22	24.33	16.219	394.606	10380	13	255	TE		22	91.01	16.464	1498.4	39415	13	255	TE		22	122.597	91.47	11213.9	165926
23	65.806	97.101	6389.76	168081	13	255	TE		23	48.242	114.925	5544.25	145840	13	255	TE		23	72.268	126.652	9152.95	240766	13	255	TE		23	17.829	26.399	470.676	12381	13	255	TE		23	52.918	20.115	1064.45	28000	13	255	TE		23	31.156	68.584	2136.8	31617
24	68.277	97.121	6631.09	174429	13	255	TE		24	189.091	97.224	18384.3	483594	13	255	TE		24	102.377	105.98	10849.9	285404	13	255	TE		24	106.483	49.778	5300.45	139427	13	255	TE		24	77.134	19.75	1523.38	40072	13	255	TE		24	64.745	102.444	6632.75	98141
25	70.748	100.735	7126.74	187467	13	255	TE		25	76.45	88.006	6728.1	176981	13	255	TE		25	81.012	127.154	10301	270965	13	255	TE		25	54.325	71.777	3899.3	102570	13	255	TE		25	106.863	17.154	1833.09	48219	13	255	TE		25	54.878	116.505	6393.57	94602
26	41.589	86.747	3607.75	94901	13	255	TE		26	49.877	108.886	5430.92	142859	13	255	TE		26	110.512	109.712	12124.6	318934	13	255	TE		26	126.821	67.653	8579.78	225689	13	255	TE		26	76.45	23.287	1780.29	46830	13	255	TE		26	67.381	89.604	6037.61	89335
27	43.262	110.859	4795.98	126157	13	255	TE		27	257.976	81.024	20902.2	549828	13	255	TE		27	119.484	145.384	17371	456941	13	255	TE		27	76.45	69.492	5312.65	139748	13	255	TE		27	74.131	27.497	2038.42	53620	13	255	TE		27	57.244	101.806	5827.76	86230
28	81.468	57.309	4668.85	122813	13	255	TE		28	149.479	110.515	16519.6	434544	13	255	TE		28	126.631	123.335	15618.1	410830	13	255	TE		28	57.632	55.189	3180.64	83666	13	255	ICM		28	74.815	20.962	1568.27	41253	13	255	TE		28	116.177	107.676	12509.4	185095
29	114.276	58.884	6729.01	177005	13	255	TE		29	97.701	83.234	8132.03	213911	13	255	TE		29	104.582	111.715	11683.4	307328	13	255	TE		29	42.426	40.233	1706.92	44900	13	255	TE		29	35.583	27.173	966.898	25434	13	255	TE		29	78.87	81.445	6423.58	95046
30	44.669	98.334	4392.48	115543	13	255	TE		30	97.131	76.241	7405.36	194796	13	255	TE		30	139.138	118.354	16467.6	433175	13	255	ICM		30	47.9	47.252	2263.36	59537	13	255	TE		30	66.186	17.515	1159.26	30494	13	255	TE		30	201.265	55.906	11252	166489
31	126.555	84.226	10659.3	280389	13	255	TE		31	191.79	81.77	15682.6	412528	13	255	TE		31	47.9	133.091	6375.09	167695	13	255	ICM		31	71.698	52.055	3732.22	98175	13	255	TE		31	86.562	20.148	1744.1	45878	13	255	TE		31	127.328	43.748	5570.4	82422
32	38.244	95.578	3655.27	96151	13	255	TE		32	117.241	137.442	16113.8	423870	13	255	TE		32	63.068	107.514	6780.75	178366	13	255	ICM		32	74.245	61.103	4536.6	119334	13	255	TE		32	54.363	15.833	860.719	22641	13	255	TE		32	200.251	46.563	9324.35	137967
33	99.45	99.778	9922.89	261019	13	255	TE		33	75.614	115.87	8761.35	230465	13	255	TE		33	102.187	141.858	14496	381314	13	255	ICM		33	21.973	59.964	1317.6	34659	13	255	TE		33	48.394	21.064	1019.36	26814	13	255	TE		33	339.542	43.909	14909	220600
34	33.378	80.405	2683.77	70596	13	255	TE		34	50.333	115.742	5825.68	153243	13	255	TE		34	13.534	176.031	2382.35	62667	13	255	ICM		34	31.059	36.259	1126.18	29624	13	255	TE		34	51.778	17.922	927.969	24410	13	255	TE		34	388.472	53.241	20682.5	306027
35	39.613	101.242	4010.45	105494	13	255	TE		35	68.543	77.869	5337.36	140398	13	255	TE		35	87.779	180.483	15842.6	416736	13	255	ICM		35	34.709	74.022	2569.19	67582	13	255	TE		35	21.441	15.996	342.98	9022	13	255	TE		35	440.985	53.393	23545.6	348391
36	73.561	68.826	5062.93	133179	13	255	TE		36	64.703	125.825	8141.31	214155	13	255	TE		36	13.838	155.165	2147.14	56480	13	255	ICM		36	99.906	89.347	8926.3	234804	13	255	ICM		36	70.786	30.158	2134.75	56154	13	255	TE		36	391.243	66.906	26176.3	387316
37	29.272	102.512	3000.75	78934	13	255	TE		37	88.007	109.287	9618.04	253000	13	255	ICM		37	56.416	161.82	9129.19	240141	13	255	ICM		37	51.131	63.374	3240.4	85238	13	255	ICM		37	27.105	31.68	858.704	22588	13	255	TE		37	431.591	57.744	24921.8	368754
38	45.733	82.382	3767.57	99105	13	255	TE		38	98.081	121.088	11876.5	312408	13	255	TE											38	31.173	61.261	1909.69	50234	13	255	ICM		38	12.621	16.476	207.947	5470	13	255	TE		38	237.152	52.795	12520.5	185258
39	59.153	62.311	3685.88	96956	13	255	TE		39	42.464	90.463	3841.4	101047	13	255	TE											39	23.532	64.897	1527.14	40171	13	255	TE		39	54.173	35.457	1920.79	50526	13	255	TE		39	117.191	97.024	11370.3	168239
40	34.633	80.077	2773.26	72950	13	255	TE		40	95.306	103.124	9828.38	258533	13	255	TE											40	58.697	55.457	3255.15	85626	13	255	ICM		40	39.461	25.967	1024.68	26954	13	255	TE		40	132.667	89.342	11852.8	175379
41	26.041	63.32	1648.9	43374	13	255	TE		41	64.817	91.216	5912.39	155524	13	255	TE											41	17.944	72.756	1305.51	34341	13	255	ICM		41	21.897	32.686	715.726	18827	13	255	TE		41	77.924	89.263	6955.74	102920
42	34.404	47.737	1642.37	43202	13	255	TE		42	118.838	110.658	13150.4	345918	13	255	ICM											42	26.193	63.229	1656.16	43565	13	255	TE		42	14.408	20.918	301.39	7928	13	255	TE		42	104.62	65.525	6855.17	101432
43	85.498	54.587	4667.1	122767	13	255	TE		43	105.532	105.829	11168.4	293781	13	255	ICM											43	47.178	64.367	3036.68	79879	13	255	TE		43	106.293	30.694	3262.53	85820	13	255	TE		43	124.016	60.633	7519.45	111261
44	85.764	67.233	5766.18	151678	13	255	TE		44	125.833	124.957	15723.7	413608	13	255	TE																				44	90.402	28.767	2600.63	68409	13	255	TE		44	130.978	84.751	11100.5	164248
45	52.69	51.521	2714.64	71408	13	255	TE		45	103.555	66.442	6880.43	180988	13	255	TE																				45	104.734	24.171	2531.48	66590	13	255	TE		45	99.551	101.815	10135.8	149974
46	39.651	57.651	2285.9	60130	13	255	TE		46	162.594	63.637	10347.1	272177	13	255	TE																				46	49.117	28.645	1406.93	37009	13	255	TE		46	56.568	76.44	4324.02	63980
47	138.53	70.22	9727.52	255880	13	255	TE		47	87.057	106.052	9232.52	242859	13	255	TE																				47	35.051	25.901	907.859	23881	13	255	TE		47	45.281	88.979	4029.08	59616
48	12.165	54.178	659.083	17337	13	255	TE		48	124.654	88.612	11045.8	290558	13	255	ICM																				48	19.312	16.833	325.074	8551	13	255	TE		48	110.365	83.754	9243.52	136771
49	40.601	77.993	3166.58	83296	13	255	TE		49	100.666	121.396	12220.5	321457	13	255	ICM																				49	25.433	30.945	787.006	20702	13	255	TE		49	100.903	61.495	6205.02	91812
50	57.062	107.069	6109.54	160710	13	255	TE		50	47.748	103.944	4963.14	130554	13	255	ICM																				50	112.831	46.389	5234.11	137682	13	255	TE		50	107.256	112.883	12107.4	179146
51	52.234	93.967	4908.24	129110	13	255	TE		51	46.455	109.331	5079.05	133603	13	255	ICM																				51	25.585	27.376	700.406	18424	13	255	TE		51	138.277	121.935	16860.8	249480
52	23.418	67.62	1583.52	41654	13	255	TE		52	46.646	113.073	5274.37	138741	13	255	TE																				52	42.388	36.241	1536.19	40409	13	255	TE		52	91.914	149.082	13702.7	202751
53	49.877	81.545	4067.21	106987	13	255	TE		53	53.869	123.848	6671.5	175492	13	255	TE																				53	18.134	35.644	646.347	17002	13	255	TE		53	73.531	74.157	5452.87	80683
54	74.055	56.637	4194.26	110329	13	255	TE		54	63.867	100.59	6424.35	168991	13	255	TE																				54	122.754	45.378	5570.29	146525	13	255	TE		54	42.172	117.84	4969.58	73532
55	44.821	105.031	4707.59	123832	13	255	TE		55	42.122	123.022	5181.88	136308	13	255	ICM																				55	51.131	35.602	1820.39	47885	13	255	TE		55	43.456	154.621	6719.26	99421
56	23.418	60.305	1412.22	37148	13	255	TE		56	61.358	119.512	7333.01	192893	13	255	ICM																				56	49.421	34.379	1699.05	44693	13	255	TE		56	100.497	137.346	13802.9	204233
57	48.965	63.738	3120.92	82095	13	255	TE		57	53.831	67.013	3607.33	94890	13	255	TE																				57	56.264	26.049	1465.63	38553	13	255	TE		57	142.94	43.078	6157.5	91109
58	12.013	105.93	1272.55	33474	13	255	TE		58	82.229	95.478	7850.98	206518	13	255	TE																				58	27.067	22.522	609.624	16036	13	255	TE		58	55.689	43.301	2411.39	35680
59	33.454	80.463	2691.8	70807	13	255	TE		59	18.742	118.067	2212.8	58207	13	255	ICM																				59	63.145	16.253	1026.28	26996	13	255	TE		59	66.908	50.723	3393.79	50216
60	2.851	58.44	166.624	4383	13	255	TE		60	16.347	118.272	1933.38	50857	13	255	ICM																				60	64.171	21.903	1405.53	36972	13	255	TE		60	118.002	60.119	7094.08	104967
61	63.373	92.266	5847.16	153808	13	255	ICM		61	63.905	120.259	7685.11	202155	13	255	ICM																				61	38.624	28.814	1112.92	29275	13	255	TE
62	33.682	55.158	1857.84	48870	13	255	TE		62	19.198	120.679	2316.81	60943	13	255	TE																				62	36.99	23.005	850.949	22384	13	255	TE
63	36.115	60.393	2181.09	57373	13	255	TE		63	72.268	90.974	6574.56	172942	13	255	TE																				63	23	14.582	335.377	8822	13	255	TE
64	65.654	61.446	4034.14	106117	13	255	TE		64	24.71	110.508	2730.69	71830	13	255	TE																				64	92.227	24.195	2231.39	58696	13	255	TE
65	23.836	101.392	2416.79	63573	13	255	ICM		65	93.367	107.007	9990.97	262810	13	255	TE																				65	45.809	35.229	1613.82	42451	13	255	TE
66	48.356	82.513	3990	104956	13	255	ICM		66	122.525	100.251	12283.3	323109	13	255	TE																				66	26.535	24.834	658.969	17334	13	255	TE
67	27.98	93.959	2628.95	69154	13	255	ICM		67	173.505	75.642	13124.2	345228	13	255	TE																				67	32.2	21.81	702.269	18473	13	255	TE
68	20.985	89.304	1874.04	49296	13	255	ICM																													68	28.626	24.773	709.15	18654	13	255	TE
69	28.474	100.443	2860.02	75232	13	255	ICM
70	7.717	102.571	791.568	20822	13	255	ICM
71	22.581	100.956	2279.74	59968	13	255	ICM
72	25.585	98.96	2531.86	66600	13	255	ICM
73	31.173	88.054	2744.9	72204	13	255	TE
74	73.067	57.823	4224.9	111135	13	255	TE
75	38.054	87.084	3313.89	87171	13	255	ICM
76	25.129	98.307	2470.32	64981	13	255	TE
77	19.54	92.874	1814.77	47737	13	255	TE
78	46.608	74.936	3492.56	91871	13	255	ICM
79	76.754	53.878	4135.34	108779	13	255	TE
80	19.616	70.587	1384.65	36423	13	255	TE
[truncated: 43 more columns]
